# Supplementary material for: Machine Learning and Network Analyses Reveal Disease Subtypes of Pancreatic Cancer and their Molecular Characteristics
Source: Sci Rep. 2020 Jan 27;10:1212. doi: 10.1038/s41598-020-58290-2 (PMC6985164; doi:10.1038/s41598-020-58290-2)
Supplement: Supplementary file 2 — Supplementary File 1. [file 41598_2020_58290_MOESM2_ESM.xlsx]

## Sheet: Protein SNF1 KEGG Pathways
Term	Overlap	P-value	Adjusted P-value	Old P-value	Old Adjusted P-value	Z-score	Combined Score	Genes
mTOR signaling pathway_Homo sapiens_hsa04150	9/60	1.885e-13	2.63899e-11	1.03462e-10	1.44846e-08	-1.98596	58.1881	PRKAA1;RPS6;RPS6KA1;PTEN;TSC2;BRAF;TSC1;PRKCA;MTOR
Proteoglycans in cancer_Homo sapiens_hsa05205	11/203	2.90316e-11	2.03221e-09	1.66422e-08	1.16495e-06	-1.98745	48.2209	ERBB3;SRC;RPS6;ERBB2;ARAF;KDR;PDCD4;CTNNB1;PRKCA;BRAF;MTOR
Pathways in cancer_Homo sapiens_hsa05200	13/397	2.10496e-10	7.21516e-09	2.05076e-07	5.74213e-06	-2.05639	45.8196	STAT5A;ARAF;PTEN;PRKCA;BRAF;MTOR;MSH2;CDH1;CCNE1;ERBB2;CTNNA1;CTNNB1;BIRC2
Endometrial cancer_Homo sapiens_hsa05213	7/52	2.32682e-10	7.21516e-09	2.99885e-08	1.39946e-06	-1.8766	41.6255	CDH1;ERBB2;ARAF;PTEN;CTNNA1;CTNNB1;BRAF
ErbB signaling pathway_Homo sapiens_hsa04012	8/87	2.57684e-10	7.21516e-09	4.35528e-08	1.52435e-06	-1.78106	39.3244	STAT5A;ERBB3;SRC;ERBB2;ARAF;BRAF;PRKCA;MTOR
PI3K-Akt signaling pathway_Homo sapiens_hsa04151	11/341	7.05158e-09	1.64537e-07	2.57251e-06	4.5019e-05	-1.93741	36.3651	PRKAA1;SYK;CCNE1;RPS6;KDR;PTEN;TSC2;PRKCA;TSC1;JAK2;MTOR
Prostate cancer_Homo sapiens_hsa05215	7/89	1.09611e-08	1.91819e-07	8.99436e-07	2.09868e-05	-1.77401	32.5157	CCNE1;ERBB2;ARAF;PTEN;CTNNB1;BRAF;MTOR
Insulin signaling pathway_Homo sapiens_hsa04910	8/139	1.09536e-08	1.91819e-07	1.29102e-06	2.58204e-05	-1.62492	29.7842	PRKAA1;RPS6;ARAF;TSC2;TSC1;BRAF;ACACA;MTOR
Focal adhesion_Homo sapiens_hsa04510	8/202	1.99744e-07	2.5422e-06	1.83476e-05	0.000233514	-1.67055	25.7703	SRC;ERBB2;KDR;PTEN;CTNNB1;PRKCA;BRAF;BIRC2
AMPK signaling pathway_Homo sapiens_hsa04152	7/124	1.10057e-07	1.712e-06	7.28725e-06	0.000102022	-1.58752	25.4357	PRKAA1;EEF2K;TSC2;TSC1;EEF2;ACACA;MTOR
Bladder cancer_Homo sapiens_hsa05219	5/41	1.67018e-07	2.33825e-06	5.25013e-06	8.16687e-05	-1.45669	22.7319	SRC;CDH1;ERBB2;ARAF;BRAF
Glioma_Homo sapiens_hsa05214	5/65	1.73886e-06	2.02868e-05	4.19628e-05	0.000489567	-1.71025	22.6819	ARAF;PTEN;BRAF;PRKCA;MTOR
Phospholipase D signaling pathway_Homo sapiens_hsa04072	6/144	5.53621e-06	5.16713e-05	0.000177267	0.00165449	-1.53991	18.6393	SYK;TSC2;TSC1;PRKCA;GAB2;MTOR
Adherens junction_Homo sapiens_hsa04520	5/74	3.3195e-06	3.57485e-05	7.52774e-05	0.000810679	-1.46733	18.5114	CDH1;SRC;ERBB2;CTNNA1;CTNNB1
Tight junction_Homo sapiens_hsa04530	6/139	4.51511e-06	4.51511e-05	0.000147162	0.00147162	-1.38762	17.079	SRC;CLDN7;PTEN;CTNNA1;CTNNB1;PRKCA
HIF-1 signaling pathway_Homo sapiens_hsa04066	5/103	1.68398e-05	0.000147348	0.000330127	0.00268051	-1.43983	15.8263	RPS6;ERBB2;PRKCA;MTOR;PDK1
MicroRNAs in cancer_Homo sapiens_hsa05206	7/297	3.62817e-05	0.000241878	0.0014133	0.0065954	-1.4255	14.5746	ERBB3;CCNE1;ERBB2;PDCD4;PTEN;PRKCA;MTOR
Non-small cell lung cancer_Homo sapiens_hsa05223	4/56	2.72493e-05	0.000211939	0.000344637	0.00268051	-1.38477	14.5545	ERBB2;ARAF;BRAF;PRKCA
Rap1 signaling pathway_Homo sapiens_hsa04015	6/211	4.82594e-05	0.000293753	0.00126849	0.00612377	-1.40856	13.9995	CDH1;SRC;KDR;CTNNB1;PRKCA;BRAF
Thyroid hormone signaling pathway_Homo sapiens_hsa04919	5/118	3.24804e-05	0.000227363	0.000601331	0.00395885	-1.35177	13.9703	SRC;TSC2;CTNNB1;PRKCA;MTOR
Acute myeloid leukemia_Homo sapiens_hsa05221	4/57	2.9238e-05	0.000215438	0.00036732	0.00270657	-1.29958	13.5677	STAT5A;ARAF;BRAF;MTOR
Pathogenic Escherichia coli infection_Homo sapiens_hsa05130	4/55	2.53616e-05	0.00020886	0.000322977	0.00268051	-1.19243	12.6186	TUBA1B;CDH1;CTNNB1;PRKCA
Colorectal cancer_Homo sapiens_hsa05210	4/62	4.08155e-05	0.000259735	0.000497048	0.00347934	-1.1777	11.9024	MSH2;ARAF;CTNNB1;BRAF
Hepatitis B_Homo sapiens_hsa05161	5/146	8.96151e-05	0.000432624	0.00151624	0.00684754	-1.22267	11.3953	STAT5A;CCNE1;SRC;PTEN;PRKCA
Long-term potentiation_Homo sapiens_hsa04720	4/66	5.22463e-05	0.00030477	0.000622105	0.00395885	-1.07746	10.6232	RPS6KA1;ARAF;BRAF;PRKCA
Central carbon metabolism in cancer_Homo sapiens_hsa05230	4/67	5.54351e-05	0.000310436	0.000656562	0.00399646	-1.06219	10.4097	ERBB2;PTEN;MTOR;PDK1
Oxytocin signaling pathway_Homo sapiens_hsa04921	5/158	0.000129976	0.000568646	0.00212515	0.00927641	-1.16079	10.3869	PRKAA1;EEF2K;SRC;PRKCA;EEF2
Melanoma_Homo sapiens_hsa05218	4/71	6.96252e-05	0.000361019	0.000808024	0.0043509	-1.0732	10.273	CDH1;ARAF;PTEN;BRAF
Chronic myeloid leukemia_Homo sapiens_hsa05220	4/73	7.76343e-05	0.000388171	0.000892341	0.00462696	-1.05348	9.96962	STAT5A;ARAF;BRAF;GAB2
p53 signaling pathway_Homo sapiens_hsa04115	4/69	6.22356e-05	0.000335115	0.000729508	0.00419381	-0.905954	8.77379	CCNE1;CHEK2;PTEN;TSC2
Longevity regulating pathway - mammal_Homo sapiens_hsa04211	4/94	0.000207201	0.000879033	0.00218658	0.00927641	-0.992715	8.42004	PRKAA1;TSC2;TSC1;MTOR
Choline metabolism in cancer_Homo sapiens_hsa05231	4/101	0.000272967	0.00112398	0.00281229	0.01158	-1.00868	8.27741	TSC2;TSC1;PRKCA;MTOR
Bacterial invasion of epithelial cells_Homo sapiens_hsa05100	4/78	0.000100572	0.000454197	0.00113005	0.00565024	-0.852467	7.84665	CDH1;SRC;CTNNA1;CTNNB1
Insulin resistance_Homo sapiens_hsa04931	4/109	0.000365126	0.0014605	0.00366672	0.0146669	-0.960249	7.60062	PRKAA1;RPS6KA1;PTEN;MTOR
FoxO signaling pathway_Homo sapiens_hsa04068	4/133	0.000773563	0.002927	0.00725469	0.0252942	-0.911345	6.52933	PRKAA1;ARAF;PTEN;BRAF
Natural killer cell mediated cytotoxicity_Homo sapiens_hsa04650	4/135	0.000817932	0.00299589	0.00763044	0.0254348	-0.906324	6.44282	SYK;ARAF;PRKCA;BRAF
Measles_Homo sapiens_hsa05162	4/136	0.000840778	0.00299589	0.00782305	0.025449	-0.899537	6.36979	STAT5A;CCNE1;ADAR;JAK2
Apoptosis_Homo sapiens_hsa04210	4/140	0.00093668	0.00312227	0.00862566	0.026252	-0.907424	6.32762	TUBA1B;PARP1;DIABLO;BIRC2
Leukocyte transendothelial migration_Homo sapiens_hsa04670	4/118	0.000493293	0.00191836	0.00482226	0.0187532	-0.828843	6.31115	CLDN7;CTNNA1;CTNNB1;PRKCA
Hippo signaling pathway_Homo sapiens_hsa04390	4/153	0.00130151	0.00404914	0.0116032	0.0345626	-0.678069	4.50525	CDH1;CTNNA1;CTNNB1;BIRC2
Fc epsilon RI signaling pathway_Homo sapiens_hsa04664	3/68	0.00123171	0.00391908	0.00740757	0.0252942	-0.528824	3.54278	SYK;PRKCA;GAB2
Viral carcinogenesis_Homo sapiens_hsa05203	4/205	0.00375986	0.00969712	0.0298184	0.0745459	-0.634119	3.54052	STAT5A;SYK;CCNE1;SRC
VEGF signaling pathway_Homo sapiens_hsa04370	3/61	0.000898263	0.00306724	0.00554949	0.0204455	-0.482482	3.38464	SRC;KDR;PRKCA
Long-term depression_Homo sapiens_hsa04730	3/60	0.000855968	0.00299589	0.00531007	0.0200922	-0.455924	3.22032	ARAF;BRAF;PRKCA
Pancreatic cancer_Homo sapiens_hsa05212	3/66	0.00112961	0.00367781	0.00684374	0.0245673	-0.458999	3.11472	ERBB2;ARAF;BRAF
AGE-RAGE signaling pathway in diabetic complications_Homo sapiens_hsa04933	3/101	0.00380958	0.00969712	0.0207578	0.0538165	-0.517312	2.88155	STAT5A;PRKCA;JAK2
Progesterone-mediated oocyte maturation_Homo sapiens_hsa04914	3/98	0.00349981	0.00924479	0.0192186	0.0507661	-0.485411	2.74502	RPS6KA1;ARAF;BRAF
Prolactin signaling pathway_Homo sapiens_hsa04917	3/72	0.00145295	0.00432793	0.00861608	0.026252	-0.41821	2.73265	STAT5A;SRC;JAK2
Fc gamma R-mediated phagocytosis_Homo sapiens_hsa04666	3/93	0.0030189	0.00828717	0.0168004	0.0461187	-0.469733	2.72579	SYK;PRKCA;GAB2
Small cell lung cancer_Homo sapiens_hsa05222	3/86	0.0024177	0.00705163	0.0137216	0.0400214	-0.420793	2.53525	CCNE1;PTEN;BIRC2
Phosphatidylinositol signaling system_Homo sapiens_hsa04070	3/98	0.00349981	0.00924479	0.0192186	0.0507661	-0.412448	2.33241	INPP4B;PTEN;PRKCA
Gap junction_Homo sapiens_hsa04540	3/88	0.00258107	0.00737449	0.014565	0.0416142	-0.376242	2.24223	TUBA1B;SRC;PRKCA
Adipocytokine signaling pathway_Homo sapiens_hsa04920	3/70	0.00133945	0.00407659	0.00799826	0.025449	-0.308819	2.04299	PRKAA1;JAK2;MTOR
NF-kappa B signaling pathway_Homo sapiens_hsa04064	3/93	0.0030189	0.00828717	0.0168004	0.0461187	-0.346282	2.00943	SYK;PARP1;BIRC2
Serotonergic synapse_Homo sapiens_hsa04726	3/112	0.00508622	0.0127155	0.02697	0.0686509	-0.36812	1.94412	ARAF;PRKCA;BRAF
Jak-STAT signaling pathway_Homo sapiens_hsa04630	3/158	0.0130183	0.029878	0.0624564	0.138792	-0.405425	1.76011	STAT5A;JAK2;MTOR
Osteoclast differentiation_Homo sapiens_hsa04380	3/132	0.00800327	0.0189908	0.040545	0.0962085	-0.36299	1.75248	SYK;GAB2;SQSTM1
Sphingolipid signaling pathway_Homo sapiens_hsa04071	3/120	0.00615847	0.0148653	0.0320489	0.0773594	-0.338119	1.721	PTEN;PRKCA;GAB2
Vascular smooth muscle contraction_Homo sapiens_hsa04270	3/120	0.00615847	0.0148653	0.0320489	0.0773594	-0.324091	1.6496	ARAF;PRKCA;BRAF
Hepatitis C_Homo sapiens_hsa05160	3/133	0.00817011	0.0190636	0.0413001	0.0963668	-0.324055	1.55782	CLDN7;ARAF;BRAF
Influenza A_Homo sapiens_hsa05164	3/175	0.0170789	0.0379531	0.0792291	0.163119	-0.364201	1.48227	PRKCA;ADAR;JAK2
Calcium signaling pathway_Homo sapiens_hsa04020	3/180	0.0183933	0.039016	0.0845064	0.169013	-0.319397	1.27624	ERBB3;ERBB2;PRKCA
Tuberculosis_Homo sapiens_hsa05152	3/178	0.0178609	0.0384697	0.0823773	0.167142	-0.245184	0.9869	SYK;SRC;JAK2
Chemokine signaling pathway_Homo sapiens_hsa04062	3/187	0.0203258	0.0421766	0.0921449	0.179171	-0.216235	0.842424	SRC;BRAF;JAK2
Regulation of actin cytoskeleton_Homo sapiens_hsa04810	3/214	0.0287924	0.0575847	0.124142	0.225713	-0.214378	0.760538	SRC;ARAF;BRAF
Thyroid cancer_Homo sapiens_hsa05216	3/29	9.7867e-05	0.000454197	0.000748895	0.00419381	-0.0676164	0.624228	CDH1;CTNNB1;BRAF
Ras signaling pathway_Homo sapiens_hsa04014	3/227	0.0334411	0.0641336	0.14084	0.246471	-0.146263	0.496998	KDR;PRKCA;GAB2
MAPK signaling pathway_Homo sapiens_hsa04010	3/255	0.0446979	0.0792115	0.179183	0.281861	-0.0119276	0.037069	RPS6KA1;PRKCA;BRAF
Endocytosis_Homo sapiens_hsa04144	3/259	0.0464424	0.0794365	0.184891	0.282491	0.00161247	-0.00494956	ERBB3;SRC;KDR
HTLV-I infection_Homo sapiens_hsa05166	3/258	0.0460031	0.0794365	0.183459	0.282491	0.0304182	-0.093659	STAT5A;CHEK2;CTNNB1
Metabolic pathways_Homo sapiens_hsa01100	2/1239	0.90372	0.90372	0.995939	0.995939	1.44018	-0.145798	INPP4B;ACACA
Inflammatory mediator regulation of TRP channels_Homo sapiens_hsa04750	2/98	0.0371568	0.0702966	0.109862	0.207848	0.121437	-0.399844	SRC;PRKCA
Melanogenesis_Homo sapiens_hsa04916	2/100	0.0385454	0.071024	0.113533	0.211928	0.15162	-0.493663	CTNNB1;PRKCA
GnRH signaling pathway_Homo sapiens_hsa04912	2/91	0.0324555	0.0631078	0.0972861	0.186576	0.146823	-0.503293	SRC;PRKCA
Glucagon signaling pathway_Homo sapiens_hsa04922	2/101	0.0392472	0.071024	0.11538	0.212543	0.184405	-0.597081	PRKAA1;ACACA
Cholinergic synapse_Homo sapiens_hsa04725	2/111	0.0465271	0.0794365	0.134266	0.23794	0.251733	-0.772248	PRKCA;JAK2
Cytokine-cytokine receptor interaction_Homo sapiens_hsa04060	1/265	0.563193	0.567244	0.786215	0.791871	1.44726	-0.830923	KDR
Platelet activation_Homo sapiens_hsa04611	2/122	0.0550569	0.0906819	0.155792	0.262781	0.300336	-0.870791	SYK;SRC
GABAergic synapse_Homo sapiens_hsa04727	2/88	0.0305186	0.0601775	0.0920344	0.179171	0.257526	-0.898614	SRC;PRKCA
Neurotrophin signaling pathway_Homo sapiens_hsa04722	2/120	0.0534673	0.0891121	0.151827	0.259217	0.318486	-0.932744	RPS6KA1;BRAF
Signaling pathways regulating pluripotency of stem cells_Homo sapiens_hsa04550	2/142	0.0718263	0.110502	0.196426	0.28947	0.391215	-1.03027	CTNNB1;JAK2
Cell adhesion molecules (CAMs)_Homo sapiens_hsa04514	2/142	0.0718263	0.110502	0.196426	0.28947	0.392643	-1.03403	CDH1;CLDN7
Toxoplasmosis_Homo sapiens_hsa05145	2/118	0.0518946	0.087533	0.147884	0.255601	0.352517	-1.04294	JAK2;BIRC2
Oocyte meiosis_Homo sapiens_hsa04114	2/123	0.0558579	0.0909315	0.157782	0.26297	0.368207	-1.06226	CCNE1;RPS6KA1
Wnt signaling pathway_Homo sapiens_hsa04310	2/142	0.0718263	0.110502	0.196426	0.28947	0.405988	-1.06917	CTNNB1;PRKCA
Alcoholism_Homo sapiens_hsa05034	2/179	0.106418	0.155193	0.274264	0.362236	0.47853	-1.07209	ARAF;BRAF
Epstein-Barr virus infection_Homo sapiens_hsa05169	1/202	0.467595	0.474372	0.690245	0.700248	1.43596	-1.09155	SYK
Herpes simplex infection_Homo sapiens_hsa05168	1/185	0.438449	0.451345	0.657848	0.677196	1.44083	-1.18798	JAK2
cAMP signaling pathway_Homo sapiens_hsa04024	1/199	0.462562	0.472691	0.684754	0.699748	1.57074	-1.211	BRAF
Longevity regulating pathway - multiple species_Homo sapiens_hsa04213	2/64	0.0168507	0.0379531	0.0536133	0.123047	0.29675	-1.21174	PRKAA1;MTOR
RNA transport_Homo sapiens_hsa03013	1/172	0.415108	0.430482	0.630867	0.654232	1.38292	-1.21588	EIF4G1
Cell cycle_Homo sapiens_hsa04110	2/124	0.0566631	0.091182	0.159777	0.263163	0.440866	-1.26556	CCNE1;CHEK2
Renal cell carcinoma_Homo sapiens_hsa05211	2/66	0.0178582	0.0384697	0.0565385	0.127668	0.336351	-1.35391	ARAF;BRAF
Adrenergic signaling in cardiomyocytes_Homo sapiens_hsa04261	1/148	0.369481	0.391874	0.575503	0.610382	1.41343	-1.40729	PRKCA
Non-alcoholic fatty liver disease (NAFLD)_Homo sapiens_hsa04932	1/151	0.375371	0.395127	0.582842	0.613518	1.44684	-1.41767	PRKAA1
Phagosome_Homo sapiens_hsa04145	1/154	0.381206	0.398275	0.590059	0.616479	1.48621	-1.43332	TUBA1B
Ribosome_Homo sapiens_hsa03010	1/137	0.347416	0.371284	0.547497	0.585111	1.38086	-1.45989	RPS6
Inositol phosphate metabolism_Homo sapiens_hsa00562	2/71	0.0204858	0.0421766	0.0640899	0.140197	0.388196	-1.50932	INPP4B;PTEN
Ubiquitin mediated proteolysis_Homo sapiens_hsa04120	1/137	0.347416	0.371284	0.547497	0.585111	1.44663	-1.52943	BIRC2
Dopaminergic synapse_Homo sapiens_hsa04728	1/129	0.330892	0.359108	0.526006	0.570859	1.52359	-1.68503	PRKCA
TNF signaling pathway_Homo sapiens_hsa04668	1/110	0.289982	0.319665	0.470898	0.5191	1.47781	-1.82943	BIRC2
Glutamatergic synapse_Homo sapiens_hsa04724	1/114	0.298794	0.326806	0.482996	0.528277	1.54593	-1.86748	PRKCA
Arrhythmogenic right ventricular cardiomyopathy (ARVC)_Homo sapiens_hsa05412	2/74	0.0221351	0.0449118	0.0687766	0.148134	0.528428	-2.01362	CTNNA1;CTNNB1
Estrogen signaling pathway_Homo sapiens_hsa04915	1/99	0.265183	0.2994	0.436189	0.491845	1.54121	-2.0457	SRC
Amoebiasis_Homo sapiens_hsa05146	1/100	0.267472	0.299569	0.439434	0.491845	1.61372	-2.12808	PRKCA
Retrograde endocannabinoid signaling_Homo sapiens_hsa04723	1/101	0.269754	0.299727	0.442661	0.491845	1.66769	-2.18508	PRKCA
Circadian entrainment_Homo sapiens_hsa04713	1/95	0.255955	0.293719	0.423025	0.485269	1.61189	-2.19661	PRKCA
Pancreatic secretion_Homo sapiens_hsa04972	1/96	0.258273	0.293969	0.426344	0.485269	1.63565	-2.21424	PRKCA
Morphine addiction_Homo sapiens_hsa05032	1/91	0.246613	0.285338	0.409562	0.473873	1.61789	-2.26494	PRKCA
Salivary secretion_Homo sapiens_hsa04970	1/89	0.241899	0.282216	0.402716	0.469835	1.68805	-2.39574	PRKCA
Insulin secretion_Homo sapiens_hsa04911	1/85	0.232384	0.273393	0.38879	0.4574	1.76066	-2.56944	PRKCA
Aldosterone synthesis and secretion_Homo sapiens_hsa04925	1/81	0.222751	0.26654	0.374549	0.448178	1.78675	-2.68316	PRKCA
B cell receptor signaling pathway_Homo sapiens_hsa04662	1/73	0.203128	0.247286	0.345089	0.420108	1.80769	-2.88131	SYK
Hypertrophic cardiomyopathy (HCM)_Homo sapiens_hsa05410	1/83	0.227583	0.270013	0.38171	0.452876	1.98017	-2.93113	PRKAA1
Leishmaniasis_Homo sapiens_hsa05140	1/73	0.203128	0.247286	0.345089	0.420108	1.90573	-3.03758	JAK2
Gastric acid secretion_Homo sapiens_hsa04971	1/74	0.205607	0.248147	0.348844	0.421018	1.93509	-3.0609	PRKCA
Thyroid hormone synthesis_Homo sapiens_hsa04918	1/71	0.198146	0.245491	0.337515	0.41816	2.05165	-3.32111	PRKCA
Amphetamine addiction_Homo sapiens_hsa05031	1/67	0.188091	0.237232	0.32211	0.406265	2.05177	-3.42815	PRKCA
Epithelial cell signaling in Helicobacter pylori infection_Homo sapiens_hsa05120	1/68	0.190616	0.238271	0.325993	0.407492	2.16123	-3.58221	SRC
Shigellosis_Homo sapiens_hsa05131	1/65	0.183017	0.232931	0.314277	0.399989	2.19674	-3.73045	SRC
Cytosolic DNA-sensing pathway_Homo sapiens_hsa04623	1/64	0.180468	0.231794	0.310327	0.398586	2.24253	-3.83966	ADAR
NOD-like receptor signaling pathway_Homo sapiens_hsa04621	1/57	0.162407	0.212495	0.282054	0.369042	2.40442	-4.3704	BIRC2
Viral myocarditis_Homo sapiens_hsa05416	1/59	0.167607	0.217268	0.290245	0.376244	2.47957	-4.42885	EIF4G1
Basal cell carcinoma_Homo sapiens_hsa05217	1/55	0.157175	0.20759	0.27377	0.362236	2.65862	-4.9195	CTNNB1
Vibrio cholerae infection_Homo sapiens_hsa05110	1/51	0.146615	0.197366	0.256922	0.349214	2.69149	-5.16753	PRKCA
Fanconi anemia pathway_Homo sapiens_hsa03460	1/53	0.151911	0.202548	0.265393	0.35726	2.85107	-5.37273	ERCC1
Endocrine and other factor-regulated calcium reabsorption_Homo sapiens_hsa04961	1/47	0.135924	0.188401	0.239693	0.334952	2.85281	-5.69323	PRKCA
Fatty acid metabolism_Homo sapiens_hsa01212	1/48	0.138609	0.188401	0.244036	0.334952	2.93744	-5.80467	ACACA
Type II diabetes mellitus_Homo sapiens_hsa04930	1/48	0.138609	0.188401	0.244036	0.334952	2.95575	-5.84085	MTOR
Nucleotide excision repair_Homo sapiens_hsa03420	1/47	0.135924	0.188401	0.239693	0.334952	3.06842	-6.12351	ERCC1
Aldosterone-regulated sodium reabsorption_Homo sapiens_hsa04960	1/39	0.114146	0.163066	0.204059	0.294518	3.1637	-6.86611	PRKCA
African trypanosomiasis_Homo sapiens_hsa05143	1/35	0.103055	0.151871	0.185637	0.282491	3.64876	-8.29177	PRKCA
Pyruvate metabolism_Homo sapiens_hsa00620	1/40	0.116898	0.16531	0.208601	0.298001	3.9717	-8.52509	ACACA
Regulation of autophagy_Homo sapiens_hsa04140	1/39	0.114146	0.163066	0.204059	0.294518	4.0102	-8.70325	PRKAA1
Base excision repair_Homo sapiens_hsa03410	1/33	0.0974589	0.145152	0.17627	0.28043	4.26734	-9.93575	PARP1
Propanoate metabolism_Homo sapiens_hsa00640	1/32	0.0946478	0.142481	0.171548	0.276054	4.22361	-9.95755	ACACA
Circadian rhythm_Homo sapiens_hsa04710	1/30	0.0889998	0.135434	0.162023	0.263759	5.18697	-12.5479	PRKAA1
Mismatch repair_Homo sapiens_hsa03430	1/23	0.0689573	0.109705	0.12784	0.229456	5.89861	-15.7745	MSH2
Non-homologous end-joining_Homo sapiens_hsa03450	1/13	0.0395705	0.071024	0.0766368	0.160136	8.51966	-27.5157	XRCC5
Fatty acid biosynthesis_Homo sapiens_hsa00061	1/13	0.0395705	0.071024	0.0766368	0.160136	9.42255	-30.4317	ACACA

## Sheet: Protein SNF2 KEGG Pathways
Term	Overlap	P-value	Adjusted P-value	Old P-value	Old Adjusted P-value	Z-score	Combined Score	Genes
Pathways in cancer_Homo sapiens_hsa05200	12/397	2.50551e-10	2.85628e-08	4.36425e-07	4.97525e-05	-2.10978	46.6416	CDKN1A;NRAS;SMAD4;CDKN1B;RAD51;CCND1;FN1;ABL1;BCL2;BID;BRCA2;ETS1
AGE-RAGE signaling pathway in diabetic complications_Homo sapiens_hsa04933	7/101	6.54745e-09	3.73205e-07	9.46434e-07	5.39468e-05	-2.0336	38.3216	NRAS;SMAD4;CDKN1B;CCND1;SERPINE1;FN1;BCL2
PI3K-Akt signaling pathway_Homo sapiens_hsa04151	10/341	1.25088e-08	4.75335e-07	6.58253e-06	0.000150082	-2.01519	36.67	CDKN1A;NRAS;STK11;CDKN1B;CCND1;YWHAB;COL6A1;FN1;BCL2;FOXO3
Chronic myeloid leukemia_Homo sapiens_hsa05220	6/73	3.03265e-08	8.64306e-07	2.44301e-06	9.28344e-05	-1.83943	31.8428	NRAS;SMAD4;CDKN1A;CDKN1B;CCND1;ABL1
MicroRNAs in cancer_Homo sapiens_hsa05206	9/297	5.4799e-08	1.04118e-06	1.62973e-05	0.000265414	-1.78788	29.8926	CDKN1A;NRAS;CDKN1B;NOTCH1;CCND1;STMN1;ABL1;BCL2;BAK1
FoxO signaling pathway_Homo sapiens_hsa04068	7/133	4.45185e-08	1.01502e-06	5.42575e-06	0.000150082	-1.7246	29.1929	NRAS;SMAD4;STK11;CDKN1A;CDKN1B;CCND1;FOXO3
Hepatitis B_Homo sapiens_hsa05161	7/146	8.46157e-08	1.37803e-06	9.76187e-06	0.000185475	-1.78343	29.0434	NRAS;SMAD4;CDKN1A;CDKN1B;CCND1;YWHAB;BCL2
Apoptosis_Homo sapiens_hsa04210	6/140	1.46847e-06	1.86007e-05	8.3284e-05	0.00105493	-1.75563	23.5804	NRAS;CASP7;BCL2A1;BCL2;BAK1;BID
Cell cycle_Homo sapiens_hsa04110	6/124	7.20896e-07	1.02728e-05	4.34543e-05	0.000619224	-1.55624	22.0095	SMAD4;CDKN1A;CDKN1B;CCND1;YWHAB;ABL1
Prostate cancer_Homo sapiens_hsa05215	5/89	3.11388e-06	2.95819e-05	0.000103219	0.00106973	-1.65187	20.9451	NRAS;CDKN1A;CDKN1B;CCND1;BCL2
ErbB signaling pathway_Homo sapiens_hsa04012	5/87	2.78261e-06	2.88379e-05	9.31577e-05	0.001062	-1.60287	20.5041	NRAS;CDKN1A;CDKN1B;ABL1;NRG1
Hippo signaling pathway_Homo sapiens_hsa04390	6/153	2.46262e-06	2.80738e-05	0.000133591	0.00126912	-1.51998	19.6295	YAP1;WWTR1;SMAD4;CCND1;YWHAB;SERPINE1
Proteoglycans in cancer_Homo sapiens_hsa05205	6/203	1.25024e-05	0.000107636	0.000586463	0.00370088	-1.70274	19.2232	CDKN1A;NRAS;CCND1;CAV1;FN1;ESR1
Viral carcinogenesis_Homo sapiens_hsa05203	6/205	1.32185e-05	0.000107636	0.000616814	0.00370088	-1.65165	18.5544	CDKN1A;NRAS;CDKN1B;CCND1;YWHAB;BAK1
Pancreatic cancer_Homo sapiens_hsa05212	4/66	2.4051e-05	0.000171364	0.000414018	0.00337129	-1.45659	15.4914	SMAD4;RAD51;CCND1;BRCA2
Viral myocarditis_Homo sapiens_hsa05416	4/59	1.53889e-05	0.000116956	0.000275897	0.0024194	-1.35477	15.0134	CCND1;CAV1;ABL1;BID
Prolactin signaling pathway_Homo sapiens_hsa04917	4/72	3.3947e-05	0.000214998	0.000566832	0.00370088	-1.40042	14.4113	NRAS;CCND1;FOXO3;ESR1
p53 signaling pathway_Homo sapiens_hsa04115	4/69	2.86871e-05	0.000192372	0.000486148	0.00369472	-1.21774	12.7364	CDKN1A;CCND1;SERPINE1;BID
Small cell lung cancer_Homo sapiens_hsa05222	4/86	6.82539e-05	0.000389047	0.00107297	0.00611593	-1.29243	12.3973	CDKN1B;CCND1;FN1;BCL2
Epstein-Barr virus infection_Homo sapiens_hsa05169	5/202	0.000161102	0.000765236	0.00374303	0.0152395	-1.40462	12.2672	CDKN1A;CDKN1B;YWHAB;BCL2;HSPA1A
Focal adhesion_Homo sapiens_hsa04510	5/202	0.000161102	0.000765236	0.00374303	0.0152395	-1.34366	11.7348	CCND1;CAV1;COL6A1;FN1;BCL2
HIF-1 signaling pathway_Homo sapiens_hsa04066	4/103	0.000137646	0.000747222	0.00203744	0.0105576	-1.30532	11.6053	CDKN1A;CDKN1B;SERPINE1;BCL2
Thyroid hormone signaling pathway_Homo sapiens_hsa04919	4/118	0.000232284	0.00105921	0.00328425	0.0149762	-1.21759	10.1883	NRAS;NOTCH1;CCND1;ESR1
Neurotrophin signaling pathway_Homo sapiens_hsa04722	4/120	0.000247722	0.00108616	0.00348248	0.0152395	-1.22129	10.1407	NRAS;ABL1;BCL2;FOXO3
HTLV-I infection_Homo sapiens_hsa05166	5/258	0.000497353	0.00195511	0.0101916	0.034172	-1.24356	9.45878	CDKN1A;NRAS;SMAD4;CCND1;ETS1
Non-small cell lung cancer_Homo sapiens_hsa05223	3/56	0.000393656	0.00160274	0.00327261	0.0149762	-0.954761	7.48536	NRAS;CCND1;FOXO3
Bladder cancer_Homo sapiens_hsa05219	3/41	0.000155516	0.000765236	0.00140508	0.00762756	-0.839604	7.36229	CDKN1A;NRAS;CCND1
Endometrial cancer_Homo sapiens_hsa05213	3/52	0.000316107	0.00133467	0.00267821	0.0132746	-0.889586	7.16956	NRAS;CCND1;FOXO3
Glioma_Homo sapiens_hsa05214	3/65	0.000610375	0.00217446	0.00488894	0.0179787	-0.929808	6.88191	NRAS;CDKN1A;CCND1
Longevity regulating pathway - multiple species_Homo sapiens_hsa04213	3/64	0.000583249	0.00214485	0.00468959	0.0178204	-0.87958	6.55014	NRAS;FOXO3;HSPA1A
Colorectal cancer_Homo sapiens_hsa05210	3/62	0.000531339	0.00201909	0.00430595	0.0169269	-0.862503	6.50336	SMAD4;CCND1;BCL2
Melanoma_Homo sapiens_hsa05218	3/71	0.000790129	0.00272954	0.00619273	0.0220616	-0.86908	6.20811	NRAS;CDKN1A;CCND1
Longevity regulating pathway - mammal_Homo sapiens_hsa04211	3/94	0.00177832	0.00596261	0.0130012	0.0411706	-0.963641	6.10186	NRAS;STK11;FOXO3
Estrogen signaling pathway_Homo sapiens_hsa04915	3/99	0.00206235	0.00671737	0.0148797	0.0453318	-0.966316	5.97561	NRAS;ESR1;HSPA1A
Sphingolipid signaling pathway_Homo sapiens_hsa04071	3/120	0.00355674	0.0105073	0.0243838	0.0712757	-0.825596	4.65546	NRAS;BCL2;BID
Measles_Homo sapiens_hsa05162	3/136	0.00504697	0.014033	0.0333921	0.0860836	-0.849088	4.4908	CDKN1B;CCND1;HSPA1A
AMPK signaling pathway_Homo sapiens_hsa04152	3/124	0.00389969	0.0111141	0.0264925	0.0736622	-0.794163	4.40511	STK11;CCND1;FOXO3
Jak-STAT signaling pathway_Homo sapiens_hsa04630	3/158	0.0076336	0.0193385	0.0482443	0.112242	-0.8376	4.08346	CDKN1A;CCND1;BCL2
Oxytocin signaling pathway_Homo sapiens_hsa04921	3/158	0.0076336	0.0193385	0.0482443	0.112242	-0.821034	4.0027	NRAS;CDKN1A;CCND1
Homologous recombination_Homo sapiens_hsa03440	3/29	5.44696e-05	0.000326818	0.000548818	0.00370088	-0.373084	3.66289	RAD51;MRE11A;BRCA2
Protein processing in endoplasmic reticulum_Homo sapiens_hsa04141	3/169	0.00917214	0.0216457	0.0567101	0.129299	-0.692277	3.24788	BCL2;BAK1;HSPA1A
Chemokine signaling pathway_Homo sapiens_hsa04062	3/187	0.0120562	0.0269492	0.0719892	0.149214	-0.631249	2.78897	PREX1;NRAS;FOXO3
Transcriptional misregulation in cancer_Homo sapiens_hsa05202	3/180	0.0108798	0.024806	0.0658422	0.144346	-0.595519	2.69225	CDKN1A;CDKN1B;BCL2A1
Ras signaling pathway_Homo sapiens_hsa04014	3/227	0.0201491	0.0417637	0.111732	0.222125	-0.611841	2.38899	NRAS;ABL1;ETS1
MAPK signaling pathway_Homo sapiens_hsa04010	3/255	0.027226	0.054452	0.143648	0.268456	-0.572042	2.0614	NRAS;STMN1;HSPA1A
Endocytosis_Homo sapiens_hsa04144	3/259	0.0283324	0.0556878	0.148443	0.272943	-0.562783	2.00562	CAV1;RAB11A;HSPA1A
Cholinergic synapse_Homo sapiens_hsa04725	2/111	0.0326221	0.0620486	0.113011	0.222125	-0.404988	1.38618	NRAS;BCL2
Toxoplasmosis_Homo sapiens_hsa05145	2/118	0.0364745	0.0681655	0.124771	0.241083	-0.260082	0.861168	BCL2;HSPA1A
NF-kappa B signaling pathway_Homo sapiens_hsa04064	2/93	0.0235303	0.047901	0.0843439	0.1717	-0.204206	0.765662	BCL2A1;BCL2
Hepatitis C_Homo sapiens_hsa05160	2/133	0.0452819	0.0819386	0.150897	0.273052	-0.247088	0.7647	NRAS;CDKN1A
Natural killer cell mediated cytotoxicity_Homo sapiens_hsa04650	2/135	0.0465104	0.0828466	0.154463	0.275137	-0.245281	0.752542	NRAS;BID
Axon guidance_Homo sapiens_hsa04360	2/127	0.0416715	0.0766217	0.140309	0.266588	-0.209267	0.665038	NRAS;ABL1
Bacterial invasion of epithelial cells_Homo sapiens_hsa05100	2/78	0.0169216	0.0363973	0.0625679	0.139858	-0.162751	0.663887	CAV1;FN1
Non-alcoholic fatty liver disease (NAFLD)_Homo sapiens_hsa04932	2/151	0.0567672	0.0937893	0.183549	0.298923	-0.206511	0.592437	CASP7;BID
Signaling pathways regulating pluripotency of stem cells_Homo sapiens_hsa04550	2/142	0.0509057	0.0853419	0.167074	0.276035	-0.182497	0.543437	NRAS;SMAD4
Wnt signaling pathway_Homo sapiens_hsa04310	2/142	0.0509057	0.0853419	0.167074	0.276035	-0.178083	0.530293	SMAD4;CCND1
Tight junction_Homo sapiens_hsa04530	2/139	0.049004	0.0853419	0.161645	0.276035	-0.173303	0.522657	NRAS;MYH11
Cell adhesion molecules (CAMs)_Homo sapiens_hsa04514	2/142	0.0509057	0.0853419	0.167074	0.276035	-0.16104	0.479541	CDH2;PECAM1
Renal cell carcinoma_Homo sapiens_hsa05211	2/66	0.0123234	0.0270167	0.0468424	0.112242	-0.0933175	0.410248	NRAS;ETS1
ECM-receptor interaction_Homo sapiens_hsa04512	2/82	0.0185931	0.0392521	0.0681605	0.146224	-0.102275	0.407562	COL6A1;FN1
Regulation of actin cytoskeleton_Homo sapiens_hsa04810	2/214	0.103398	0.16147	0.302927	0.410613	-0.140181	0.318095	NRAS;FN1
Alzheimer's disease_Homo sapiens_hsa05010	2/168	0.068441	0.111461	0.215285	0.340868	-0.114743	0.307717	CASP7;BID
Acute myeloid leukemia_Homo sapiens_hsa05221	2/57	0.00930386	0.0216457	0.0361988	0.08971	-0.0627979	0.293726	NRAS;CCND1
Tuberculosis_Homo sapiens_hsa05152	2/178	0.0756478	0.121463	0.234215	0.356007	-0.0990199	0.255636	BCL2;BID
Endocrine and other factor-regulated calcium reabsorption_Homo sapiens_hsa04961	2/47	0.00640466	0.0173841	0.0256818	0.0731933	0.0050314	-0.0254123	ESR1;RAB11A
Legionellosis_Homo sapiens_hsa05134	2/55	0.00868488	0.0210654	0.0339804	0.0860836	0.0169142	-0.0802777	CASP7;HSPA1A
Amyotrophic lateral sclerosis (ALS)_Homo sapiens_hsa05014	2/51	0.00750521	0.0193385	0.0297134	0.0806507	0.0181173	-0.0886329	BCL2;BID
Rap1 signaling pathway_Homo sapiens_hsa04015	1/211	0.418177	0.418177	0.667987	0.667987	0.878053	-0.765531	NRAS
Alcoholism_Homo sapiens_hsa05034	1/179	0.368136	0.371394	0.607011	0.612383	0.904695	-0.904063	NRAS
Influenza A_Homo sapiens_hsa05164	1/175	0.361592	0.368049	0.598663	0.609353	0.904339	-0.919929	HSPA1A
Adrenergic signaling in cardiomyocytes_Homo sapiens_hsa04261	1/148	0.315646	0.324177	0.537628	0.552159	0.888808	-1.02492	BCL2
Fanconi anemia pathway_Homo sapiens_hsa03460	2/53	0.00808526	0.0200374	0.0318182	0.0843551	0.21309	-1.02661	RAD51;BRCA2
Phospholipase D signaling pathway_Homo sapiens_hsa04072	1/144	0.308569	0.319789	0.527851	0.547045	0.881354	-1.03631	NRAS
Spliceosome_Homo sapiens_hsa03040	1/134	0.290561	0.306703	0.50252	0.530437	0.8409	-1.0393	HSPA1A
Insulin signaling pathway_Homo sapiens_hsa04910	1/139	0.299621	0.313366	0.515346	0.538986	0.883695	-1.06506	NRAS
TNF signaling pathway_Homo sapiens_hsa04668	1/110	0.245445	0.271658	0.436214	0.4828	0.831628	-1.16817	CASP7
Oocyte meiosis_Homo sapiens_hsa04114	1/123	0.270221	0.287899	0.473129	0.504081	0.924573	-1.20982	YWHAB
Melanogenesis_Homo sapiens_hsa04916	1/100	0.225827	0.259705	0.406119	0.466485	0.82908	-1.23366	NRAS
Leukocyte transendothelial migration_Homo sapiens_hsa04670	1/118	0.260788	0.283141	0.459218	0.498579	0.940187	-1.26366	PECAM1
Amoebiasis_Homo sapiens_hsa05146	1/100	0.225827	0.259705	0.406119	0.466485	0.854186	-1.27102	FN1
Choline metabolism in cancer_Homo sapiens_hsa05231	1/101	0.227812	0.259705	0.409198	0.466485	0.863216	-1.2769	NRAS
Chagas disease (American trypanosomiasis)_Homo sapiens_hsa05142	1/104	0.233734	0.261232	0.41834	0.467556	0.886368	-1.2884	SERPINE1
Vascular smooth muscle contraction_Homo sapiens_hsa04270	1/120	0.264575	0.284543	0.464825	0.499906	0.978366	-1.30086	MYH11
Serotonergic synapse_Homo sapiens_hsa04726	1/112	0.24931	0.273282	0.442053	0.484558	0.954814	-1.32629	NRAS
T cell receptor signaling pathway_Homo sapiens_hsa04660	1/104	0.233734	0.261232	0.41834	0.467556	0.91323	-1.32745	NRAS
GnRH signaling pathway_Homo sapiens_hsa04912	1/91	0.207745	0.246697	0.377702	0.448521	0.858309	-1.34879	NRAS
Pancreatic secretion_Homo sapiens_hsa04972	1/96	0.217841	0.256019	0.393649	0.462639	0.918796	-1.40024	RAB11A
TGF-beta signaling pathway_Homo sapiens_hsa04350	1/84	0.193394	0.239641	0.354691	0.439508	0.882927	-1.45067	SMAD4
Gap junction_Homo sapiens_hsa04540	1/88	0.201625	0.244524	0.367939	0.446224	0.930275	-1.48969	NRAS
Hematopoietic cell lineage_Homo sapiens_hsa04640	1/88	0.201625	0.244524	0.367939	0.446224	0.931996	-1.49245	MS4A1
B cell receptor signaling pathway_Homo sapiens_hsa04662	1/73	0.170328	0.223403	0.316848	0.414865	0.864787	-1.5307	NRAS
Fc epsilon RI signaling pathway_Homo sapiens_hsa04664	1/68	0.15963	0.216641	0.298942	0.410596	0.893643	-1.63974	NRAS
Protein digestion and absorption_Homo sapiens_hsa04974	1/90	0.20571	0.246697	0.374464	0.448521	1.09082	-1.7249	COL6A1
Central carbon metabolism in cancer_Homo sapiens_hsa05230	1/67	0.157475	0.21629	0.295307	0.410549	0.939023	-1.73578	NRAS
Adherens junction_Homo sapiens_hsa04520	1/74	0.172451	0.223403	0.320376	0.414865	1.02102	-1.79458	SMAD4
Adipocytokine signaling pathway_Homo sapiens_hsa04920	1/70	0.163925	0.219853	0.306159	0.410613	1.00553	-1.81834	STK11
Long-term potentiation_Homo sapiens_hsa04720	1/66	0.155314	0.215924	0.291653	0.410475	0.982007	-1.8288	NRAS
Complement and coagulation cascades_Homo sapiens_hsa04610	1/79	0.182989	0.229238	0.337749	0.423114	1.11064	-1.88623	SERPINE1
Pertussis_Homo sapiens_hsa05133	1/75	0.174569	0.223606	0.323886	0.414865	1.0956	-1.91229	CASP7
Antigen processing and presentation_Homo sapiens_hsa04612	1/77	0.178789	0.226467	0.330852	0.41908	1.11903	-1.92647	HSPA1A
Prion diseases_Homo sapiens_hsa05020	2/35	0.00359461	0.0105073	0.0151106	0.0453318	0.345731	-1.94588	NOTCH1;HSPA1A
mTOR signaling pathway_Homo sapiens_hsa04150	1/60	0.142232	0.205247	0.26934	0.39365	0.998885	-1.94812	STK11
Long-term depression_Homo sapiens_hsa04730	1/60	0.142232	0.205247	0.26934	0.39365	1.00436	-1.95881	NRAS
VEGF signaling pathway_Homo sapiens_hsa04370	1/61	0.144426	0.205807	0.273105	0.394102	1.02003	-1.97375	NRAS
Arrhythmogenic right ventricular cardiomyopathy (ARVC)_Homo sapiens_hsa05412	1/74	0.172451	0.223403	0.320376	0.414865	1.18472	-2.08232	CDH2
Shigellosis_Homo sapiens_hsa05131	1/65	0.153147	0.21554	0.287981	0.410372	1.14848	-2.15495	ABL1
Thyroid cancer_Homo sapiens_hsa05216	2/29	0.00247685	0.00763138	0.0107542	0.035028	0.362043	-2.17254	NRAS;CCND1
Pathogenic Escherichia coli infection_Homo sapiens_hsa05130	1/55	0.13118	0.194215	0.250225	0.375337	1.3336	-2.7088	ABL1
Dorso-ventral axis formation_Homo sapiens_hsa04320	2/27	0.0021483	0.00680295	0.00944991	0.0326451	0.507217	-3.11587	NOTCH1;ETS1
Malaria_Homo sapiens_hsa05144	1/49	0.117733	0.176599	0.226644	0.349155	1.53022	-3.27366	PECAM1
Notch signaling pathway_Homo sapiens_hsa04330	1/48	0.115472	0.175517	0.222645	0.347692	1.57867	-3.40793	NOTCH1
Vasopressin-regulated water reabsorption_Homo sapiens_hsa04962	1/44	0.106371	0.163869	0.206444	0.331474	1.82127	-4.08114	RAB11A
Base excision repair_Homo sapiens_hsa03410	1/33	0.0808675	0.12804	0.160183	0.276035	2.85793	-7.18753	XRCC1
Non-homologous end-joining_Homo sapiens_hsa03450	1/13	0.0326572	0.0620486	0.0692641	0.146224	6.17948	-21.1443	MRE11A

## Sheet: Kinase Enrichment Results
Node Name	Corrected P-value with Benjamini-Hochberg	Corrected P-Value with Bonferroni	Original P-Value	Total Genes in Gene Set	Total Genes in Input	Total Genes Intersected	Intersecting Genes
AKT1	0.0082	0.0081977	0.000273257	222	12	4	EIF4EBP1_S65,	MTOR_S2448,	YBX1_S102,	BAD_S112
MTOR	0.011	0.0219683	0.000732277	25	12	2	EIF4EBP1_S65,	EIF4EBP1_T70
RPS6KA1	0.0499	0.14984	0.00499468	69	12	2	ESR1_S118,	MTOR_S2448
EPHA3	0.057	0.228049	0.00760164	4	12	1	STAT3_Y705
MAPK1	0.0649	0.366482	0.0122161	328	12	3	ESR1_S118,	EIF4EBP1_S65,	EIF4EBP1_T70
RAF1	0.0649	0.454508	0.0151503	9	12	1	BAD_S112
FGFR4	0.0649	0.454508	0.0151503	9	12	1	STAT3_Y705
JAK1	0.0929	0.947171	0.0315723	20	12	1	STAT3_Y705
FGFR3	0.0929	0.991582	0.0330527	21	12	1	STAT3_Y705
RPS6KA3	0.0929	1.07106	0.0357022	493	12	3	CDKN1B_T198,	MTOR_S2448,	BAD_S112
ALK	0.0929	1.12445	0.0374815	24	12	1	STAT3_Y705
RPS6KB1	0.0929	1.16861	0.0389536	25	12	1	MTOR_S2448
RET	0.0929	1.21271	0.0404237	26	12	1	STAT3_Y705
CDK7	0.0929	1.30073	0.0433576	28	12	1	ESR1_S118
RPS6KA5	0.101	1.51969	0.0506565	33	12	1	EIF4EBP1_S65
MET	0.103	1.65034	0.0550112	36	12	1	MET_Y1235
JAK2	0.138	2.33787	0.0779291	52	12	1	STAT3_Y705
PDK1	0.144	2.59173	0.0863911	58	12	1	PDK1_S241
SRC	0.152	2.88116	0.0960388	346	12	2	STAT3_Y705,	SRC_Y416
HCK	0.157	3.13445	0.104482	71	12	1	STAT3_Y705

## Sheet: mRNA GO Molecular Function SNF1
Term	Overlap	P-value	Adjusted P-value	Old P-value	Old Adjusted P-value	Z-score	Combined Score	Genes
substrate-specific channel activity (GO:0022838)	8/28	3.11429e-07	0.000134537	2.35057e-06	0.00101545	-1.90144	28.4875	SCNN1G;SLC14A1;AQP12B;AQP12A;AQP10;AQP8;TRPM5;KCNK3
hormone activity (GO:0005179)	12/84	1.2792e-06	0.000276306	4.75205e-06	0.00102644	-1.97644	26.8189	EDN3;GHRH;IGF2;PPY;CCK;GAST;GHRL;SPX;CARTPT;INHA;VIP;GUCA2A
water channel activity (GO:0015250)	4/14	0.000328724	0.020287	0.000900691	0.0459372	-2.48943	19.9659	AQP12B;AQP12A;AQP10;AQP8
serine-type peptidase activity (GO:0008236)	18/221	1.3855e-05	0.00199511	3.29238e-05	0.00474102	-1.7645	19.7392	CELA3A;PCSK1;CELA2A;CELA3B;PRSS1;CELA2B;KLK1;TPSG1;CTRB2;CTRB1;F11;KLK15;PRSS3P2;PRSS33;KLK12;PRSS41;CTRL;PRSS3
water transmembrane transporter activity (GO:0005372)	4/14	0.000328724	0.020287	0.000900691	0.0459372	-2.36107	18.9365	AQP12B;AQP12A;AQP10;AQP8
neuropeptide hormone activity (GO:0005184)	5/27	0.000512831	0.0221543	0.00111126	0.0480065	-2.48888	18.8547	PPY;CCK;SPX;CARTPT;VIP
metallocarboxypeptidase activity (GO:0004181)	6/29	7.28923e-05	0.00629789	0.000208737	0.0180349	-1.89149	18.0193	ACE2;CPA2;CPA1;CPB1;FOLH1;FOLH1B
aryl sulfotransferase activity (GO:0004062)	3/12	0.0029701	0.0641541	0.00569144	0.117081	-2.91293	16.9508	SULT1C2;SULT1E1;SULT2A1
peptidoglycan binding (GO:0042834)	4/17	0.000735933	0.0283162	0.0016602	0.0512292	-2.18579	15.7691	REG3A;REG1B;REG1A;REG3G
triglyceride lipase activity (GO:0004806)	5/26	0.000426642	0.0221543	0.000957025	0.0459372	-2.02439	15.7084	PNLIPRP1;PNLIPRP2;CEL;CES3;PNLIP
carboxypeptidase activity (GO:0004180)	6/40	0.000465691	0.0221543	0.000955984	0.0459372	-1.94942	14.9559	ACE2;CPA2;CPA1;CPB1;FOLH1;FOLH1B
urea transmembrane transporter activity (GO:0015204)	2/7	0.0122839	0.163487	0.0201141	0.248266	-3.24644	14.2826	SLC14A1;AQP10
calcium ion binding (GO:0005509)	17/285	0.000986067	0.0304272	0.0016177	0.0512292	-1.99235	13.7906	PNLIPRP1;PNLIPRP2;AMY2A;PLA2G1B;CADPS;CIB4;IHH;ITLN1;C2CD4B;SYTL5;SYT6;CRACR2A;CDH22;CHP2;SLIT1;PRSS3;S100A7
G-protein coupled acetylcholine receptor activity (GO:0016907)	2/7	0.0122839	0.163487	0.0201141	0.248266	-3.01643	13.2707	CHRM3;CHRM1
serine-type endopeptidase activity (GO:0004252)	16/197	4.26846e-05	0.00460994	9.30174e-05	0.0100459	-1.31718	13.2531	CELA3A;PCSK1;CELA2A;CELA3B;PRSS1;CELA2B;KLK1;TPSG1;CTRB2;CTRB1;F11;KLK15;PRSS3P2;PRSS33;KLK12;PRSS3
G-protein coupled neurotransmitter receptor activity (GO:0099528)	2/7	0.0122839	0.163487	0.0201141	0.248266	-2.94587	12.9603	CHRM3;CHRM1
sterol esterase activity (GO:0004771)	2/10	0.0250369	0.245817	0.035097	0.344589	-3.41712	12.6003	CEL;CES3
phosphatidylcholine-sterol O-acyltransferase activator activity (GO:0060228)	2/7	0.0122839	0.163487	0.0201141	0.248266	-2.75979	12.1416	APOA1;APOA4
sulfotransferase activity (GO:0008146)	5/40	0.0031938	0.0657011	0.00517245	0.111725	-2.0297	11.6638	SULT1C2;SULT1E1;GAL3ST2;CHST5;SULT2A1
lipase activity (GO:0016298)	6/44	0.000786562	0.0283162	0.00149151	0.0512292	-1.58534	11.3317	PNLIPRP1;PNLIPRP2;PLA2G10;CEL;CES3;PNLIP
carboxylic ester hydrolase activity (GO:0052689)	9/104	0.00127839	0.0348655	0.00213341	0.0576019	-1.68196	11.2054	PNLIPRP1;PNLIPRP2;PLA2G4F;PLA2G1B;PLA2G10;CEL;NOTUM;CES3;PNLIP
cholesterol binding (GO:0015485)	5/44	0.00485464	0.0953275	0.00744418	0.146177	-2.10233	11.2008	GUCY2C;TSPO2;APOA1;APOC3;APOA4
cation channel activity (GO:0005261)	11/147	0.00129131	0.0348655	0.0021176	0.0576019	-1.58627	10.552	KCNF1;SCNN1G;KCNK10;TRPA1;P2RX1;CACNA1B;HTR3A;KCNK16;SCN2A;TRPM5;KCNK3
ligand-gated sodium channel activity (GO:0015280)	2/9	0.020366	0.214588	0.0297325	0.30582	-2.68266	10.446	SCNN1G;ASIC2
amide transmembrane transporter activity (GO:0042887)	2/9	0.020366	0.214588	0.0297325	0.30582	-2.58927	10.0823	SLC14A1;AQP10
potassium ion leak channel activity (GO:0022841)	3/17	0.00835919	0.133747	0.0130011	0.207921	-2.06215	9.86614	KCNK10;KCNK16;KCNK3
peptidase activity, acting on L-amino acid peptides (GO:0070011)	11/186	0.0078121	0.129801	0.0109597	0.185415	-1.97686	9.59187	ACE2;PRSS41;CELA2A;PRSS1;CTRL;TPSG1;CTRB2;CTRB1;KLK15;PRSS3;KLK12
dipeptidase activity (GO:0016805)	2/11	0.0300962	0.280234	0.0408033	0.367229	-2.70238	9.46741	FOLH1;FOLH1B
metalloexopeptidase activity (GO:0008235)	6/55	0.0025584	0.05817	0.00414293	0.0941972	-1.46886	8.76669	ACE2;CPA2;CPA1;CPB1;FOLH1;FOLH1B
exopeptidase activity (GO:0008238)	5/46	0.00588092	0.105856	0.00880669	0.15852	-1.62798	8.3614	ACE2;CPA2;CPB1;FOLH1;FOLH1B
leak channel activity (GO:0022840)	3/20	0.0132518	0.168376	0.0191134	0.248266	-1.90984	8.25741	KCNK10;KCNK16;KCNK3
potassium:proton antiporter activity (GO:0015386)	2/12	0.0355215	0.298792	0.0468307	0.381715	-2.47126	8.24811	SLC9A3;SLC9A4
phospholipase C activity (GO:0004629)	4/28	0.00508445	0.0954992	0.00803612	0.150939	-1.55708	8.22383	CHRM3;CHRM1;PLCB4;NOTUM
acylglycerol lipase activity (GO:0047372)	2/12	0.0355215	0.298792	0.0468307	0.381715	-2.45286	8.18671	PNLIPRP2;CEL
co-SMAD binding (GO:0070410)	2/11	0.0300962	0.280234	0.0408033	0.367229	-2.32125	8.13217	CITED1;FOXH1
endopeptidase activity (GO:0004175)	19/355	0.00182269	0.0457725	0.00284327	0.0722525	-1.26397	7.97244	CELA3A;PCSK1;CELA2A;CELA3B;PRSS1;CELA2B;KLK1;TPSG1;CTRB2;CTRB1;F11;KLK15;PRSS3P2;PRSS33;PGA5;KLK12;ACE2;CLCA1;PRSS3
sterol binding (GO:0032934)	5/49	0.00769305	0.129801	0.0111593	0.185415	-1.63082	7.9379	GUCY2C;TSPO2;APOA1;APOC3;APOA4
exo-alpha-sialidase activity (GO:0004308)	1/7	0.163933	0.529419	0.184054	0.585191	-4.37326	7.90814	NEU4
carbonate dehydratase activity (GO:0004089)	2/13	0.0412909	0.324322	0.0531598	0.402896	-2.43234	7.75214	CA4;CA6
metal ion binding (GO:0046872)	23/443	0.000953607	0.0304272	0.00154939	0.0512292	-1.10709	7.70007	PNLIPRP1;PNLIPRP2;AMY2A;PLA2G1B;CADPS;CIB4;IHH;ITLN1;C2CD4B;MT4;SYTL5;SYT6;CRACR2A;ALPP;CDH22;SEMG1;CHP2;SLIT1;MT1G;ALPI;MT1H;PRSS3;S100A7
alpha-sialidase activity (GO:0016997)	1/7	0.163933	0.529419	0.184054	0.585191	-4.25508	7.69444	NEU4
UDP-glycosyltransferase activity (GO:0008194)	5/64	0.0226625	0.2331	0.0293478	0.30582	-2.00398	7.58916	B3GNT7;A4GNT;UGT2A3;B4GALNT2;UGT2B7
oxalate transmembrane transporter activity (GO:0019531)	2/12	0.0355215	0.298792	0.0468307	0.381715	-2.2444	7.49096	SLC26A9;SLC26A5
sodium:proton antiporter activity (GO:0015385)	2/14	0.0473839	0.352929	0.0597718	0.445197	-2.39523	7.30419	SLC9A3;SLC9A4
calcium-transporting ATPase activity (GO:0005388)	2/15	0.0537805	0.380871	0.0666485	0.457149	-2.46634	7.20874	ATP13A4;ATP2A3
bicarbonate transmembrane transporter activity (GO:0015106)	3/23	0.0194717	0.214588	0.0265603	0.294207	-1.82751	7.19819	SLC26A9;SLC4A4;SLC26A5
ion transmembrane transporter activity (GO:0015075)	4/36	0.0124886	0.163487	0.017476	0.248266	-1.64166	7.19528	SCNN1G;TRPM5;SLC4A4;KCNK3
phospholipase activity (GO:0004620)	7/70	0.00190719	0.0457725	0.0031331	0.0751945	-1.1432	7.15886	PNLIPRP2;PLA2G4F;PLCB4;PLA2G1B;PLA2G10;NOTUM;ENPP7
sulfate transmembrane transporter activity (GO:0015116)	2/13	0.0412909	0.324322	0.0531598	0.402896	-2.17354	6.9273	SLC26A9;SLC26A5
potassium ion transmembrane transporter activity (GO:0015079)	4/39	0.0164396	0.197275	0.022266	0.267192	-1.64028	6.73839	KCNF1;KCNK10;KCNK16;KCNK3
phosphatidylinositol phospholipase C activity (GO:0004435)	3/25	0.0243695	0.244828	0.0322666	0.324167	-1.8109	6.72644	CHRM3;CHRM1;PLCB4
sodium channel activity (GO:0005272)	4/41	0.0194625	0.214588	0.0258625	0.294016	-1.69219	6.666	SCNN1G;ASIC2;SCN2A;TRPM5
1-phosphatidylinositol-4-phosphate 5-kinase activity (GO:0016308)	1/7	0.163933	0.529419	0.184054	0.585191	-3.55205	6.42315	PIP5K1B
phosphatidylinositol phosphate kinase activity (GO:0016307)	2/16	0.0604614	0.401836	0.0737726	0.490304	-2.28529	6.41195	PIK3C2G;PIP5K1B
monovalent cation:proton antiporter activity (GO:0005451)	2/15	0.0537805	0.380871	0.0666485	0.457149	-2.19254	6.40844	SLC9A3;SLC9A4
transmembrane-ephrin receptor activity (GO:0005005)	2/18	0.0746037	0.431774	0.088697	0.510895	-2.43667	6.32453	EPHA7;EPHA8
ephrin receptor activity (GO:0005003)	2/18	0.0746037	0.431774	0.088697	0.510895	-2.43218	6.31287	EPHA7;EPHA8
ceramidase activity (GO:0017040)	1/7	0.163933	0.529419	0.184054	0.585191	-3.27226	5.91721	ACER2
CXCR chemokine receptor binding (GO:0045236)	2/18	0.0746037	0.431774	0.088697	0.510895	-2.27089	5.89424	TFF2;PPBP
trace-amine receptor activity (GO:0001594)	1/8	0.185051	0.529419	0.204546	0.585191	-3.48163	5.87393	TAAR1
potassium ion antiporter activity (GO:0022821)	2/17	0.0674084	0.431774	0.0811274	0.510895	-2.17201	5.85787	SLC9A3;SLC9A4
insulin-like growth factor receptor binding (GO:0005159)	2/16	0.0604614	0.401836	0.0737726	0.490304	-2.07003	5.80799	IGF2;INSL4
sodium ion transmembrane transporter activity (GO:0015081)	6/72	0.00964254	0.148771	0.0134764	0.207921	-1.24918	5.79818	SCNN1G;SLC9A3;SLC9A4;TRPM5;SLC4A4;SLC17A4
peptidyl-proline 4-dioxygenase activity (GO:0031545)	1/7	0.163933	0.529419	0.184054	0.585191	-3.18622	5.76163	PDIA2
patched binding (GO:0005113)	1/7	0.163933	0.529419	0.184054	0.585191	-3.08531	5.57915	IHH
ion channel activity (GO:0005216)	6/94	0.0317988	0.286189	0.039851	0.367229	-1.57796	5.44133	SCNN1G;P2RX1;CACNA1B;SCN2A;TRPM5;KCNK3
chemokine activity (GO:0008009)	4/47	0.0304884	0.280234	0.0386443	0.367229	-1.54211	5.38259	CCL15-CCL14;CCL24;PPBP;CCL15
1-phosphatidylinositol-3-kinase regulator activity (GO:0046935)	1/7	0.163933	0.529419	0.184054	0.585191	-2.95743	5.34791	CCKBR
phospholipase A2 activity (GO:0004623)	3/31	0.04265	0.324724	0.0528583	0.402896	-1.67105	5.2717	PLA2G4F;PLA2G1B;PLA2G10
beta-glucosidase activity (GO:0008422)	1/7	0.163933	0.529419	0.184054	0.585191	-2.88873	5.22368	LCT
channel activity (GO:0015267)	3/29	0.0359657	0.298792	0.0454277	0.381715	-1.55628	5.17492	TRPA1;AQP10;GJA8
serotonin-gated cation-selective channel activity (GO:0022850)	1/8	0.185051	0.529419	0.204546	0.585191	-3.03146	5.11443	HTR3A
peptidyl-proline dioxygenase activity (GO:0031543)	1/8	0.185051	0.529419	0.204546	0.585191	-3.006	5.07148	PDIA2
fatty acid ligase activity (GO:0015645)	2/19	0.0820305	0.454323	0.096466	0.534273	-2.00836	5.02223	ACSM3;SLC27A2
chloride transmembrane transporter activity (GO:0015108)	4/57	0.0556309	0.381469	0.0666675	0.457149	-1.72338	4.97888	GABRA2;CLCA1;SLC26A9;SLC26A5
potassium channel activity (GO:0005267)	7/101	0.0140989	0.174021	0.0189164	0.248266	-1.16142	4.94955	KCNF1;LRRC26;KCNJ11;KCNK10;KCNK16;KCNA6;KCNK3
glucose:sodium symporter activity (GO:0005412)	1/7	0.163933	0.529419	0.184054	0.585191	-2.71017	4.90078	SLC5A1
G-protein coupled amine receptor activity (GO:0008227)	4/57	0.0556309	0.381469	0.0666675	0.457149	-1.67844	4.84904	CHRM3;CHRM1;HTR2B;TAAR1
protein-glutamic acid ligase activity (GO:0070739)	1/8	0.185051	0.529419	0.204546	0.585191	-2.85929	4.82397	TTLL6
ion antiporter activity (GO:0099516)	2/19	0.0820305	0.454323	0.096466	0.534273	-1.90468	4.76297	SLC26A9;SLC26A5
acid-thiol ligase activity (GO:0016878)	2/17	0.0674084	0.431774	0.0811274	0.510895	-1.76224	4.75273	ACSM3;SLC27A2
glucose transmembrane transporter activity (GO:0005355)	2/21	0.0975144	0.495603	0.112544	0.57199	-2.03145	4.72871	PPBP;SLC5A1
intracellular chloride channel activity (GO:0061778)	2/20	0.0896726	0.478254	0.10442	0.556906	-1.94829	4.69849	CLCA1;ANO7
azole transmembrane transporter activity (GO:1901474)	1/7	0.163933	0.529419	0.184054	0.585191	-2.57179	4.65056	SLC19A3
long-chain fatty acid binding (GO:0036041)	1/7	0.163933	0.529419	0.184054	0.585191	-2.55596	4.62193	FABP2
apolipoprotein receptor binding (GO:0034190)	1/7	0.163933	0.529419	0.184054	0.585191	-2.54497	4.60207	APOA1
cytokine activity (GO:0005125)	9/156	0.0177515	0.207261	0.0233289	0.272381	-1.13715	4.58419	CCL15-CCL14;CCL24;LEFTY1;GDF15;SCGB3A1;FAM3D;PPBP;INHA;CCL15
intracellular calcium activated chloride channel activity (GO:0005229)	2/20	0.0896726	0.478254	0.10442	0.556906	-1.89992	4.58182	CLCA1;ANO7
phosphoric diester hydrolase activity (GO:0008081)	3/34	0.0537493	0.380871	0.0650206	0.457149	-1.5663	4.57897	PLCB4;NOTUM;ENPP7
pancreatic polypeptide receptor activity (GO:0001602)	1/7	0.163933	0.529419	0.184054	0.585191	-2.51142	4.54139	NPY4R
cholesterol transporter activity (GO:0017127)	2/18	0.0746037	0.431774	0.088697	0.510895	-1.72867	4.48688	APOA1;APOA4
chloride ion binding (GO:0031404)	1/8	0.185051	0.529419	0.204546	0.585191	-2.64226	4.45781	AMY2A
LBD domain binding (GO:0050693)	1/7	0.163933	0.529419	0.184054	0.585191	-2.45046	4.43115	CITED1
chemokine receptor binding (GO:0042379)	4/50	0.0371357	0.302691	0.0461715	0.381715	-1.34284	4.42221	CCL15-CCL14;CCL24;PPBP;CCL15
Arp2/3 complex binding (GO:0071933)	1/8	0.185051	0.529419	0.204546	0.585191	-2.61071	4.40458	IQGAP2
1-phosphatidylinositol-4-phosphate 3-kinase activity (GO:0035005)	1/8	0.185051	0.529419	0.204546	0.585191	-2.58682	4.36428	PIK3C2G
superoxide-generating NADPH oxidase activity (GO:0016175)	1/8	0.185051	0.529419	0.204546	0.585191	-2.55961	4.31838	NOX1
tubulin-glutamic acid ligase activity (GO:0070740)	1/8	0.185051	0.529419	0.204546	0.585191	-2.50933	4.23355	TTLL6
N-acetylglucosamine 6-O-sulfotransferase activity (GO:0001517)	1/8	0.185051	0.529419	0.204546	0.585191	-2.50733	4.23016	CHST5
sodium:bicarbonate symporter activity (GO:0008510)	1/9	0.205637	0.545001	0.224526	0.594036	-2.67398	4.22928	SLC4A4
voltage-gated cation channel activity (GO:0022843)	6/101	0.0428456	0.324724	0.0524115	0.402896	-1.33819	4.21551	CACNG6;KCNF1;LRRC26;KCNJ11;CACNA1B;KCNA6
aldehyde dehydrogenase [NAD(P)+] activity (GO:0004030)	1/7	0.163933	0.529419	0.184054	0.585191	-2.32836	4.21036	ALDH3A1
neuropeptide Y receptor activity (GO:0004983)	1/8	0.185051	0.529419	0.204546	0.585191	-2.45724	4.14566	NPY4R
aldo-keto reductase (NADP) activity (GO:0004033)	2/21	0.0975144	0.495603	0.112544	0.57199	-1.76375	4.10558	ALDH3A1;AKR1B10
zinc ion transmembrane transporter activity (GO:0005385)	2/23	0.113738	0.529419	0.129252	0.585191	-1.87858	4.08376	SLC30A2;SLC39A5
chloride channel activity (GO:0005254)	4/62	0.0713676	0.431774	0.0837495	0.510895	-1.54037	4.06643	GABRA2;CLCA1;SLC26A9;SLC26A5
ATPase activity, coupled to transmembrane movement of ions, phosphorylative mechanism (GO:0015662)	2/23	0.113738	0.529419	0.129252	0.585191	-1.84104	4.00216	ATP13A4;ATP2A3
nucleotide receptor activity (GO:0016502)	1/8	0.185051	0.529419	0.204546	0.585191	-2.34749	3.96049	P2RX1
extracellular ATP-gated cation channel activity (GO:0004931)	1/8	0.185051	0.529419	0.204546	0.585191	-2.34293	3.95281	P2RX1
CCR chemokine receptor binding (GO:0048020)	3/39	0.0749608	0.431774	0.087831	0.510895	-1.51511	3.92534	CCL15-CCL14;CCL24;CCL15
very long-chain fatty acid-CoA ligase activity (GO:0031957)	1/7	0.163933	0.529419	0.184054	0.585191	-2.15748	3.90135	SLC27A2
alcohol dehydrogenase (NADP+) activity (GO:0008106)	2/21	0.0975144	0.495603	0.112544	0.57199	-1.67435	3.89748	ALDH3A1;AKR1B10
hydrogen-exporting ATPase activity, phosphorylative mechanism (GO:0008553)	1/10	0.225704	0.564266	0.244005	0.609307	-2.61534	3.89302	ATP2A3
anion transmembrane transporter activity (GO:0008509)	4/63	0.0747607	0.431774	0.0874004	0.510895	-1.49114	3.86722	ABCC6;SLC26A9;SLC4A4;SLC26A5
UDP-glucosyltransferase activity (GO:0035251)	1/10	0.225704	0.564266	0.244005	0.609307	-2.58578	3.84902	GYS2
ATP-gated ion channel activity (GO:0035381)	1/8	0.185051	0.529419	0.204546	0.585191	-2.27117	3.83174	P2RX1
acetylcholine receptor activity (GO:0015464)	2/24	0.122092	0.529419	0.137809	0.585191	-1.81628	3.81961	CHRM3;CHRM1
ligand-gated calcium channel activity (GO:0099604)	2/21	0.0975144	0.495603	0.112544	0.57199	-1.63584	3.80784	GRIN2A;TRPA1
calcium-dependent cysteine-type endopeptidase activity (GO:0004198)	2/22	0.105541	0.51811	0.120826	0.585191	-1.69126	3.80306	CAPN8;CAPN9
anion:anion antiporter activity (GO:0015301)	2/22	0.105541	0.51811	0.120826	0.585191	-1.68013	3.77803	SLC26A9;SLC26A5
retinal dehydrogenase activity (GO:0001758)	1/8	0.185051	0.529419	0.204546	0.585191	-2.23152	3.76484	AKR1B10
interleukin-17 receptor activity (GO:0030368)	1/8	0.185051	0.529419	0.204546	0.585191	-2.19112	3.69668	IL17REL
bile acid binding (GO:0032052)	1/9	0.205637	0.545001	0.224526	0.594036	-2.33135	3.68736	PLA2G1B
UDP-galactosyltransferase activity (GO:0035250)	2/25	0.13059	0.529419	0.146487	0.585191	-1.80072	3.66573	COLGALT2;B3GNT7
DEAD/H-box RNA helicase binding (GO:0017151)	1/8	0.185051	0.529419	0.204546	0.585191	-2.17151	3.6636	SP7
calcium-dependent phospholipase A2 activity (GO:0047498)	1/8	0.185051	0.529419	0.204546	0.585191	-2.16656	3.65525	PLA2G1B
solute:sodium symporter activity (GO:0015370)	2/23	0.113738	0.529419	0.129252	0.585191	-1.63879	3.56251	SLC5A1;SLC28A2
long-chain fatty acid-CoA ligase activity (GO:0004467)	1/11	0.245265	0.572726	0.262996	0.61373	-2.52225	3.54482	SLC27A2
ion gated channel activity (GO:0022839)	2/26	0.139218	0.529419	0.155273	0.585191	-1.77486	3.49951	CLCA1;ANO7
RAGE receptor binding (GO:0050786)	1/10	0.225704	0.564266	0.244005	0.609307	-2.34239	3.48672	S100A7
ATPase coupled ion transmembrane transporter activity (GO:0042625)	2/25	0.13059	0.529419	0.146487	0.585191	-1.70784	3.47663	ABCC6;ATP13A4
acyl-CoA ligase activity (GO:0003996)	1/9	0.205637	0.545001	0.224526	0.594036	-2.19229	3.46742	ACSM3
vinculin binding (GO:0017166)	1/11	0.245265	0.572726	0.262996	0.61373	-2.44435	3.43534	SYNM
purinergic receptor activity (GO:0035586)	1/9	0.205637	0.545001	0.224526	0.594036	-2.17147	3.43449	P2RX1
transcription factor activity, RNA polymerase II core promoter sequence-specific binding involved in preinitiation complex assembly (GO:0001075)	1/10	0.225704	0.564266	0.244005	0.609307	-2.29612	3.41785	DACH1
carboxy-lyase activity (GO:0016831)	2/27	0.147966	0.529419	0.164157	0.585191	-1.78457	3.4099	DDC;GAD2
anion channel activity (GO:0005253)	4/67	0.0891252	0.478254	0.102753	0.556906	-1.40959	3.40797	GABRA2;CLCA1;SLC26A9;SLC26A5
phosphatidylinositol 3-kinase regulator activity (GO:0035014)	1/9	0.205637	0.545001	0.224526	0.594036	-2.14243	3.38856	CCKBR
oxidoreductase activity, acting on the aldehyde or oxo group of donors, NAD or NADP as acceptor (GO:0016620)	2/26	0.139218	0.529419	0.155273	0.585191	-1.71754	3.38649	ALDH3A1;AKR1B10
cation-transporting ATPase activity (GO:0019829)	2/30	0.174813	0.529419	0.191293	0.585191	-1.91593	3.34147	ATP13A4;ATP2A3
NMDA glutamate receptor activity (GO:0004972)	1/8	0.185051	0.529419	0.204546	0.585191	-1.97613	3.33396	GRIN2A
glucosidase activity (GO:0015926)	1/9	0.205637	0.545001	0.224526	0.594036	-2.08107	3.29151	LCT
carboxylic acid transmembrane transporter activity (GO:0046943)	4/65	0.0817864	0.454323	0.0949291	0.534273	-1.30184	3.25934	SLC5A8;SLC3A1;SLC16A9;SLC6A20
fatty-acyl-CoA synthase activity (GO:0004321)	1/8	0.185051	0.529419	0.204546	0.585191	-1.92888	3.25425	ACSM3
disulfide oxidoreductase activity (GO:0015036)	2/25	0.13059	0.529419	0.146487	0.585191	-1.59255	3.24195	PDIA2;STAB2
caspase binding (GO:0089720)	1/12	0.264332	0.576725	0.281513	0.614209	-2.40968	3.2062	MAGEA3
lipoprotein particle receptor binding (GO:0070325)	2/26	0.139218	0.529419	0.155273	0.585191	-1.60731	3.16915	APOA1;APOC3
ligand-gated cation channel activity (GO:0099094)	4/61	0.0680555	0.431774	0.0801755	0.510895	-1.17549	3.15905	SCNN1G;GRIN2A;KCNJ11;ASIC2
lipase inhibitor activity (GO:0055102)	1/11	0.245265	0.572726	0.262996	0.61373	-2.23595	3.14244	APOC3
chloride channel inhibitor activity (GO:0019869)	1/10	0.225704	0.564266	0.244005	0.609307	-2.06708	3.07691	WNK4
transforming growth factor beta receptor binding (GO:0005160)	3/45	0.104467	0.51811	0.11894	0.585191	-1.35686	3.065	LEFTY1;GDF15;INHA
acylglycerol O-acyltransferase activity (GO:0016411)	2/29	0.165774	0.529419	0.182177	0.585191	-1.67376	3.00797	MOGAT3;MOGAT2
phosphatidylinositol kinase activity (GO:0052742)	3/52	0.143609	0.529419	0.159501	0.585191	-1.50958	2.92958	PIK3C2G;PIP5K1B;FGF3
peptide hormone receptor binding (GO:0051428)	1/12	0.264332	0.576725	0.281513	0.614209	-2.16611	2.88212	GPHA2
hydrolase activity, acting on carbon-nitrogen (but not peptide) bonds, in cyclic amides (GO:0016812)	1/7	0.163933	0.529419	0.184054	0.585191	-1.59112	2.87721	CPS1
monoamine transmembrane transporter activity (GO:0008504)	1/9	0.205637	0.545001	0.224526	0.594036	-1.80785	2.85937	SLC18A1
potassium ion binding (GO:0030955)	1/13	0.282919	0.584789	0.299565	0.619197	-2.22704	2.81184	KCNJ11
N-acetyllactosaminide beta-1,3-N-acetylglucosaminyltransferase activity (GO:0008532)	1/11	0.245265	0.572726	0.262996	0.61373	-1.9788	2.78104	B3GNT7
3-chloroallyl aldehyde dehydrogenase activity (GO:0004028)	1/9	0.205637	0.545001	0.224526	0.594036	-1.74147	2.75439	ALDH3A1
G-protein coupled receptor binding (GO:0001664)	6/134	0.124082	0.529419	0.140466	0.585191	-1.31781	2.75002	PSAPL1;WNT11;MYOC;PPY;GHRL;GPHA2
carbon-nitrogen ligase activity, with glutamine as amido-N-donor (GO:0016884)	1/11	0.245265	0.572726	0.262996	0.61373	-1.91335	2.68906	CPS1
dicarboxylic acid transmembrane transporter activity (GO:0005310)	2/29	0.165774	0.529419	0.182177	0.585191	-1.49393	2.68479	SLC26A9;SLC26A5
calcium-dependent phospholipid binding (GO:0005544)	3/48	0.12068	0.529419	0.135821	0.585191	-1.2668	2.67879	C2CD4B;SYTL5;SYT6
acetylgalactosaminyltransferase activity (GO:0008376)	3/49	0.126279	0.529419	0.141622	0.585191	-1.26822	2.62428	B3GNT7;B4GALNT2;GALNT8
calcium ion transmembrane transporter activity (GO:0015085)	4/78	0.134684	0.529419	0.150619	0.585191	-1.27207	2.55028	TRPA1;ATP13A4;ATP2A3;CACNA1B
GABA-gated chloride ion channel activity (GO:0022851)	1/13	0.282919	0.584789	0.299565	0.619197	-1.93517	2.44334	GABRA2
serotonin receptor activity (GO:0099589)	2/32	0.193109	0.545001	0.209694	0.594036	-1.47975	2.43345	HTR2B;HTR3A
transferase activity, transferring hexosyl groups (GO:0016758)	5/101	0.112556	0.529419	0.127845	0.585191	-1.10522	2.41413	B3GNT7;A4GNT;UGT2A3;B4GALNT2;UGT2B7
neurexin family protein binding (GO:0042043)	1/11	0.245265	0.572726	0.262996	0.61373	-1.70764	2.39994	CEL
phosphatidylcholine 1-acylhydrolase activity (GO:0008970)	1/11	0.245265	0.572726	0.262996	0.61373	-1.70148	2.39129	PLA2G4F
benzodiazepine receptor activity (GO:0008503)	1/11	0.245265	0.572726	0.262996	0.61373	-1.69745	2.38563	GABRA2
glutathione transferase activity (GO:0004364)	2/31	0.183927	0.529419	0.200469	0.585191	-1.37914	2.33518	GSTA2;GSTA1
hexose transmembrane transporter activity (GO:0015149)	1/14	0.301037	0.599299	0.317165	0.629277	-1.93391	2.3217	PPBP
ATPase-coupled anion transmembrane transporter activity (GO:0043225)	1/13	0.282919	0.584789	0.299565	0.619197	-1.82147	2.29978	ABCC6
GTPase inhibitor activity (GO:0005095)	1/14	0.301037	0.599299	0.317165	0.629277	-1.90716	2.28959	IQGAP2
peptide alpha-N-acetyltransferase activity (GO:0004596)	1/12	0.264332	0.576725	0.281513	0.614209	-1.71111	2.27672	NAA11
histone demethylase activity (H3-K9 specific) (GO:0032454)	1/14	0.301037	0.599299	0.317165	0.629277	-1.87786	2.25441	HR
monocarboxylic acid transmembrane transporter activity (GO:0008028)	2/33	0.202347	0.545001	0.218962	0.594036	-1.40907	2.25137	SLC5A8;SLC16A9
protein tyrosine kinase activator activity (GO:0030296)	1/13	0.282919	0.584789	0.299565	0.619197	-1.77251	2.23796	GHRL
high voltage-gated calcium channel activity (GO:0008331)	1/13	0.282919	0.584789	0.299565	0.619197	-1.76169	2.2243	CACNA1B
ion channel inhibitor activity (GO:0008200)	2/34	0.211635	0.55076	0.228264	0.594036	-1.4252	2.21318	PDZD3;WNK4
transition metal ion transmembrane transporter activity (GO:0046915)	2/33	0.202347	0.545001	0.218962	0.594036	-1.36584	2.1823	SLC30A2;SLC39A5
sterol transporter activity (GO:0015248)	2/29	0.165774	0.529419	0.182177	0.585191	-1.20724	2.16957	APOA1;APOA4
peptide disulfide oxidoreductase activity (GO:0015037)	1/10	0.225704	0.564266	0.244005	0.609307	-1.45362	2.16376	PDIA2
syntaxin binding (GO:0019905)	4/78	0.134684	0.529419	0.150619	0.585191	-1.06995	2.14507	UNC13C;C2CD4B;SYTL5;SYT6
sodium:phosphate symporter activity (GO:0005436)	1/11	0.245265	0.572726	0.262996	0.61373	-1.51668	2.13157	SLC17A4
aldehyde dehydrogenase (NAD) activity (GO:0004029)	1/15	0.318698	0.602136	0.334325	0.629277	-1.85446	2.12059	ALDH3A1
phosphate ion transmembrane transporter activity (GO:0015114)	1/14	0.301037	0.599299	0.317165	0.629277	-1.66707	2.00135	SLC17A4
protein kinase activator activity (GO:0030295)	3/56	0.167835	0.529419	0.184324	0.585191	-1.12054	1.9999	WNT11;IGF2;GHRL
basic amino acid transmembrane transporter activity (GO:0015174)	1/13	0.282919	0.584789	0.299565	0.619197	-1.58253	1.9981	SLC3A1
glucuronosyltransferase activity (GO:0015020)	2/34	0.211635	0.55076	0.228264	0.594036	-1.27744	1.98373	UGT2A3;UGT2B7
3',5'-cyclic-AMP phosphodiesterase activity (GO:0004115)	1/16	0.335914	0.602136	0.351055	0.629277	-1.81759	1.98281	PDE4C
hydrolase activity, hydrolyzing O-glycosyl compounds (GO:0004553)	2/33	0.202347	0.545001	0.218962	0.594036	-1.23732	1.97696	ACER2;LCT
voltage-gated potassium channel activity (GO:0005249)	4/86	0.172626	0.529419	0.18982	0.585191	-1.11828	1.9644	KCNF1;LRRC26;KCNJ11;KCNA6
oxidoreductase activity, acting on NAD(P)H, oxygen as acceptor (GO:0050664)	1/13	0.282919	0.584789	0.299565	0.619197	-1.55576	1.96429	NOX1
transmitter-gated ion channel activity (GO:0022824)	2/34	0.211635	0.55076	0.228264	0.594036	-1.25597	1.95038	GABRA2;HTR3A
acid-amino acid ligase activity (GO:0016881)	1/15	0.318698	0.602136	0.334325	0.629277	-1.68872	1.93107	TTLL6
glycine binding (GO:0016594)	1/14	0.301037	0.599299	0.317165	0.629277	-1.58953	1.90827	GNMT
nitric-oxide synthase binding (GO:0050998)	1/12	0.264332	0.576725	0.281513	0.614209	-1.42754	1.89942	DNM1P46
beta-1,3-galactosyltransferase activity (GO:0048531)	1/15	0.318698	0.602136	0.334325	0.629277	-1.6413	1.87684	B3GNT7
alkali metal ion binding (GO:0031420)	1/17	0.352696	0.611906	0.367365	0.640213	-1.77636	1.85124	KCNJ11
purinergic nucleotide receptor activity (GO:0001614)	1/16	0.335914	0.602136	0.351055	0.629277	-1.6426	1.79191	P2RX1
alditol:NADP+ 1-oxidoreductase activity (GO:0004032)	1/13	0.282919	0.584789	0.299565	0.619197	-1.38638	1.75044	AKR1B10
CoA-ligase activity (GO:0016405)	1/12	0.264332	0.576725	0.281513	0.614209	-1.30864	1.74121	ACSM3
inhibitory extracellular ligand-gated ion channel activity (GO:0005237)	1/16	0.335914	0.602136	0.351055	0.629277	-1.5906	1.73519	GABRA2
lipoprotein particle receptor activity (GO:0030228)	1/16	0.335914	0.602136	0.351055	0.629277	-1.5742	1.7173	STAB2
intermediate filament binding (GO:0019215)	1/12	0.264332	0.576725	0.281513	0.614209	-1.27287	1.69362	SYNM
neuropeptide receptor activity (GO:0008188)	2/36	0.230323	0.568568	0.246939	0.609588	-1.14756	1.68493	NPSR1;TACR2
steroid hydroxylase activity (GO:0008395)	2/36	0.230323	0.568568	0.246939	0.609588	-1.14407	1.67981	CYP2B6;CYP3A5
transferase activity, transferring amino-acyl groups (GO:0016755)	1/17	0.352696	0.611906	0.367365	0.640213	-1.60075	1.66822	CHAC1
syntaxin-1 binding (GO:0017075)	1/16	0.335914	0.602136	0.351055	0.629277	-1.50982	1.64707	UNC13C
voltage-gated calcium channel activity (GO:0005245)	2/38	0.24911	0.575485	0.265666	0.61373	-1.17797	1.63722	CACNG6;CACNA1B
insulin-like growth factor binding (GO:0005520)	1/15	0.318698	0.602136	0.334325	0.629277	-1.42917	1.63427	IGFALS
frizzled binding (GO:0005109)	2/38	0.24911	0.575485	0.265666	0.61373	-1.1633	1.61682	WNT11;MYOC
neuropeptide receptor binding (GO:0071855)	1/12	0.264332	0.576725	0.281513	0.614209	-1.20442	1.60255	GHRH
divalent inorganic cation transmembrane transporter activity (GO:0072509)	2/39	0.258524	0.576725	0.275032	0.614209	-1.17852	1.59426	SLC30A2;SLC39A5
protein disulfide oxidoreductase activity (GO:0015035)	1/16	0.335914	0.602136	0.351055	0.629277	-1.44528	1.57665	STAB2
UDP-galactose:beta-N-acetylglucosamine beta-1,3-galactosyltransferase activity (GO:0008499)	1/13	0.282919	0.584789	0.299565	0.619197	-1.1964	1.51057	B3GNT7
Notch binding (GO:0005112)	1/18	0.369054	0.620037	0.383268	0.646764	-1.47798	1.47327	CHAC1
intracellular ligand-gated ion channel activity (GO:0005217)	1/16	0.335914	0.602136	0.351055	0.629277	-1.34523	1.46752	TRPA1
copper ion binding (GO:0005507)	2/42	0.286765	0.589917	0.303072	0.623462	-1.16762	1.45846	ALB;APOA4
G-protein coupled receptor activity (GO:0004930)	10/268	0.142536	0.529419	0.162109	0.585191	-0.742201	1.44593	VIPR1;NPY4R;FFAR4;FZD9;HTR2B;TACR2;GPR20;FFAR2;PTH2R;TAAR1
transmembrane receptor protein phosphatase activity (GO:0019198)	1/16	0.335914	0.602136	0.351055	0.629277	-1.28879	1.40594	PTPRN2
transcription coactivator binding (GO:0001223)	1/15	0.318698	0.602136	0.334325	0.629277	-1.20414	1.37695	PASD1
transcription factor activity, RNA polymerase II distal enhancer sequence-specific binding (GO:0003705)	3/65	0.225967	0.564266	0.243278	0.609307	-0.913823	1.35919	NR5A2;CDX1;FOXH1
ligand-gated anion channel activity (GO:0099095)	1/19	0.385	0.632395	0.398771	0.655016	-1.41298	1.34871	GABRA2
ankyrin binding (GO:0030506)	1/19	0.385	0.632395	0.398771	0.655016	-1.39858	1.33497	KCNJ11
3',5'-cyclic-nucleotide phosphodiesterase activity (GO:0004114)	1/21	0.415695	0.650211	0.428623	0.669132	-1.50425	1.32044	PDE4C
transmembrane receptor protein tyrosine phosphatase activity (GO:0005001)	1/16	0.335914	0.602136	0.351055	0.629277	-1.20011	1.3092	PTPRN2
arachidonic acid epoxygenase activity (GO:0008392)	1/18	0.369054	0.620037	0.383268	0.646764	-1.28331	1.27922	CYP2B6
C-acyltransferase activity (GO:0016408)	1/13	0.282919	0.584789	0.299565	0.619197	-1.00827	1.27303	ACSM3
aspartic-type peptidase activity (GO:0070001)	1/18	0.369054	0.620037	0.383268	0.646764	-1.25039	1.24641	PGA5
peptide N-acetyltransferase activity (GO:0034212)	1/16	0.335914	0.602136	0.351055	0.629277	-1.13567	1.23891	NAA11
receptor antagonist activity (GO:0048019)	1/18	0.369054	0.620037	0.383268	0.646764	-1.21724	1.21336	DKK4
low-density lipoprotein particle binding (GO:0030169)	1/18	0.369054	0.620037	0.383268	0.646764	-1.20635	1.2025	STAB2
transcription factor activity, RNA polymerase II core promoter sequence-specific (GO:0000983)	1/21	0.415695	0.650211	0.428623	0.669132	-1.36845	1.20123	DACH1
GABA-A receptor activity (GO:0004890)	1/20	0.400543	0.640869	0.413887	0.662218	-1.30471	1.19373	GABRA2
immunoglobulin binding (GO:0019865)	1/12	0.264332	0.576725	0.281513	0.614209	-0.885924	1.17877	UMOD
hyaluronic acid binding (GO:0005540)	1/19	0.385	0.632395	0.398771	0.655016	-1.22986	1.17391	STAB2
anion:cation symporter activity (GO:0015296)	2/44	0.305536	0.599961	0.321665	0.629277	-0.961906	1.14052	SLC4A4;SLC17A4
cation transmembrane transporter activity (GO:0008324)	4/98	0.235244	0.572726	0.253644	0.61373	-0.763777	1.10528	P2RX1;ATP13A4;CACNA1B;SCN2A
nucleoside-diphosphatase activity (GO:0017110)	1/14	0.301037	0.599299	0.317165	0.629277	-0.920297	1.10484	ENTPD8
arachidonic acid monooxygenase activity (GO:0008391)	1/18	0.369054	0.620037	0.383268	0.646764	-1.09898	1.09548	CYP2B6
ligand-gated ion channel activity (GO:0015276)	3/69	0.252939	0.576725	0.270406	0.614209	-0.791896	1.08855	GABRA2;P2RX1;HTR3A
ATP-dependent microtubule motor activity, minus-end-directed (GO:0008569)	1/18	0.369054	0.620037	0.383268	0.646764	-1.08427	1.08082	DNAH2
growth factor activity (GO:0008083)	3/70	0.259756	0.576725	0.277243	0.614209	-0.787584	1.06167	REG1A;IGF2;INHA
polypeptide N-acetylgalactosaminyltransferase activity (GO:0004653)	1/22	0.430464	0.650211	0.44299	0.669132	-1.2547	1.05758	GALNT8
ionotropic glutamate receptor activity (GO:0004970)	1/17	0.352696	0.611906	0.367365	0.640213	-1.00969	1.05225	GRIN2A
Rac GTPase binding (GO:0048365)	2/44	0.305536	0.599961	0.321665	0.629277	-0.866941	1.02792	IQGAP2;NOX1
low-density lipoprotein receptor activity (GO:0005041)	1/14	0.301037	0.599299	0.317165	0.629277	-0.85082	1.02143	STAB2
ubiquitin-specific protease binding (GO:1990381)	1/17	0.352696	0.611906	0.367365	0.640213	-0.974254	1.01532	PDZD3
1-phosphatidylinositol-3-kinase activity (GO:0016303)	2/44	0.305536	0.599961	0.321665	0.629277	-0.855262	1.01407	PIK3C2G;FGF3
voltage-gated ion channel activity involved in regulation of postsynaptic membrane potential (GO:1905030)	1/24	0.458894	0.667078	0.470653	0.686339	-1.2959	1.00943	SCN2A
voltage-gated sodium channel activity (GO:0005248)	1/24	0.458894	0.667078	0.470653	0.686339	-1.29426	1.00814	SCN2A
RNA polymerase II transcription factor activity, sequence-specific transcription regulatory region DNA binding (GO:0001133)	1/20	0.400543	0.640869	0.413887	0.662218	-1.08685	0.994393	NR1I2
phosphatidylinositol bisphosphate kinase activity (GO:0052813)	3/72	0.273457	0.584789	0.290967	0.619197	-0.765737	0.992862	NRG4;PIP5K1B;FGF3
hydro-lyase activity (GO:0016836)	2/46	0.324211	0.602136	0.340133	0.629277	-0.878199	0.989168	CA4;CA6
Wnt-activated receptor activity (GO:0042813)	1/23	0.44486	0.660411	0.456997	0.678429	-1.20083	0.972669	FZD9
N-methyltransferase activity (GO:0008170)	1/22	0.430464	0.650211	0.44299	0.669132	-1.14955	0.968942	GNMT
core promoter proximal region DNA binding (GO:0001159)	1/23	0.44486	0.660411	0.456997	0.678429	-1.14644	0.928614	NKX2-2
intramolecular oxidoreductase activity, transposing S-S bonds (GO:0016864)	1/21	0.415695	0.650211	0.428623	0.669132	-1.05302	0.92435	PDIA2
hydrogen-exporting ATPase activity (GO:0036442)	1/22	0.430464	0.650211	0.44299	0.669132	-1.0909	0.919509	ATP2A3
protein disulfide isomerase activity (GO:0003756)	1/21	0.415695	0.650211	0.428623	0.669132	-1.0387	0.911775	PDIA2
neurotransmitter receptor activity involved in regulation of postsynaptic membrane potential (GO:0099529)	1/22	0.430464	0.650211	0.44299	0.669132	-1.06628	0.898761	GABRA2
bHLH transcription factor binding (GO:0043425)	1/23	0.44486	0.660411	0.456997	0.678429	-1.10162	0.892304	FOXH1
myosin V binding (GO:0031489)	1/16	0.335914	0.602136	0.351055	0.629277	-0.808001	0.881448	RAB3C
inorganic anion transmembrane transporter activity (GO:0015103)	2/49	0.351967	0.611906	0.36753	0.640213	-0.835747	0.872703	SLC26A9;SLC26A5
aspartic-type endopeptidase activity (GO:0004190)	1/22	0.430464	0.650211	0.44299	0.669132	-1.03489	0.872298	PGA5
lipoprotein particle binding (GO:0071813)	1/24	0.458894	0.667078	0.470653	0.686339	-1.04502	0.814007	STAB2
calcium-release channel activity (GO:0015278)	1/24	0.458894	0.667078	0.470653	0.686339	-1.03831	0.808776	TRPA1
GABA receptor activity (GO:0016917)	1/22	0.430464	0.650211	0.44299	0.669132	-0.949959	0.800713	GABRA2
microfilament motor activity (GO:0000146)	1/19	0.385	0.632395	0.398771	0.655016	-0.824994	0.787467	MYH4
phosphatidylinositol 3-kinase activity (GO:0035004)	3/77	0.307985	0.602035	0.325438	0.629277	-0.662163	0.779831	NRG4;PIK3C2G;FGF3
kinase activator activity (GO:0019209)	1/25	0.472573	0.67033	0.483967	0.689287	-1.03349	0.774665	WNT11
transcription cofactor binding (GO:0001221)	1/26	0.485907	0.677135	0.496947	0.692977	-1.06631	0.769596	PASD1
ATP-dependent microtubule motor activity (GO:1990939)	2/49	0.351967	0.611906	0.36753	0.640213	-0.73553	0.768054	DNAH2;KIF19
monocarboxylic acid binding (GO:0033293)	1/23	0.44486	0.660411	0.456997	0.678429	-0.939194	0.760742	PLA2G1B
lysophospholipase activity (GO:0004622)	1/20	0.400543	0.640869	0.413887	0.662218	-0.817433	0.747897	PLA2G4F
endoribonuclease activity (GO:0004521)	1/24	0.458894	0.667078	0.470653	0.686339	-0.949461	0.73957	PIWIL1
calmodulin-dependent protein kinase activity (GO:0004683)	1/28	0.511575	0.697162	0.521939	0.712108	-1.08357	0.726273	MYLK2
myosin binding (GO:0017022)	2/47	0.333502	0.602136	0.34931	0.629277	-0.64238	0.705402	RAB3C;MYOC
protein tyrosine kinase activity (GO:0004713)	5/148	0.319057	0.602136	0.33928	0.629277	-0.600961	0.686529	EPHA7;EPHA8;NRG4;BMX;FGF3
inward rectifier potassium channel activity (GO:0005242)	1/22	0.430464	0.650211	0.44299	0.669132	-0.81032	0.683013	KCNJ11
sequence-specific double-stranded DNA binding (GO:1990837)	4/113	0.319385	0.602136	0.338236	0.629277	-0.554733	0.633149	NR5A2;CREB3L3;NR1I2;HR
scavenger receptor activity (GO:0005044)	1/22	0.430464	0.650211	0.44299	0.669132	-0.734448	0.61906	STAB2
motor activity (GO:0003774)	3/86	0.3703	0.620037	0.38731	0.648519	-0.594934	0.591033	DNAH2;KIF19;MYH4
acetylglucosaminyltransferase activity (GO:0008375)	2/51	0.370251	0.620037	0.385549	0.648082	-0.560983	0.557379	B3GNT7;A4GNT
voltage-gated ion channel activity (GO:0005244)	1/22	0.430464	0.650211	0.44299	0.669132	-0.660476	0.55671	GRIN2A
RNA polymerase II distal enhancer sequence-specific DNA binding (GO:0000980)	2/53	0.388327	0.633046	0.403342	0.657524	-0.588453	0.556622	NR5A2;CDX1
WW domain binding (GO:0050699)	1/30	0.535963	0.714618	0.545694	0.727591	-0.873748	0.544948	SCNN1G
enhancer sequence-specific DNA binding (GO:0001158)	2/65	0.491221	0.680152	0.504311	0.698276	-0.73232	0.520578	NR5A2;CDX1
phosphatidylinositol-3,4,5-trisphosphate binding (GO:0005547)	1/33	0.570286	0.73983	0.579137	0.753576	-0.918702	0.515959	IQGAP2
excitatory extracellular ligand-gated ion channel activity (GO:0005231)	1/30	0.535963	0.714618	0.545694	0.727591	-0.801419	0.499837	P2RX1
taste receptor activity (GO:0008527)	1/32	0.559136	0.729749	0.568271	0.743919	-0.808273	0.4699	FFAR4
phosphatidylinositol-4-phosphate binding (GO:0070273)	1/23	0.44486	0.660411	0.456997	0.678429	-0.577446	0.467728	GSDMA
ammonium transmembrane transporter activity (GO:0008519)	1/25	0.472573	0.67033	0.483967	0.689287	-0.618881	0.46389	SLC18A1
transcriptional activator activity, RNA polymerase II distal enhancer sequence-specific binding (GO:0001205)	1/19	0.385	0.632395	0.398771	0.655016	-0.479021	0.457232	CDX1
regulatory region DNA binding (GO:0000975)	7/225	0.341668	0.60992	0.364538	0.640213	-0.408918	0.439143	NR5A2;WNT11;CITED1;CDX1;FOXH1;GATA5;FOXA2
PDZ domain binding (GO:0030165)	2/63	0.474817	0.67033	0.488245	0.689287	-0.57829	0.430725	SLC9A3;MUC17
carboxylic acid binding (GO:0031406)	1/35	0.591748	0.754086	0.600058	0.769214	-0.795976	0.417629	STAB2
peptidase inhibitor activity (GO:0030414)	1/37	0.61214	0.770975	0.619943	0.780802	-0.838572	0.411566	PCSK1N
insulin receptor binding (GO:0005158)	1/20	0.400543	0.640869	0.413887	0.662218	-0.44697	0.408948	IGF2
NADP binding (GO:0050661)	1/31	0.547698	0.725784	0.557126	0.738277	-0.654985	0.394321	NOX1
amino acid transmembrane transporter activity (GO:0015171)	2/57	0.423758	0.650211	0.438166	0.669132	-0.427296	0.366873	SLC3A1;SLC6A20
transmembrane receptor protein kinase activity (GO:0019199)	2/63	0.474817	0.67033	0.488245	0.689287	-0.469729	0.349866	EPHA7;EPHA8
RNA-dependent ATPase activity (GO:0008186)	2/69	0.523041	0.703905	0.535449	0.720604	-0.52859	0.342577	DQX1;DDX53
transcription regulatory region DNA binding (GO:0044212)	11/375	0.349302	0.611906	0.37673	0.646764	-0.319147	0.335685	NR5A2;WNT11;CITED1;CREB3L3;CDX1;FOXH1;NR1I2;GATA5;HR;FOXA2;NEUROG3
retinoid binding (GO:0005501)	1/25	0.472573	0.67033	0.483967	0.689287	-0.443221	0.332222	CRABP1
R-SMAD binding (GO:0070412)	1/20	0.400543	0.640869	0.413887	0.662218	-0.330576	0.302455	FOXH1
transmitter-gated ion channel activity involved in regulation of postsynaptic membrane potential (GO:1904315)	1/37	0.61214	0.770975	0.619943	0.780802	-0.602558	0.295732	GABRA2
ATPase binding (GO:0051117)	2/64	0.483059	0.675345	0.496318	0.692977	-0.403607	0.293671	S100A1;SLC26A9
G-protein coupled serotonin receptor activity (GO:0004993)	1/25	0.472573	0.67033	0.483967	0.689287	-0.385998	0.28933	HTR2B
mitogen-activated protein kinase kinase binding (GO:0031434)	2/66	0.499301	0.682589	0.512221	0.702474	-0.416561	0.289321	EPHA7;EPHA8
organic anion transmembrane transporter activity (GO:0008514)	2/71	0.538442	0.715714	0.550508	0.731752	-0.462832	0.286528	SLC26A9;SLC26A5
androgen receptor binding (GO:0050681)	1/43	0.667416	0.816782	0.673876	0.824686	-0.674311	0.272652	FOXH1
microtubule motor activity (GO:0003777)	2/61	0.458097	0.667078	0.471858	0.686339	-0.347845	0.271553	DNAH2;KIF19
ATPase activity, coupled to transmembrane movement of substances (GO:0042626)	1/46	0.692032	0.835077	0.697909	0.84217	-0.72347	0.266326	ABCC6
hydrolase activity, acting on carbon-nitrogen (but not peptide) bonds, in linear amides (GO:0016811)	2/76	0.575422	0.744258	0.586638	0.758766	-0.466984	0.25808	ACER2;UPB1
oxidoreductase activity, acting on paired donors, with incorporation or reduction of molecular oxygen, reduced flavin or flavoprotein as one donor, and incorporation of one atom of oxygen (GO:0016712)	1/22	0.430464	0.650211	0.44299	0.669132	-0.297092	0.250416	CYP2B6
P-P-bond-hydrolysis-driven transmembrane transporter activity (GO:0015405)	1/46	0.692032	0.835077	0.697909	0.84217	-0.645522	0.237632	ABCC6
calcium channel activity (GO:0005262)	3/94	0.424819	0.650211	0.441153	0.669132	-0.273353	0.234015	CACNG6;TRPA1;CACNA1B
delayed rectifier potassium channel activity (GO:0005251)	1/30	0.535963	0.714618	0.545694	0.727591	-0.369539	0.230478	KCNA6
enhancer binding (GO:0035326)	1/27	0.498905	0.682589	0.509602	0.702474	-0.331251	0.230332	FOXH1
single-stranded RNA binding (GO:0003727)	1/46	0.692032	0.835077	0.697909	0.84217	-0.570353	0.209961	A1CF
extracellular ligand-gated ion channel activity (GO:0005230)	2/53	0.388327	0.633046	0.403342	0.657524	-0.217783	0.206003	GABRA2;HTR3A
ATP-dependent microtubule motor activity, plus-end-directed (GO:0008574)	1/32	0.559136	0.729749	0.568271	0.743919	-0.351772	0.204507	KIF19
amyloid-beta binding (GO:0001540)	1/50	0.722047	0.852252	0.72723	0.860722	-0.588307	0.191591	APOA1
L-amino acid transmembrane transporter activity (GO:0015179)	1/50	0.722047	0.852252	0.72723	0.860722	-0.58244	0.189681	SLC3A1
ATP-dependent RNA helicase activity (GO:0004004)	2/68	0.515212	0.697716	0.52779	0.714751	-0.284897	0.188937	DQX1;DDX53
mRNA binding (GO:0003729)	5/180	0.47818	0.672878	0.497275	0.692977	-0.254313	0.187624	PIWIL1;RBFOX1;SRRM4;DAZ3;DAZ1
non-membrane spanning protein tyrosine kinase activity (GO:0004715)	1/44	0.675832	0.822421	0.682091	0.830038	-0.472908	0.18529	BMX
endopeptidase regulator activity (GO:0061135)	1/37	0.61214	0.770975	0.619943	0.780802	-0.370369	0.181775	PCSK1N
G-protein coupled peptide receptor activity (GO:0008528)	2/65	0.491221	0.680152	0.504311	0.698276	-0.254184	0.180689	NPSR1;CCKBR
transcription regulatory region sequence-specific DNA binding (GO:0000976)	8/293	0.461567	0.667078	0.485364	0.689287	-0.222815	0.172264	NR5A2;CREB3L3;CDX1;ESX1;NR1I2;GATA5;HR;NKX2-2
amino acid binding (GO:0016597)	1/40	0.640838	0.795523	0.647937	0.804335	-0.362959	0.161509	GNMT
S-adenosylmethionine-dependent methyltransferase activity (GO:0008757)	1/48	0.707423	0.848507	0.712943	0.855531	-0.449521	0.155591	GNMT
ATP-dependent helicase activity (GO:0008026)	2/86	0.642754	0.795615	0.652339	0.80748	-0.340592	0.150539	DQX1;DDX53
flavin adenine dinucleotide binding (GO:0050660)	1/49	0.714828	0.850705	0.720177	0.859438	-0.434184	0.145761	HCRT
ATPase activity, coupled to movement of substances (GO:0043492)	1/57	0.767718	0.884411	0.771881	0.889206	-0.413717	0.109359	ABCC6
hydrogen ion transmembrane transporter activity (GO:0015078)	1/52	0.735941	0.856944	0.740809	0.864944	-0.334517	0.102565	ATP2A3
nuclease activity (GO:0004518)	1/60	0.784921	0.88766	0.788711	0.891946	-0.400379	0.0969605	STK31
oxidoreductase activity, acting on paired donors, with incorporation or reduction of molecular oxygen, NAD(P)H as one donor, and incorporation of one atom of oxygen (GO:0016709)	1/42	0.658783	0.810809	0.665448	0.819013	-0.228291	0.0952801	FMO5
serine-type endopeptidase inhibitor activity (GO:0004867)	1/57	0.767718	0.884411	0.771881	0.889206	-0.318731	0.084251	SERPINI2
repressing transcription factor binding (GO:0070491)	1/54	0.749142	0.869971	0.753714	0.875281	-0.25168	0.0726922	MAGEA2
cytokine receptor activity (GO:0004896)	2/74	0.560893	0.729837	0.572448	0.747122	-0.119881	0.0693183	IL17REL;IL1R2
zinc ion binding (GO:0008270)	8/303	0.499229	0.682589	0.522542	0.712108	-0.0990356	0.0687991	ACE2;CPA2;GRIN2A;ALPP;MT1G;ALPI;MT1H;S100A7
steroid hormone receptor binding (GO:0035258)	1/77	0.860963	0.94161	0.863198	0.944055	-0.455955	0.0682581	FOXH1
protein kinase regulator activity (GO:0019887)	2/108	0.760952	0.881318	0.767484	0.888882	-0.235714	0.0643933	WNT11;LRRC66
ligand-dependent nuclear receptor transcription coactivator activity (GO:0030374)	1/66	0.815607	0.907528	0.81875	0.911598	-0.303408	0.0618416	NR1I2
pyrophosphatase activity (GO:0016462)	1/42	0.658783	0.810809	0.665448	0.819013	-0.147168	0.0614222	ENTPD8
GTP binding (GO:0005525)	3/148	0.725533	0.854033	0.735	0.862826	-0.163867	0.0525767	TUBA3C;TUBAL3;DIRAS2
protein kinase inhibitor activity (GO:0004860)	1/68	0.824831	0.913659	0.827785	0.916931	-0.262664	0.0505828	LRRC66
protein tyrosine phosphatase activity (GO:0004725)	1/63	0.800853	0.90096	0.804304	0.904842	-0.226273	0.0502503	PTPRN2
phosphatase activity (GO:0016791)	3/105	0.496838	0.682589	0.511951	0.702474	-0.0550662	0.0385183	ALPP;ALPI;ALPPL2
phosphatidylinositol bisphosphate binding (GO:1902936)	1/88	0.89518	0.966794	0.896774	0.968516	-0.344489	0.0381456	GSDMA
histone deacetylase binding (GO:0042826)	1/86	0.889654	0.965556	0.891349	0.967494	-0.324354	0.0379244	MAGEA2
transcription corepressor activity (GO:0003714)	5/204	0.589089	0.752918	0.60595	0.771586	-0.0479467	0.0253724	LHX1;SSX2;NR0B2;SSX3;SSX1
transmembrane receptor protein tyrosine kinase activity (GO:0004714)	2/62	0.466496	0.67033	0.480091	0.689287	-0.0319181	0.0243378	EPHA7;EPHA8
hydrolase activity, acting on acid anhydrides, catalyzing transmembrane movement of substances (GO:0016820)	1/43	0.667416	0.816782	0.673876	0.824686	-0.0598973	0.024219	ABCC6
transcriptional activator activity, RNA polymerase II transcription factor binding (GO:0001190)	1/51	0.729083	0.855702	0.734106	0.862826	-0.0754258	0.0238322	CITED1
RNA polymerase II transcription cofactor activity (GO:0001104)	1/85	0.886783	0.964963	0.888531	0.966865	-0.170234	0.0204545	CITED1
purine ribonucleoside binding (GO:0032550)	3/160	0.772605	0.885319	0.780658	0.891946	-0.0775996	0.0200197	TUBA3C;TUBAL3;DIRAS2
core promoter binding (GO:0001047)	1/98	0.918931	0.982084	0.920108	0.983878	-0.173941	0.0147057	NEUROG3
kinase inhibitor activity (GO:0019210)	1/60	0.784921	0.88766	0.788711	0.891946	-0.0544144	0.0131776	LRRC66
metallopeptidase activity (GO:0008237)	1/103	0.928708	0.985754	0.929722	0.987894	-0.174784	0.0129271	CLCA1
RNA polymerase II transcription factor binding (GO:0001085)	2/122	0.817196	0.907528	0.82222	0.913108	-0.0564949	0.011405	BEX1;GATA5
protein serine/threonine kinase activator activity (GO:0043539)	1/32	0.559136	0.729749	0.568271	0.743919	-0.0157188	0.0091383	IGF2
transcriptional repressor activity, RNA polymerase II core promoter proximal region sequence-specific binding (GO:0001078)	2/98	0.7121	0.849799	0.719916	0.859438	-0.0222999	0.00757166	DACH1;NEUROG3
RNA binding (GO:0003723)	11/1388	1	1	1	1	0.859214	-2.20254e-07	APOBEC1;PIWIL1;RBFOX1;SRRM4;DQX1;PCDH20;KIAA1324;RPL10L;MYH4;A1CF;RPL3L
olfactory receptor activity (GO:0004984)	1/312	0.999679	1	0.999686	1	0.287309	-9.23701e-05	OR7D2
kinase binding (GO:0019900)	2/419	0.999761	1	0.999774	1	0.809217	-0.0001936	SPDYC;CADPS
tubulin binding (GO:0015631)	5/256	0.777631	0.887245	0.788592	0.891946	0.000812934	-0.000204456	TTLL6;DNM1P46;KIF19;STMN4;MID2
protein kinase binding (GO:0019901)	4/496	0.99874	1	0.99885	1	0.271364	-0.000342018	EPHA7;EPHA8;SPDYC;CADPS
phosphotransferase activity, alcohol group as acceptor (GO:0016773)	1/255	0.998589	1	0.998612	1	0.305374	-0.000431064	PIK3C2G
ubiquitin-protein transferase activity (GO:0004842)	3/418	0.998517	1	0.998612	1	0.325872	-0.000483482	FBXW12;NEURL1;KLHL32
kinase activity (GO:0016301)	1/281	0.999281	1	0.999294	1	0.834422	-0.000600072	PIK3C2G
protein serine/threonine kinase activity (GO:0004674)	3/369	0.995772	1	0.996005	1	0.266415	-0.00112891	MYLK2;WNK4;TTBK1
DNA binding (GO:0003677)	12/894	0.995558	1	0.996408	1	0.424497	-0.00188971	NKX6-2;NR5A2;ALB;ESX1;FOXH1;HOXD13;HR;SP7;ZNF556;PTF1A;TBX4;FOXA2
GTPase activity (GO:0003924)	2/223	0.977899	1	0.978557	1	0.100382	-0.00224348	RAB3C;DNM1P46
actin binding (GO:0003779)	1/255	0.998589	1	0.998612	1	1.61399	-0.00227829	IQGAP2
ubiquitin protein ligase binding (GO:0031625)	2/285	0.994497	1	0.994685	1	0.675532	-0.00372763	MAGEA2;MAGEC2
cadherin binding (GO:0045296)	2/314	0.997172	1	0.997277	1	1.46927	-0.00416082	CDH22;OLFM4
microtubule binding (GO:0008017)	3/196	0.875483	0.955072	0.880202	0.96022	0.032861	-0.00436985	DNM1P46;KIF19;MID2
nucleoside-triphosphatase activity (GO:0017111)	5/425	0.983752	1	0.984982	1	0.273919	-0.00448725	RAB3C;DNM1P46;KIF19;ENTPD8;MYH4
ubiquitin-like protein ligase binding (GO:0044389)	2/298	0.995913	1	0.996058	1	1.12101	-0.00459129	MAGEA2;MAGEC2
integrin binding (GO:0005178)	1/95	0.912433	0.978092	0.913722	0.979474	0.0526148	-0.00482163	CDH17
sequence-specific DNA binding (GO:0043565)	4/395	0.990635	1	0.991256	1	0.566386	-0.00532935	NR5A2;ESX1;FOXH1;ZNF556
protein kinase activity (GO:0004672)	7/514	0.976449	1	0.978702	1	0.249439	-0.00594474	EPHA7;EPHA8;NRG4;WNK4;BMX;FGF3;TTBK1
Ras GTPase binding (GO:0017016)	1/185	0.991378	1	0.991484	1	0.963527	-0.00834371	IQGAP2
cytokine receptor binding (GO:0005126)	4/138	0.461705	0.667078	0.479329	0.689287	0.0133066	-0.0102837	LEFTY1;IL20;GDF15;INHA
adenyl ribonucleotide binding (GO:0032559)	3/280	0.973971	1	0.975127	1	0.466961	-0.0123156	KCNJ11;WNK4;SYN2
cysteine-type endopeptidase activity (GO:0004197)	2/82	0.616882	0.772443	0.627106	0.785245	0.0331343	-0.0160065	CAPN8;CAPN9
actin filament binding (GO:0051015)	1/128	0.962525	1	0.963012	1	0.520625	-0.0198855	IQGAP2
RNA polymerase II core promoter proximal region sequence-specific DNA binding (GO:0000978)	4/263	0.90193	0.969238	0.906705	0.97437	0.199486	-0.0205907	HOXC11;FOXA2;NEUROG3;RAX2
potassium channel regulator activity (GO:0015459)	1/44	0.675832	0.822421	0.682091	0.830038	0.0553198	-0.0216749	LRRC26
endonuclease activity (GO:0004519)	1/74	0.849832	0.931796	0.852284	0.934484	0.164204	-0.0267187	PIWIL1
transition metal ion binding (GO:0046914)	10/400	0.557625	0.729749	0.582552	0.755743	0.0474222	-0.0276978	ACE2;CPA2;GRIN2A;ALPP;ALB;MT1G;ALPI;APOA4;MT1H;S100A7
RNA polymerase II activating transcription factor binding (GO:0001102)	1/48	0.707423	0.848507	0.712943	0.855531	0.0886023	-0.0306676	BEX1
SH3/SH2 adaptor activity (GO:0005070)	1/52	0.735941	0.856944	0.740809	0.864944	0.101368	-0.0310801	SHD
phosphatidylinositol-4,5-bisphosphate 3-kinase activity (GO:0046934)	2/69	0.523041	0.703905	0.535449	0.720604	0.0512136	-0.0331913	NRG4;FGF3
ATP binding (GO:0005524)	3/256	0.958544	1	0.960297	1	0.884639	-0.0374552	KCNJ11;WNK4;SYN2
transcription coactivator activity (GO:0003713)	4/292	0.939356	0.989761	0.942509	0.993083	0.712727	-0.0445887	CITED1;NR1I2;NEUROG3;NKX2-2
protease binding (GO:0002020)	3/119	0.581412	0.746769	0.594707	0.766905	0.0844324	-0.0457874	PDZD3;ALPI;MAGEA3
ribonuclease activity (GO:0004540)	1/50	0.722047	0.852252	0.72723	0.860722	0.143182	-0.0466293	PIWIL1
RNA polymerase II transcription coactivator activity (GO:0001105)	1/40	0.640838	0.795523	0.647937	0.804335	0.114253	-0.0508401	CITED1
transcription factor activity, RNA polymerase II core promoter proximal region sequence-specific binding (GO:0000982)	4/281	0.927023	0.985754	0.930724	0.987894	0.690019	-0.0522877	DACH1;HOXC11;NEUROG3;RAX2
magnesium ion binding (GO:0000287)	3/128	0.630793	0.787579	0.642869	0.802657	0.115537	-0.0532369	ALPP;CIB4;ALPI
purine ribonucleoside triphosphate binding (GO:0035639)	6/397	0.938032	0.989761	0.942492	0.993083	0.835846	-0.0534699	TUBA3C;KCNJ11;TUBAL3;DIRAS2;WNK4;SYN2
heme binding (GO:0020037)	1/73	0.845928	0.929875	0.848457	0.932655	0.319726	-0.053497	CYP2B6
transcriptional activator activity, RNA polymerase II core promoter proximal region sequence-specific binding (GO:0001077)	2/176	0.939086	0.989761	0.940802	0.993083	1.03016	-0.0647436	HOXC11;RAX2
metalloendopeptidase activity (GO:0004222)	1/66	0.815607	0.907528	0.81875	0.911598	0.331648	-0.0675974	CLCA1
GTPase activator activity (GO:0005096)	3/250	0.953523	1	0.955465	1	1.44406	-0.0687255	WNT11;HTR2B;RGS7
double-stranded RNA binding (GO:0003725)	1/60	0.784921	0.88766	0.788711	0.891946	0.294599	-0.0713435	MYH4
oxidoreductase activity, acting on the CH-OH group of donors, NAD or NADP as acceptor (GO:0016616)	1/89	0.897838	0.967247	0.899385	0.968913	0.695557	-0.0749571	AKR1B10
transcriptional activator activity, RNA polymerase II transcription regulatory region sequence-specific binding (GO:0001228)	7/285	0.582549	0.746769	0.602752	0.770381	0.149561	-0.0808141	CREB3L3;CDX1;NR1I2;GATA5;HOXD13;HOXC11;RAX2
GTPase regulator activity (GO:0030695)	4/276	0.920704	0.982084	0.924681	0.986326	1.10042	-0.0909135	WNT11;HTR2B;IQGAP2;RGS7
core promoter proximal region sequence-specific DNA binding (GO:0000987)	5/279	0.836419	0.921768	0.845031	0.931258	0.597028	-0.106644	HOXC11;FOXA2;NEUROG3;NKX2-2;RAX2
RNA helicase activity (GO:0003724)	2/68	0.515212	0.697716	0.52779	0.714751	0.167092	-0.110811	DQX1;DDX53
phosphatidylinositol phosphate binding (GO:1901981)	2/82	0.616882	0.772443	0.627106	0.785245	0.2321	-0.112123	GSDMA;IQGAP2
endopeptidase inhibitor activity (GO:0004866)	2/112	0.778393	0.887245	0.78446	0.891946	0.481579	-0.120647	PCSK1N;SERPINI2
transcriptional repressor activity, RNA polymerase II transcription regulatory region sequence-specific binding (GO:0001227)	3/160	0.772605	0.885319	0.780658	0.891946	0.508254	-0.131123	DACH1;ESX1;NEUROG3
ATPase activity (GO:0016887)	3/204	0.891798	0.965556	0.895957	0.968516	1.16425	-0.133324	DNAH2;KIF19;MYH4
guanyl ribonucleotide binding (GO:0032561)	3/171	0.809757	0.906256	0.816644	0.911598	0.664581	-0.140241	TUBA3C;TUBAL3;DIRAS2
protein heterodimerization activity (GO:0046982)	5/266	0.804952	0.903219	0.814853	0.911598	0.7752	-0.168197	CREB3L3;SCGB2A1;FZD9;GPHA2;MID2
activating transcription factor binding (GO:0033613)	1/69	0.829269	0.916226	0.832133	0.91939	0.925209	-0.173209	BEX1
phosphatidylinositol-4,5-bisphosphate binding (GO:0005546)	1/61	0.790369	0.891486	0.794042	0.895629	0.869195	-0.204483	GSDMA
mRNA 3'-UTR binding (GO:0003730)	2/64	0.483059	0.675345	0.496318	0.692977	0.290953	-0.211702	DAZ3;DAZ1
Rho GTPase binding (GO:0017048)	2/73	0.553497	0.729749	0.565222	0.743919	0.377656	-0.223383	IQGAP2;NOX1
MAP kinase kinase kinase activity (GO:0004709)	2/79	0.596551	0.75797	0.607266	0.771586	0.448713	-0.231801	EPHA7;EPHA8
RNA polymerase II regulatory region sequence-specific DNA binding (GO:0000977)	10/461	0.730912	0.855702	0.75016	0.873501	0.818328	-0.256515	NR5A2;CREB3L3;CDX1;ESX1;NR1I2;GATA5;HOXC11;FOXA2;NEUROG3;RAX2
protein homodimerization activity (GO:0042803)	15/665	0.709053	0.848507	0.734779	0.862826	1.01765	-0.349892	CITED1;DEFA6;S100A1;DEFA5;FZD9;APOA4;OLFM4;NR0B2;MID2;SYT6;GYS2;UPK1A;CREB3L3;IMPA2;CDH22
RNA polymerase II regulatory region DNA binding (GO:0001012)	5/202	0.580332	0.746769	0.597405	0.768092	0.701688	-0.381827	CREB3L3;CDX1;ESX1;NR1I2;GATA5

## Sheet: mRNA GO Molecular Function SNF2
Term	Overlap	P-value	Adjusted P-value	Old P-value	Old Adjusted P-value	Z-score	Combined Score	Genes
platelet-derived growth factor binding (GO:0048407)	5/12	2.76454e-06	0.000249499	1.50107e-05	0.00135471	-2.66472	34.1048	COL1A1;COL3A1;COL1A2;COL5A1;COL6A1
vascular endothelial growth factor receptor binding (GO:0005172)	4/10	3.60824e-05	0.00214307	0.000129355	0.00467836	-2.94333	30.1094	GREM1;ITGB3;VEGFC;ITGA5
vascular endothelial growth factor receptor 2 binding (GO:0043184)	3/7	0.000300119	0.00902859	0.000835004	0.0231874	-3.22398	26.1507	GREM1;ITGB3;ITGA5
metalloendopeptidase activity (GO:0004222)	11/66	1.14227e-07	2.0618e-05	3.13127e-07	5.65194e-05	-1.60623	25.6757	MMP11;MMP13;FAP;MME;MMP2;MMP23A;ADAMTS12;MMP8;MMP9;CLCA4;ADAMTS7
integrin binding (GO:0005178)	13/95	9.15595e-08	2.0618e-05	2.056e-07	5.65194e-05	-1.45227	23.5359	ACTN2;ITGB3;FN1;NRG1;ICAM5;WISP1;WISP2;FCER2;VTN;COL3A1;COL5A1;FAP;IBSP
peptide hormone receptor binding (GO:0051428)	3/12	0.00174467	0.0419884	0.00294203	0.0624749	-3.07204	19.5111	UCN2;LEP;PTHLH
protein-lysine 6-oxidase activity (GO:0004720)	2/7	0.00857589	0.114663	0.0128762	0.166011	-3.90295	18.5734	LOX;LOXL2
metallopeptidase activity (GO:0008237)	12/103	1.67405e-06	0.000201444	2.85274e-06	0.00034328	-1.39466	18.5494	MMP11;MMP13;FAP;MME;MMP2;ADAM12;MMP23A;ADAMTS12;MMP8;MMP9;CLCA4;ADAMTS7
protease binding (GO:0002020)	11/119	4.15554e-05	0.00214307	5.41655e-05	0.00325896	-1.67703	16.9187	COL1A1;COL3A1;COL1A2;SERPINB13;FAP;CD70;ITGB3;SERPINE1;FN1;TIMP3;CST5
chemokine activity (GO:0008009)	7/47	5.14018e-05	0.00231951	8.86323e-05	0.0045709	-1.68626	16.6532	CCL13;CCL8;CCL21;CXCL13;CXCL5;PF4V1;CCL26
CCR chemokine receptor binding (GO:0048020)	6/39	0.00014818	0.004863	0.000244009	0.00800794	-1.86159	16.4138	CCL13;CCL8;CCL21;DEFB1;CXCL13;CCL26
collagen binding (GO:0005518)	8/53	1.34781e-05	0.000973121	2.53578e-05	0.00183083	-1.32387	14.8465	MRC2;LRRC15;MMP13;COL5A3;CTSK;ITGA11;FN1;MMP9
metalloendopeptidase inhibitor activity (GO:0008191)	3/13	0.00223301	0.0503824	0.00356836	0.0705429	-2.39582	14.6251	SPOCK2;SPOCK1;TIMP3
chemokine receptor binding (GO:0042379)	7/50	7.73464e-05	0.00310245	0.000125807	0.00467836	-1.45173	13.7438	CCL13;CCL8;CCL21;CXCL13;CXCL5;PF4V1;CCL26
titin binding (GO:0031432)	3/15	0.00344372	0.0621591	0.00504985	0.0911497	-2.33951	13.2678	MYBPC1;ACTN2;ANKRD1
CXCR chemokine receptor binding (GO:0045236)	3/18	0.00589518	0.0925288	0.00787859	0.118507	-2.4335	12.4927	CXCL13;CXCL5;PF4V1
bile acid transmembrane transporter activity (GO:0015125)	3/17	0.00498936	0.0857695	0.00685213	0.107549	-2.11549	11.213	SLCO1B1;SLCO1B3;SLCO1B7
cytokine activity (GO:0005125)	12/156	0.000113709	0.00410491	0.000129594	0.00467836	-1.20826	10.9732	CCL13;IL11;IL1A;CCL8;CCL21;ADIPOQ;NRG1;CXCL13;GDF6;CXCL5;PF4V1;CCL26
secondary active transmembrane transporter activity (GO:0015291)	5/67	0.0131563	0.160393	0.0140472	0.174864	-2.52294	10.9265	SLCO1B1;SLCO1B3;SLCO1B7;SLCO6A1;SLC7A10
growth factor receptor binding (GO:0070851)	7/93	0.00340283	0.0621591	0.00371279	0.0705429	-1.90778	10.8422	FGF5;IL11;IL1A;EPGN;ITGB3;ITGA5;EREG
complement component C1q binding (GO:0001849)	2/10	0.0176289	0.176779	0.0227012	0.22149	-2.62475	10.5993	CRP;PTX3
serine-type peptidase activity (GO:0008236)	12/221	0.00251893	0.0505185	0.00238138	0.0573119	-1.67284	10.0101	MMP11;MMP13;FAP;PLAU;CTSK;MMP2;PLAT;KLK2;MMP8;KLK8;MMP9;KLK6
complement receptor activity (GO:0004875)	2/12	0.0251523	0.21619	0.0304982	0.256043	-2.68585	9.89145	CR2;FPR2
G-protein coupled peptide receptor activity (GO:0008528)	6/65	0.00237604	0.0504559	0.00279761	0.0624749	-1.62188	9.79994	GALR2;NPBWR1;AVPR2;FPR2;MCHR1;SORCS2
retinol binding (GO:0019841)	2/7	0.00857589	0.114663	0.0128762	0.166011	-2.0408	9.71176	CYP27C1;ADH7
endopeptidase activity (GO:0004175)	18/355	0.000539464	0.0149805	0.000459611	0.0138266	-1.28076	9.63762	MME;MMP2;PLAT;KLK2;ADAMTS12;MMP8;KLK8;MMP9;KLK6;CASP14;MMP11;MMP13;FAP;PLAU;CTSK;MMP23A;CLCA4;ADAMTS7
intermediate filament binding (GO:0019215)	2/12	0.0251523	0.21619	0.0304982	0.256043	-2.59782	9.56728	KRT14;KRT74
C2H2 zinc finger domain binding (GO:0070742)	2/13	0.0293195	0.235207	0.0347376	0.262207	-2.68236	9.46738	WT1;HMGA2
platelet-derived growth factor receptor binding (GO:0005161)	2/14	0.0337397	0.253751	0.0391903	0.285317	-2.76565	9.37299	ITGB3;ITGA5
calcium ion binding (GO:0005509)	13/285	0.00738428	0.111072	0.00654214	0.107549	-1.90661	9.35842	CRP;SLC24A2;DOC2A;S100A2;GUCA1A;ALOX15B;MMP13;CDH2;MB;MYL2;SPOCK2;SPOCK1;CDH26
lipoprotein particle binding (GO:0071813)	3/24	0.0133291	0.160393	0.0158823	0.179172	-2.12451	9.17322	APOL5;COLEC12;CRP
cysteine-type endopeptidase inhibitor activity (GO:0004869)	4/52	0.0233324	0.210575	0.0248323	0.226146	-2.40285	9.0297	SERPINB13;TNFSF14;SPOCK1;CST5
sodium-independent organic anion transmembrane transporter activity (GO:0015347)	4/34	0.00535769	0.0879148	0.00657254	0.107549	-1.71538	8.97011	SLCO1B1;SLCO1B3;SLCO1B7;SLCO6A1
serine-type endopeptidase activity (GO:0004252)	12/197	0.000953734	0.0245927	0.00094666	0.0244103	-1.28445	8.93351	MMP11;MMP13;FAP;PLAU;CTSK;MMP2;PLAT;KLK2;MMP8;KLK8;MMP9;KLK6
arylsulfatase activity (GO:0004065)	2/13	0.0293195	0.235207	0.0347376	0.262207	-2.52867	8.92496	ARSI;SULF1
hormone activity (GO:0005179)	6/84	0.00840157	0.114663	0.00892095	0.128819	-1.83803	8.78457	INSL6;LEP;ADIPOQ;CGB2;CGB1;PTHLH
endopeptidase inhibitor activity (GO:0004866)	7/112	0.00930082	0.119914	0.00948504	0.131696	-1.78536	8.35129	SERPINB13;SPOCK2;SERPINE1;SPOCK1;TIMP3;SERPINA9;CST5
nerve growth factor binding (GO:0048406)	1/7	0.137768	0.524506	0.148197	0.546591	-4.04601	8.01996	NGFR
oxidoreductase activity, acting on the CH-NH2 group of donors, oxygen as acceptor (GO:0016641)	2/16	0.0432903	0.300534	0.0486959	0.331684	-2.52803	7.93756	LOX;LOXL2
peptidase activity, acting on L-amino acid peptides (GO:0070011)	9/186	0.0168087	0.176779	0.015811	0.179172	-1.90953	7.80207	CASP14;FAP;MME;CTSK;MMP2;ADAM12;MMP23A;MMP9;ADAMTS7
triglyceride lipase activity (GO:0004806)	3/26	0.0166041	0.176779	0.0192755	0.198813	-1.88069	7.70725	LIPF;PNPLA5;LIPK
phosphatidylinositol-4,5-bisphosphate 3-kinase activity (GO:0046934)	5/69	0.014803	0.172383	0.0156694	0.179172	-1.67986	7.07714	FGF5;CD19;NRG1;FGF23;EREG
alpha-N-acetylneuraminate alpha-2,8-sialyltransferase activity (GO:0003828)	1/7	0.137768	0.524506	0.148197	0.546591	-3.51157	6.96059	ST8SIA1
sulfuric ester hydrolase activity (GO:0008484)	2/17	0.0483971	0.323543	0.0537296	0.346364	-2.29173	6.94009	ARSI;SULF1
metallocarboxypeptidase activity (GO:0004181)	3/29	0.0222869	0.210575	0.0250577	0.226146	-1.79253	6.81834	CPB2;CPXM1;AEBP1
purinergic nucleotide receptor activity (GO:0001614)	2/16	0.0432903	0.300534	0.0486959	0.331684	-2.10751	6.6172	P2RX5;GPR87
manganese ion transmembrane transporter activity (GO:0005384)	1/7	0.137768	0.524506	0.148197	0.546591	-3.27945	6.50048	SLC11A1
patched binding (GO:0005113)	1/7	0.137768	0.524506	0.148197	0.546591	-3.26753	6.47686	CAV1
low-density lipoprotein particle binding (GO:0030169)	2/18	0.0537098	0.340162	0.0589382	0.36684	-2.18058	6.37636	COLEC12;CRP
coreceptor activity involved in Wnt signaling pathway, planar cell polarity pathway (GO:1904929)	1/7	0.137768	0.524506	0.148197	0.546591	-3.18992	6.32303	GPC6
ankyrin binding (GO:0030506)	2/19	0.0592177	0.362332	0.0643129	0.386949	-2.21559	6.26243	RHAG;RHCG
alcohol dehydrogenase activity, zinc-dependent (GO:0004024)	1/7	0.137768	0.524506	0.148197	0.546591	-3.09142	6.12777	ADH7
arylesterase activity (GO:0004064)	1/7	0.137768	0.524506	0.148197	0.546591	-3.06091	6.0673	CA1
monocarboxylic acid transmembrane transporter activity (GO:0008028)	3/33	0.0313074	0.241229	0.0340577	0.262207	-1.73063	5.99473	SLCO1B1;SLCO1B3;SLCO1B7
xylosyltransferase activity (GO:0042285)	1/7	0.137768	0.524506	0.148197	0.546591	-2.92435	5.79661	GXYLT2
phospholipase activator activity (GO:0016004)	1/7	0.137768	0.524506	0.148197	0.546591	-2.87317	5.69516	CCL8
acetylgalactosaminyltransferase activity (GO:0008376)	4/49	0.0191688	0.187025	0.0207223	0.207798	-1.43805	5.68672	GALNT15;B4GALNT1;GALNT9;B4GALNT4
growth factor activity (GO:0008083)	5/70	0.0156758	0.176779	0.0165255	0.180779	-1.36097	5.65568	IL11;EPGN;VEGFC;NRG1;EREG
vasopressin receptor activity (GO:0005000)	1/7	0.137768	0.524506	0.148197	0.546591	-2.83129	5.61214	AVPR2
carboxypeptidase activity (GO:0004180)	3/40	0.0509846	0.334644	0.0532696	0.346364	-1.73778	5.17204	CPB2;CPXM1;AEBP1
solute:proton antiporter activity (GO:0015299)	1/7	0.137768	0.524506	0.148197	0.546591	-2.60749	5.16852	SLC11A1
receptor antagonist activity (GO:0048019)	2/18	0.0537098	0.340162	0.0589382	0.36684	-1.76082	5.14893	PXDN;ADH7
telethonin binding (GO:0031433)	1/8	0.155838	0.524506	0.165112	0.546591	-2.751	5.11394	CSRP3
protein-glutamine gamma-glutamyltransferase activity (GO:0003810)	1/8	0.155838	0.524506	0.165112	0.546591	-2.72336	5.06257	TGM4
phosphatidylinositol 3-kinase activity (GO:0035004)	5/77	0.0227547	0.210575	0.0233957	0.222259	-1.33733	5.05909	FGF5;CD19;NRG1;FGF23;EREG
cAMP response element binding (GO:0035497)	1/8	0.155838	0.524506	0.165112	0.546591	-2.689	4.9987	HMGA2
metalloexopeptidase activity (GO:0008235)	4/55	0.0280045	0.235107	0.0294011	0.256043	-1.39105	4.97355	CPB2;MMP17;CPXM1;AEBP1
MAP kinase tyrosine/serine/threonine phosphatase activity (GO:0017017)	1/8	0.155838	0.524506	0.165112	0.546591	-2.66067	4.94604	DUSP9
opioid receptor activity (GO:0004985)	1/8	0.155838	0.524506	0.165112	0.546591	-2.63928	4.90627	NPBWR1
serine-type endopeptidase inhibitor activity (GO:0004867)	4/57	0.0314066	0.241229	0.0327056	0.262207	-1.40113	4.84895	SERPINB13;SERPINE1;SPOCK1;SERPINA9
protein binding involved in cell-matrix adhesion (GO:0098634)	1/8	0.155838	0.524506	0.165112	0.546591	-2.60466	4.84192	ITGA11
MHC class II protein binding (GO:0042289)	1/7	0.137768	0.524506	0.148197	0.546591	-2.40254	4.76229	KRT17
polypeptide N-acetylgalactosaminyltransferase activity (GO:0004653)	2/22	0.0768091	0.433251	0.0813491	0.4518	-1.8354	4.71043	GALNT15;GALNT9
tumor necrosis factor-activated receptor activity (GO:0005031)	2/25	0.0958004	0.480333	0.0995872	0.499319	-1.98897	4.6651	NGFR;TNFRSF18
G-protein coupled purinergic nucleotide receptor activity (GO:0045028)	1/9	0.17353	0.524506	0.181692	0.546591	-2.66259	4.66327	GPR87
extracellular ATP-gated cation channel activity (GO:0004931)	1/8	0.155838	0.524506	0.165112	0.546591	-2.49889	4.64529	P2RX5
nucleotide receptor activity (GO:0016502)	1/8	0.155838	0.524506	0.165112	0.546591	-2.49537	4.63874	P2RX5
phosphatidylinositol bisphosphate kinase activity (GO:0052813)	5/72	0.0175229	0.176779	0.0183298	0.194619	-1.13966	4.60907	FGF5;CD19;NRG1;FGF23;EREG
G-protein coupled nucleotide receptor activity (GO:0001608)	1/9	0.17353	0.524506	0.181692	0.546591	-2.62781	4.60236	GPR87
ATP-gated ion channel activity (GO:0035381)	1/8	0.155838	0.524506	0.165112	0.546591	-2.46153	4.57583	P2RX5
calcium-dependent cysteine-type endopeptidase activity (GO:0004198)	2/22	0.0768091	0.433251	0.0813491	0.4518	-1.77578	4.55741	CAPN14;CAPNS2
neurotrophin binding (GO:0043121)	1/10	0.190852	0.546807	0.197945	0.549677	-2.74868	4.55251	NGFR
neuropeptide receptor activity (GO:0008188)	3/36	0.0391445	0.282623	0.0417619	0.295609	-1.40462	4.55166	GALR2;MCHR1;SORCS2
high-affinity glutamate transmembrane transporter activity (GO:0005314)	1/8	0.155838	0.524506	0.165112	0.546591	-2.44257	4.54058	SLC1A6
dipeptidyl-peptidase activity (GO:0008239)	1/9	0.17353	0.524506	0.181692	0.546591	-2.58872	4.53389	FAP
AT DNA binding (GO:0003680)	1/8	0.155838	0.524506	0.165112	0.546591	-2.42276	4.50376	HMGA2
lipase activator activity (GO:0060229)	1/8	0.155838	0.524506	0.165112	0.546591	-2.42093	4.50037	CCL8
C4-dicarboxylate transmembrane transporter activity (GO:0015556)	1/8	0.155838	0.524506	0.165112	0.546591	-2.4117	4.48321	SLC1A6
cation:cation antiporter activity (GO:0015491)	1/8	0.155838	0.524506	0.165112	0.546591	-2.35799	4.38336	SLC11A1
calcium-dependent protein kinase activity (GO:0010857)	1/9	0.17353	0.524506	0.181692	0.546591	-2.46746	4.32152	CAMK2A
myosin heavy chain binding (GO:0032036)	1/8	0.155838	0.524506	0.165112	0.546591	-2.31015	4.29443	MYL2
intronic transcription regulatory region sequence-specific DNA binding (GO:0001161)	1/9	0.17353	0.524506	0.181692	0.546591	-2.44446	4.28124	NKX2-1
protein-hormone receptor activity (GO:0016500)	1/11	0.207812	0.564062	0.213876	0.57192	-2.72202	4.27663	MCHR1
G-protein coupled serotonin receptor activity (GO:0004993)	2/25	0.0958004	0.480333	0.0995872	0.499319	-1.81482	4.25665	HTR7;HTR2C
fibroblast growth factor binding (GO:0017134)	2/23	0.0829963	0.453964	0.0873051	0.477532	-1.69509	4.219	ITGB3;CXCL13
oxidoreductase activity, acting on single donors with incorporation of molecular oxygen, incorporation of two atoms of oxygen (GO:0016702)	2/22	0.0768091	0.433251	0.0813491	0.4518	-1.62638	4.17399	PTGS2;ALOX15B
retinoid binding (GO:0005501)	2/25	0.0958004	0.480333	0.0995872	0.499319	-1.77248	4.15734	CYP27C1;ADH7
alcohol dehydrogenase (NAD) activity (GO:0004022)	1/9	0.17353	0.524506	0.181692	0.546591	-2.32537	4.07267	ADH7
epidermal growth factor receptor binding (GO:0005154)	2/26	0.1024	0.50639	0.105899	0.523693	-1.78353	4.06443	EPGN;EREG
cytokine receptor binding (GO:0005126)	6/138	0.070571	0.417642	0.0670822	0.396995	-1.5278	4.05039	IL11;IL1A;IFNL1;CCL21;PXDN;GDF6
purinergic receptor activity (GO:0035586)	1/9	0.17353	0.524506	0.181692	0.546591	-2.29439	4.0184	P2RX5
interleukin-1 binding (GO:0019966)	1/7	0.137768	0.524506	0.148197	0.546591	-1.96195	3.88894	PXDN
serine-type carboxypeptidase activity (GO:0004185)	1/10	0.190852	0.546807	0.197945	0.549677	-2.31447	3.83335	AEBP1
serine-type exopeptidase activity (GO:0070008)	1/10	0.190852	0.546807	0.197945	0.549677	-2.28951	3.79202	AEBP1
death receptor activity (GO:0005035)	2/25	0.0958004	0.480333	0.0995872	0.499319	-1.61446	3.7867	NGFR;TNFRSF18
coreceptor activity involved in Wnt signaling pathway (GO:0071936)	1/9	0.17353	0.524506	0.181692	0.546591	-2.15691	3.77762	GPC6
lipoprotein lipase activity (GO:0004465)	1/9	0.17353	0.524506	0.181692	0.546591	-2.1298	3.73014	LIPK
protein tyrosine kinase activity (GO:0004713)	7/148	0.0365567	0.269326	0.0348641	0.262207	-1.08923	3.60416	BLK;FGF5;AXL;NRG1;FGF23;ROS1;EREG
UDP-xylosyltransferase activity (GO:0035252)	1/10	0.190852	0.546807	0.197945	0.549677	-2.15394	3.56747	GXYLT2
calcium ion transmembrane transporter activity (GO:0015085)	4/78	0.0811394	0.450636	0.0799754	0.4518	-1.41346	3.55002	SLC24A2;GRIN3B;PKD1L2;TRPM8
bioactive lipid receptor activity (GO:0045125)	1/9	0.17353	0.524506	0.181692	0.546591	-1.96311	3.4382	SPHK1
potassium ion binding (GO:0030955)	1/13	0.240676	0.575391	0.244799	0.585249	-2.4092	3.43143	SLC24A2
G-protein activated inward rectifier potassium channel activity (GO:0015467)	1/11	0.207812	0.564062	0.213876	0.57192	-2.14396	3.36841	KCNJ12
organic anion transmembrane transporter activity (GO:0008514)	4/71	0.0617533	0.371549	0.0616979	0.377507	-1.16959	3.25685	SLCO1B1;SLCO1B3;SLCO1B7;SLCO6A1
galanin receptor activity (GO:0004966)	1/12	0.224418	0.575391	0.229492	0.585186	-2.13373	3.18832	GALR2
MAP kinase phosphatase activity (GO:0033549)	1/10	0.190852	0.546807	0.197945	0.549677	-1.91672	3.17458	DUSP9
serotonin receptor activity (GO:0099589)	2/32	0.144265	0.524506	0.145746	0.546591	-1.62945	3.15478	HTR7;HTR2C
calcium-dependent protein serine/threonine kinase activity (GO:0009931)	1/12	0.224418	0.575391	0.229492	0.585186	-2.09652	3.13272	CAMK2A
gap junction channel activity (GO:0005243)	1/12	0.224418	0.575391	0.229492	0.585186	-2.09178	3.12563	PANX2
excitatory extracellular ligand-gated ion channel activity (GO:0005231)	2/30	0.129928	0.524506	0.132129	0.546591	-1.52395	3.11005	P2RX5;GRIK2
cysteine-type endopeptidase activity (GO:0004197)	4/82	0.0934112	0.480333	0.0914961	0.492987	-1.30285	3.08872	CAPN14;CASP14;CAPNS2;CTSK
ammonium transmembrane transporter activity (GO:0008519)	2/25	0.0958004	0.480333	0.0995872	0.499319	-1.30299	3.05614	RHAG;RHCG
metal ion binding (GO:0046872)	15/443	0.0474754	0.323371	0.0395176	0.285317	-0.967847	2.94956	CRP;SLC24A2;POSTN;DOC2A;S100A2;SPHK1;GUCA1A;ALOX15B;MMP13;CDH2;MB;MYL2;SPOCK2;SPOCK1;CDH26
hexose transmembrane transporter activity (GO:0015149)	1/14	0.256594	0.586269	0.259804	0.589869	-2.16366	2.94314	SLC2A5
calcium channel activity (GO:0005262)	4/94	0.134984	0.524506	0.130382	0.546591	-1.46896	2.94173	SLC24A2;GRIN3B;PKD1L2;TRPM8
BMP binding (GO:0036122)	1/10	0.190852	0.546807	0.197945	0.549677	-1.77174	2.93446	GREM1
wide pore channel activity (GO:0022829)	1/13	0.240676	0.575391	0.244799	0.585249	-1.9703	2.80631	PANX2
protein tyrosine kinase activator activity (GO:0030296)	1/13	0.240676	0.575391	0.244799	0.585249	-1.94405	2.76892	NRG1
carbonate dehydratase activity (GO:0004089)	1/13	0.240676	0.575391	0.244799	0.585249	-1.92734	2.74511	CA1
MHC class II receptor activity (GO:0032395)	1/11	0.207812	0.564062	0.213876	0.57192	-1.72809	2.71503	KRT17
calcium:cation antiporter activity (GO:0015368)	1/13	0.240676	0.575391	0.244799	0.585249	-1.86039	2.64975	SLC24A2
phosphatidate phosphatase activity (GO:0008195)	1/14	0.256594	0.586269	0.259804	0.589869	-1.88496	2.56404	PLPP4
G-protein coupled receptor binding (GO:0001664)	5/134	0.150836	0.524506	0.142824	0.546591	-1.34867	2.55109	CALCA;CCL21;UCN2;WNT3A;SAA1
nitric-oxide synthase binding (GO:0050998)	1/12	0.224418	0.575391	0.229492	0.585186	-1.69877	2.53838	CAV1
alkali metal ion binding (GO:0031420)	1/17	0.302379	0.609826	0.303059	0.601809	-2.09289	2.50325	SLC24A2
fibroblast growth factor receptor binding (GO:0005104)	1/13	0.240676	0.575391	0.244799	0.585249	-1.75743	2.50312	FGF5
G-protein coupled receptor activity (GO:0004930)	10/268	0.0566954	0.35288	0.0506677	0.338723	-0.867953	2.49108	HCAR2;HTR7;GALR2;NPBWR1;AVPR2;CXCR5;HTR2C;FPR2;MCHR1;PDGFRL
glycine binding (GO:0016594)	1/14	0.256594	0.586269	0.259804	0.589869	-1.789	2.43351	GRIN3B
neuropeptide receptor binding (GO:0071855)	1/12	0.224418	0.575391	0.229492	0.585186	-1.61915	2.41941	UCN2
ammonium ion binding (GO:0070405)	1/14	0.256594	0.586269	0.259804	0.589869	-1.77662	2.41667	CRP
aminopeptidase activity (GO:0004177)	2/35	0.166334	0.524506	0.16667	0.546591	-1.32729	2.38084	FAP;MMP17
1-phosphatidylinositol binding (GO:0005545)	1/15	0.27218	0.602803	0.274511	0.600417	-1.82265	2.3718	FRMPD2
E-box binding (GO:0070888)	2/35	0.166334	0.524506	0.16667	0.546591	-1.31469	2.35824	TWIST1;MYF5
interleukin-1 receptor binding (GO:0005149)	1/16	0.287439	0.609826	0.288928	0.601809	-1.86623	2.32671	IL1A
insulin-like growth factor I binding (GO:0031994)	1/14	0.256594	0.586269	0.259804	0.589869	-1.70533	2.3197	ITGB3
transferase activity, transferring amino-acyl groups (GO:0016755)	1/17	0.302379	0.609826	0.303059	0.601809	-1.88552	2.25522	TGM4
sodium ion binding (GO:0031402)	1/13	0.240676	0.575391	0.244799	0.585249	-1.56941	2.23532	SLC24A2
muscle alpha-actinin binding (GO:0051371)	1/17	0.302379	0.609826	0.303059	0.601809	-1.85036	2.21317	MYBPC1
L-glutamate transmembrane transporter activity (GO:0005313)	1/15	0.27218	0.602803	0.274511	0.600417	-1.6998	2.21194	SLC1A6
potassium ion antiporter activity (GO:0022821)	1/17	0.302379	0.609826	0.303059	0.601809	-1.84808	2.21044	SLC24A2
insulin-like growth factor binding (GO:0005520)	1/15	0.27218	0.602803	0.274511	0.600417	-1.64687	2.14306	ITGB3
transcriptional activator activity, RNA polymerase II core promoter proximal region sequence-specific binding (GO:0001077)	6/176	0.165254	0.524506	0.154019	0.546591	-1.17261	2.11101	FOXC2;NKX2-8;WT1;HMGA2;SOX11;ZNF750
acidic amino acid transmembrane transporter activity (GO:0015172)	1/14	0.256594	0.586269	0.259804	0.589869	-1.54256	2.09828	SLC1A6
retinoic acid binding (GO:0001972)	1/15	0.27218	0.602803	0.274511	0.600417	-1.60958	2.09454	CYP27C1
cysteine-type endopeptidase activity involved in execution phase of apoptosis (GO:0097200)	1/15	0.27218	0.602803	0.274511	0.600417	-1.60429	2.08765	CASP14
RNA polymerase II transcription coactivator activity (GO:0001105)	2/40	0.204219	0.564062	0.202538	0.558139	-1.30942	2.08009	ANKRD1;SOX11
antiporter activity (GO:0015297)	1/18	0.317007	0.613235	0.316911	0.601809	-1.8023	2.07054	SLC7A10
peptidoglycan binding (GO:0042834)	1/17	0.302379	0.609826	0.303059	0.601809	-1.72761	2.06635	PGLYRP2
retinol dehydrogenase activity (GO:0004745)	1/18	0.317007	0.613235	0.316911	0.601809	-1.779	2.04377	ADH7
chemokine binding (GO:0019956)	1/18	0.317007	0.613235	0.316911	0.601809	-1.73999	1.99896	ITGB3
semaphorin receptor binding (GO:0030215)	1/19	0.331328	0.613235	0.330488	0.601809	-1.77255	1.95804	SEMA3D
carboxylic ester hydrolase activity (GO:0052689)	4/104	0.174351	0.524506	0.167138	0.546591	-1.09253	1.90831	LIPF;CA1;PNPLA5;PLA2G5
double-stranded DNA binding (GO:0003690)	4/100	0.158149	0.524506	0.152011	0.546591	-1.0268	1.89365	NKX2-8;AIM2;WT1;TP63
peptidase activator activity (GO:0016504)	1/17	0.302379	0.609826	0.303059	0.601809	-1.5803	1.89016	CAV1
cytokine receptor activity (GO:0004896)	3/74	0.202425	0.564062	0.196587	0.549677	-1.17338	1.87435	IL1RL1;IL20RB;IL13RA2
calcium-activated potassium channel activity (GO:0015269)	1/19	0.331328	0.613235	0.330488	0.601809	-1.63847	1.80993	KCNMB4
hormone receptor binding (GO:0051427)	2/41	0.211913	0.5709	0.209819	0.57192	-1.16323	1.80484	LEP;PTHLH
neuropilin binding (GO:0038191)	1/20	0.34535	0.613235	0.343797	0.601809	-1.69435	1.80143	SEMA3D
ATP-dependent microtubule motor activity, minus-end-directed (GO:0008569)	1/18	0.317007	0.613235	0.316911	0.601809	-1.55176	1.78271	DNAH11
proton-transporting ATPase activity, rotational mechanism (GO:0046961)	1/17	0.302379	0.609826	0.303059	0.601809	-1.48231	1.77295	ATP6V0A4
DNA binding, bending (GO:0008301)	1/18	0.317007	0.613235	0.316911	0.601809	-1.5131	1.7383	HMGA2
glucose transmembrane transporter activity (GO:0005355)	1/21	0.359079	0.613235	0.356842	0.601809	-1.69667	1.73775	SLC2A5
MHC protein complex binding (GO:0023023)	1/20	0.34535	0.613235	0.343797	0.601809	-1.62334	1.72593	MS4A1
lipase activity (GO:0016298)	2/44	0.235143	0.575391	0.231805	0.585186	-1.18491	1.71523	LIPF;PNPLA5
DNA-(apurinic or apyrimidinic site) lyase activity (GO:0003906)	1/13	0.240676	0.575391	0.244799	0.585249	-1.18566	1.68874	HMGA2
proteasome binding (GO:0070628)	1/21	0.359079	0.613235	0.356842	0.601809	-1.64182	1.68157	ANKUB1
exopeptidase activity (GO:0008238)	2/46	0.250709	0.586269	0.246543	0.58554	-1.19787	1.65721	MME;AEBP1
heme binding (GO:0020037)	3/73	0.197045	0.555728	0.191525	0.549677	-1.00923	1.63931	CYP24A1;PXDN;PTGS2
ionotropic glutamate receptor activity (GO:0004970)	1/17	0.302379	0.609826	0.303059	0.601809	-1.36163	1.62861	GRIK2
cysteine-type endopeptidase activity involved in apoptotic process (GO:0097153)	1/17	0.302379	0.609826	0.303059	0.601809	-1.35157	1.61658	CASP14
neuropeptide binding (GO:0042923)	1/20	0.34535	0.613235	0.343797	0.601809	-1.51892	1.61491	NPBWR1
cation channel activity (GO:0005261)	5/147	0.195996	0.555728	0.184691	0.549677	-0.973371	1.58626	SLC24A2;GRIN3B;P2RX5;PKD1L2;TRPM8
intracellular calcium activated chloride channel activity (GO:0005229)	1/20	0.34535	0.613235	0.343797	0.601809	-1.45049	1.54215	CLCA4
transforming growth factor beta binding (GO:0050431)	1/20	0.34535	0.613235	0.343797	0.601809	-1.44051	1.53154	VASN
low-density lipoprotein particle receptor binding (GO:0050750)	1/21	0.359079	0.613235	0.356842	0.601809	-1.4947	1.5309	CRP
1-phosphatidylinositol-3-kinase activity (GO:0016303)	2/44	0.235143	0.575391	0.231805	0.585186	-1.05556	1.52799	FGF5;FGF23
leak channel activity (GO:0022840)	1/20	0.34535	0.613235	0.343797	0.601809	-1.42362	1.51359	RHAG
Rac GTPase binding (GO:0048365)	2/44	0.235143	0.575391	0.231805	0.585186	-1.03876	1.50366	FMNL1;CAV1
glutamate receptor binding (GO:0035254)	1/21	0.359079	0.613235	0.356842	0.601809	-1.43678	1.47157	CAMK2A
actinin binding (GO:0042805)	1/23	0.38568	0.613235	0.382164	0.601809	-1.54305	1.47013	CSRP3
glutamate receptor activity (GO:0008066)	1/21	0.359079	0.613235	0.356842	0.601809	-1.43163	1.4663	GRIK2
transcriptional activator activity, RNA polymerase II transcription factor binding (GO:0001190)	2/51	0.28968	0.609826	0.283476	0.601809	-1.18259	1.46521	ANKRD1;SOX11
hydrogen-exporting ATPase activity (GO:0036442)	1/22	0.37252	0.613235	0.36963	0.601809	-1.43728	1.41926	ATP6V0A4
protein homodimerization activity (GO:0042803)	17/665	0.233244	0.575391	0.197071	0.549677	-0.963676	1.40279	CR2;TENM2;ACTN2;SLC11A1;ADIPOQ;CAMK2A;CIDEA;DMRT3;ADD2;CD79B;GREM1;CD79A;DMRTA2;CDH2;FAP;CFHR1;CDH26
L-amino acid transmembrane transporter activity (GO:0015179)	2/50	0.281894	0.609826	0.276092	0.600417	-1.09984	1.39265	SLC1A6;SLC7A10
MHC class II protein complex binding (GO:0023026)	1/17	0.302379	0.609826	0.303059	0.601809	-1.1407	1.36437	MS4A1
mRNA 5'-UTR binding (GO:0048027)	1/23	0.38568	0.613235	0.382164	0.601809	-1.42235	1.35513	IGF2BP1
protein phosphatase 2A binding (GO:0051721)	1/21	0.359079	0.613235	0.356842	0.601809	-1.31071	1.34245	SPHK1
ATPase activity, coupled to transmembrane movement of ions, rotational mechanism (GO:0044769)	1/26	0.423532	0.629197	0.418296	0.616757	-1.54038	1.32338	ATP6V0A4
disordered domain specific binding (GO:0097718)	1/24	0.398565	0.617519	0.394449	0.605941	-1.43341	1.31857	FN1
intracellular chloride channel activity (GO:0061778)	1/20	0.34535	0.613235	0.343797	0.601809	-1.23287	1.31079	CLCA4
neurotransmitter receptor activity involved in regulation of postsynaptic membrane potential (GO:0099529)	1/22	0.37252	0.613235	0.36963	0.601809	-1.30174	1.28542	GRIK2
intramolecular oxidoreductase activity, transposing S-S bonds (GO:0016864)	1/21	0.359079	0.613235	0.356842	0.601809	-1.24703	1.27722	ITGB3
protein disulfide isomerase activity (GO:0003756)	1/21	0.359079	0.613235	0.356842	0.601809	-1.23113	1.26094	ITGB3
calcium activated cation channel activity (GO:0005227)	1/24	0.398565	0.617519	0.394449	0.605941	-1.35773	1.24895	KCNMB4
phosphatidylinositol kinase activity (GO:0052742)	2/52	0.297457	0.609826	0.290854	0.601809	-0.98959	1.19987	FGF5;FGF23
bHLH transcription factor binding (GO:0043425)	1/23	0.38568	0.613235	0.382164	0.601809	-1.25277	1.19357	TWIST1
solute:sodium symporter activity (GO:0015370)	1/23	0.38568	0.613235	0.382164	0.601809	-1.21411	1.15674	SLC1A6
scavenger receptor activity (GO:0005044)	1/22	0.37252	0.613235	0.36963	0.601809	-1.13223	1.11803	COLEC12
metal ion transmembrane transporter activity (GO:0046873)	1/26	0.423532	0.629197	0.418296	0.616757	-1.28853	1.10701	SLC11A1
inward rectifier potassium channel activity (GO:0005242)	1/22	0.37252	0.613235	0.36963	0.601809	-1.12009	1.10605	KCNJ12
monocarboxylic acid binding (GO:0033293)	1/23	0.38568	0.613235	0.382164	0.601809	-1.15728	1.10259	CYP27C1
ion gated channel activity (GO:0022839)	1/26	0.423532	0.629197	0.418296	0.616757	-1.27482	1.09523	CLCA4
protein kinase activator activity (GO:0030295)	2/56	0.328401	0.613235	0.320247	0.601809	-0.966991	1.07676	TCL1A;NRG1
actin binding (GO:0003779)	7/255	0.287606	0.609826	0.264827	0.597516	-0.855281	1.06582	FMNL1;MYBPC1;MYL2;XIRP1;TNNI2;XIRP2;ADD2
lipoprotein particle receptor binding (GO:0070325)	1/26	0.423532	0.629197	0.418296	0.616757	-1.2048	1.03507	CRP
amino acid transmembrane transporter activity (GO:0015171)	2/57	0.336084	0.613235	0.327554	0.601809	-0.949136	1.03493	SLC1A6;SLC7A10
calmodulin-dependent protein kinase activity (GO:0004683)	1/28	0.447464	0.651349	0.441207	0.634565	-1.25831	1.01188	CAMK2A
metalloaminopeptidase activity (GO:0070006)	1/18	0.317007	0.613235	0.316911	0.601809	-0.87691	1.00742	MMP17
neutral amino acid transmembrane transporter activity (GO:0015175)	1/25	0.41118	0.623681	0.406492	0.616569	-1.12263	0.997706	SLC7A10
spectrin binding (GO:0030507)	1/20	0.34535	0.613235	0.343797	0.601809	-0.933489	0.992482	ADD2
substrate-specific channel activity (GO:0022838)	1/28	0.447464	0.651349	0.441207	0.634565	-1.22691	0.986634	P2RX5
sialyltransferase activity (GO:0008373)	1/22	0.37252	0.613235	0.36963	0.601809	-0.994677	0.982208	ST8SIA1
alpha-actinin binding (GO:0051393)	1/30	0.470405	0.660764	0.46322	0.650671	-1.22089	0.920748	MYBPC1
nucleosomal DNA binding (GO:0031492)	1/30	0.470405	0.660764	0.46322	0.650671	-1.204	0.908013	HMGA2
phosphatidylinositol-4-phosphate binding (GO:0070273)	1/23	0.38568	0.613235	0.382164	0.601809	-0.949383	0.904521	GSDMC
channel activity (GO:0015267)	1/29	0.459056	0.658361	0.452324	0.64541	-1.12733	0.877718	PANX2
actin monomer binding (GO:0003785)	1/26	0.423532	0.629197	0.418296	0.616757	-1.00314	0.861828	MYL2
enhancer sequence-specific DNA binding (GO:0001158)	2/65	0.396419	0.617519	0.385091	0.601809	-0.913041	0.844821	SOX11;BACH2
G-protein coupled amine receptor activity (GO:0008227)	2/57	0.336084	0.613235	0.327554	0.601809	-0.774267	0.844258	HTR7;HTR2C
ion channel activity (GO:0005216)	3/94	0.314882	0.613235	0.302682	0.601809	-0.707454	0.817503	GRIN3B;P2RX5;GRIK2
core promoter binding (GO:0001047)	3/98	0.337857	0.613235	0.324464	0.601809	-0.752509	0.816572	NKX2-1;HMGA2;ZNF750
mannosyltransferase activity (GO:0000030)	1/25	0.41118	0.623681	0.406492	0.616569	-0.917658	0.815544	DPY19L2P1
cation transmembrane transporter activity (GO:0008324)	3/98	0.337857	0.613235	0.324464	0.601809	-0.722588	0.784104	GRIN3B;RHAG;RHCG
WW domain binding (GO:0050699)	1/30	0.470405	0.660764	0.46322	0.650671	-1.03252	0.778687	TP63
R-SMAD binding (GO:0070412)	1/20	0.34535	0.613235	0.343797	0.601809	-0.717707	0.763063	ANKRD1
transition metal ion transmembrane transporter activity (GO:0046915)	1/33	0.503047	0.686801	0.49463	0.673817	-1.10433	0.75875	SLC11A1
ligand-gated cation channel activity (GO:0099094)	2/61	0.366529	0.613235	0.356551	0.601809	-0.730428	0.733115	KCNJ12;GRIK2
MHC protein binding (GO:0042287)	1/31	0.481517	0.671149	0.4739	0.660533	-1.00115	0.731654	KRT17
RNA polymerase II core promoter sequence-specific DNA binding (GO:0000979)	1/28	0.447464	0.651349	0.441207	0.634565	-0.902428	0.725696	SOX11
protein kinase activity (GO:0004672)	13/514	0.283059	0.609826	0.248339	0.585949	-0.562642	0.710111	BLK;CAMK2A;TESK1;NRG1;EREG;FGF5;NUAK1;CCL8;AXL;MAP3K19;ALPK2;FGF23;ROS1
transmembrane receptor protein kinase activity (GO:0019199)	2/63	0.381551	0.613235	0.370885	0.601809	-0.731917	0.70521	AXL;ROS1
ATPase binding (GO:0051117)	2/64	0.389005	0.613235	0.378005	0.601809	-0.72495	0.684471	CAV1;ATP6V0A4
cysteine-type endopeptidase inhibitor activity involved in apoptotic process (GO:0043027)	1/25	0.41118	0.623681	0.406492	0.616569	-0.767735	0.682304	TNFSF14
phosphotyrosine residue binding (GO:0001784)	1/30	0.470405	0.660764	0.46322	0.650671	-0.876226	0.660816	STAP1
phospholipase A2 activity (GO:0004623)	1/31	0.481517	0.671149	0.4739	0.660533	-0.889231	0.649863	PLA2G5
ion transmembrane transporter activity (GO:0015075)	1/36	0.533682	0.71449	0.52421	0.700888	-1.03293	0.648636	P2RX5
transmitter-gated ion channel activity (GO:0022824)	1/34	0.513476	0.69686	0.504688	0.684934	-0.953527	0.635576	GRIK2
phosphatidylinositol-4,5-bisphosphate binding (GO:0005546)	2/61	0.366529	0.613235	0.356551	0.601809	-0.622648	0.624939	GSDMC;ACTN2
enhancer binding (GO:0035326)	1/27	0.435624	0.641879	0.429866	0.628266	-0.74826	0.621786	SOX11
mitogen-activated protein kinase kinase binding (GO:0031434)	2/66	0.403792	0.620293	0.392143	0.605941	-0.635115	0.575957	AXL;ROS1
transcription factor activity, RNA polymerase II distal enhancer sequence-specific binding (GO:0003705)	2/65	0.396419	0.617519	0.385091	0.601809	-0.622172	0.575685	MYF5;VGLL3
frizzled binding (GO:0005109)	1/38	0.553051	0.731456	0.542966	0.717988	-0.958016	0.567438	WNT3A
ligand-gated channel activity (GO:0022834)	1/32	0.492396	0.678454	0.484369	0.662338	-0.793707	0.562319	GRIK2
cysteine-type peptidase activity (GO:0008234)	2/66	0.403792	0.620293	0.392143	0.605941	-0.614821	0.557554	CASP14;CTSK
core promoter sequence-specific DNA binding (GO:0001046)	2/74	0.461108	0.658361	0.447141	0.640547	-0.705037	0.545785	SOX11;ZNF750
transmitter-gated ion channel activity involved in regulation of postsynaptic membrane potential (GO:1904315)	1/37	0.543469	0.723957	0.533682	0.710919	-0.852423	0.519793	GRIK2
copper ion binding (GO:0005507)	1/42	0.589414	0.762647	0.578297	0.748262	-0.905332	0.478582	IL1A
transmembrane receptor protein tyrosine kinase activity (GO:0004714)	2/62	0.374058	0.613235	0.363733	0.601809	-0.485128	0.477048	AXL;ROS1
protein phosphorylated amino acid binding (GO:0045309)	1/35	0.523686	0.705412	0.514547	0.693102	-0.687639	0.444809	STAP1
sodium channel activity (GO:0005272)	1/41	0.58061	0.759421	0.569728	0.742497	-0.786921	0.42783	GRIK2
ligand-gated ion channel activity (GO:0015276)	2/69	0.425645	0.629746	0.413074	0.616757	-0.498349	0.425664	P2RX5;GRIK2
UDP-glycosyltransferase activity (GO:0008194)	2/64	0.389005	0.613235	0.378005	0.601809	-0.450572	0.425413	GXYLT2;B4GALNT4
damaged DNA binding (GO:0003684)	1/47	0.630745	0.787886	0.61866	0.770263	-0.91116	0.419911	TP63
phosphatidylinositol bisphosphate binding (GO:1902936)	2/88	0.553151	0.731456	0.536236	0.711696	-0.649654	0.384676	GSDMC;ACTN2
transcription factor activity, RNA polymerase II core promoter proximal region sequence-specific binding (GO:0000982)	7/281	0.375189	0.613235	0.346964	0.601809	-0.379822	0.372349	FOXC2;NKX2-8;WT1;EN1;HMGA2;SOX11;ZNF750
non-membrane spanning protein tyrosine kinase activity (GO:0004715)	1/44	0.606473	0.776372	0.594929	0.758902	-0.735235	0.367687	BLK
RNA polymerase II transcription cofactor activity (GO:0001104)	2/85	0.534383	0.71449	0.517982	0.695136	-0.585042	0.366612	ANKRD1;SOX11
phosphotransferase activity, phosphate group as acceptor (GO:0016776)	1/42	0.589414	0.762647	0.578297	0.748262	-0.691537	0.365565	IP6K3
transcriptional activator activity, RNA polymerase II transcription regulatory region sequence-specific binding (GO:0001228)	7/285	0.388882	0.613235	0.359927	0.601809	-0.377062	0.356127	FOXC2;NKX2-8;WT1;HMGA2;SOX11;MYF5;ZNF750
amino acid binding (GO:0016597)	1/40	0.571617	0.750378	0.560985	0.73642	-0.635902	0.355651	GRIN3B
calcium-dependent phospholipid binding (GO:0005544)	1/48	0.6385	0.79333	0.626259	0.770263	-0.773214	0.34689	DOC2A
receptor tyrosine kinase binding (GO:0030971)	1/40	0.571617	0.750378	0.560985	0.73642	-0.579689	0.324212	NRG1
protein tyrosine/serine/threonine phosphatase activity (GO:0008138)	1/35	0.523686	0.705412	0.514547	0.693102	-0.498894	0.322716	DUSP9
oxidoreductase activity, acting on paired donors, with incorporation or reduction of molecular oxygen, 2-oxoglutarate as one donor, and incorporation of one atom each of oxygen into both donors (GO:0016706)	1/32	0.492396	0.678454	0.484369	0.662338	-0.455492	0.322703	BBOX1
hydro-lyase activity (GO:0016836)	1/46	0.622825	0.787886	0.610908	0.768424	-0.670525	0.317486	CA1
inorganic anion transmembrane transporter activity (GO:0015103)	1/49	0.646091	0.79333	0.633707	0.770263	-0.714676	0.312181	SLC5A5
protein serine/threonine kinase activator activity (GO:0043539)	1/32	0.492396	0.678454	0.484369	0.662338	-0.417552	0.295824	TCL1A
hydrogen ion transmembrane transporter activity (GO:0015078)	1/52	0.667925	0.803736	0.655175	0.785775	-0.700527	0.282718	ATP6V0A4
iron ion binding (GO:0005506)	1/55	0.688415	0.817528	0.67539	0.799397	-0.691069	0.25802	ALOX15B
protein phosphatase binding (GO:0019903)	2/93	0.583228	0.760091	0.565594	0.73978	-0.46656	0.251559	SPHK1;ROS1
zinc ion binding (GO:0008270)	7/303	0.450371	0.652948	0.418575	0.616757	-0.312956	0.24964	MMP13;MME;WT1;MMP23A;BBOX1;MMP8;MMP9
Rab guanyl-nucleotide exchange factor activity (GO:0017112)	1/52	0.667925	0.803736	0.655175	0.785775	-0.617083	0.249042	RGP1
ATP-dependent microtubule motor activity (GO:1990939)	1/49	0.646091	0.79333	0.633707	0.770263	-0.547915	0.239337	DNAH11
potassium channel activity (GO:0005267)	2/101	0.628195	0.787886	0.609744	0.768424	-0.485446	0.225686	KCNMB4;GRIK2
actin filament binding (GO:0051015)	3/128	0.504162	0.686801	0.483809	0.662338	-0.305853	0.209466	FMNL1;MYBPC1;ADD2
SH3 domain binding (GO:0017124)	1/56	0.694961	0.822059	0.681863	0.804022	-0.5559	0.202292	ADAM12
transferase activity, transferring hexosyl groups (GO:0016758)	2/101	0.628195	0.787886	0.609744	0.768424	-0.416738	0.193743	DPY19L2P1;B4GALNT4
potassium channel regulator activity (GO:0015459)	1/44	0.606473	0.776372	0.594929	0.758902	-0.381258	0.190665	KCNMB4
Rho GTPase binding (GO:0017048)	2/73	0.454117	0.655745	0.440414	0.634565	-0.220688	0.174211	FMNL1;CAV1
transition metal ion binding (GO:0046914)	9/400	0.4614	0.658361	0.424075	0.622321	-0.223252	0.172683	IL1A;MMP13;MME;WT1;MMP23A;BBOX1;MMP8;ALOX15B;MMP9
transcriptional repressor activity, RNA polymerase II core promoter proximal region sequence-specific binding (GO:0001078)	2/98	0.611788	0.780408	0.593597	0.758902	-0.307826	0.151256	EN1;HMGA2
myosin binding (GO:0017022)	1/47	0.630745	0.787886	0.61866	0.770263	-0.325831	0.15016	MYL2
transforming growth factor beta receptor binding (GO:0005160)	1/45	0.614736	0.781407	0.602998	0.766487	-0.292846	0.142488	GDF6
sequence-specific double-stranded DNA binding (GO:1990837)	2/113	0.688444	0.817528	0.669453	0.795902	-0.37176	0.138786	HMGA2;SOX11
RNA polymerase II distal enhancer sequence-specific DNA binding (GO:0000980)	1/53	0.6749	0.806752	0.662049	0.79139	-0.343692	0.135136	BACH2
Rho guanyl-nucleotide exchange factor activity (GO:0005089)	1/60	0.7198	0.835523	0.706494	0.817449	-0.397359	0.130645	MCF2
anion channel activity (GO:0005253)	1/67	0.758511	0.858739	0.745115	0.841066	-0.451366	0.124756	CLCA4
SH3/SH2 adaptor activity (GO:0005070)	1/52	0.667925	0.803736	0.655175	0.785775	-0.300034	0.121087	STAP1
protein kinase inhibitor activity (GO:0004860)	1/68	0.763588	0.858739	0.750203	0.841066	-0.442044	0.119231	LRRC15
phospholipase activity (GO:0004620)	1/70	0.773423	0.864414	0.760077	0.846875	-0.461273	0.118515	PLA2G5
MAP kinase kinase kinase activity (GO:0004709)	2/79	0.495261	0.679807	0.480079	0.662338	-0.163946	0.1152	AXL;ROS1
kinase inhibitor activity (GO:0019210)	1/60	0.7198	0.835523	0.706494	0.817449	-0.328708	0.108073	LRRC15
sodium ion transmembrane transporter activity (GO:0015081)	1/72	0.78285	0.872249	0.769562	0.854806	-0.428311	0.104857	SLC24A2
translation factor activity, RNA binding (GO:0008135)	1/68	0.763588	0.858739	0.750203	0.841066	-0.385858	0.104076	SOX11
carboxylic acid transmembrane transporter activity (GO:0046943)	1/65	0.74803	0.854554	0.734628	0.836596	-0.348519	0.101179	SLC1A6
histone deacetylase binding (GO:0042826)	1/86	0.838744	0.914763	0.826283	0.895828	-0.47561	0.0836359	ANKRD1
regulatory region DNA binding (GO:0000975)	4/225	0.696828	0.822059	0.670233	0.795902	-0.212382	0.0767159	FOXC2;WT1;NKX2-1;HMGA2
syntaxin binding (GO:0019905)	1/78	0.808847	0.895686	0.795835	0.881277	-0.347986	0.0738237	DOC2A
phosphatase activity (GO:0016791)	2/105	0.649227	0.794478	0.630511	0.770263	-0.141595	0.0611653	PLPP4;DUSP9
sterol binding (GO:0032934)	1/49	0.646091	0.79333	0.633707	0.770263	-0.132329	0.0578034	CAV1
Rab GTPase binding (GO:0017137)	2/131	0.763547	0.858739	0.744957	0.841066	-0.200481	0.0540858	RGP1;NGFR
phosphoric ester hydrolase activity (GO:0042578)	1/57	0.701369	0.822059	0.688207	0.804022	-0.147132	0.0521906	PLPP4
chloride channel activity (GO:0005254)	1/62	0.731452	0.843624	0.718087	0.828209	-0.162316	0.0507601	CLCA4
protein transporter activity (GO:0008565)	1/81	0.820657	0.905985	0.80783	0.890617	-0.248859	0.049187	MLC1
chloride transmembrane transporter activity (GO:0015108)	1/57	0.701369	0.822059	0.688207	0.804022	-0.133247	0.0472655	CLCA4
ATPase activity, coupled (GO:0042623)	1/95	0.866838	0.931334	0.855164	0.918792	-0.327124	0.0467472	HSPA7
protein tyrosine kinase binding (GO:1990782)	1/49	0.646091	0.79333	0.633707	0.770263	-0.0948579	0.0414353	NRG1
protein kinase regulator activity (GO:0019887)	1/108	0.899021	0.956976	0.888646	0.941269	-0.33663	0.0358339	LRRC15
phosphatidylinositol binding (GO:0035091)	1/101	0.882797	0.945667	0.871708	0.933788	-0.281276	0.0350638	FRMPD2
phosphatase binding (GO:0019902)	1/103	0.887681	0.948086	0.876793	0.936457	-0.283959	0.0338316	ROS1
transcription regulatory region DNA binding (GO:0044212)	7/375	0.673461	0.806752	0.638424	0.773393	-0.0767991	0.0303606	FOXC2;WT1;NKX2-1;HMGA2;TWIST1;SOX11;MYF5
protein serine/threonine kinase activity (GO:0004674)	6/369	0.788291	0.875609	0.759265	0.846875	-0.0858032	0.0204116	NUAK1;MAP3K19;CAMK2A;TESK1;HMGA2;ALPK2
transcription regulatory region sequence-specific DNA binding (GO:0000976)	4/293	0.865379	0.931334	0.845244	0.910845	-0.113425	0.0164	NKX2-1;SOX11;AEBP1;ZNF750
RNA polymerase II transcription factor binding (GO:0001085)	1/122	0.925054	0.967206	0.91613	0.95482	-0.182226	0.014196	ANKRD1
phosphoprotein phosphatase activity (GO:0004721)	1/137	0.94556	0.970255	0.93812	0.95938	-0.191122	0.0106986	DUSP9
mRNA binding (GO:0003729)	1/180	0.978256	0.991995	0.974176	0.987858	-0.106378	0.00233863	IGF2BP1
voltage-gated potassium channel activity (GO:0005249)	1/86	0.838744	0.914763	0.826283	0.895828	-0.00927826	0.00163158	KCNJ12
phosphotransferase activity, alcohol group as acceptor (GO:0016773)	3/255	0.905209	0.956976	0.890203	0.941269	-0.0148768	0.00148157	CCL8;SPHK1;IP6K3
RNA polymerase II core promoter proximal region sequence-specific DNA binding (GO:0000978)	3/263	0.915897	0.963961	0.901887	0.949216	-0.00522177	0.000458742	NKX2-8;EN1;MYF5
RNA binding (GO:0003723)	6/1388	1	1	1	1	0.491575	-9.23666e-09	PEG10;IGF2BP1;XIRP1;SOX11;ZNF385D;AICDA
nucleoside-triphosphatase activity (GO:0017111)	1/425	0.999888	1	0.999833	1	0.0743616	-8.33626e-06	HSPA7
transcription corepressor activity (GO:0003714)	1/204	0.986983	0.998042	0.984167	0.995194	0.0163886	-0.000214728	ANKRD1
ubiquitin-protein transferase activity (GO:0004842)	3/418	0.993257	0.998791	0.990988	0.996509	0.10435	-0.000706004	KLHDC7B;KLHL4;BACH2
protein kinase binding (GO:0019901)	6/496	0.950126	0.971658	0.93742	0.95938	0.0289448	-0.00148084	TCL1A;AXL;CAV1;STAP1;ROS1;ADD2
purine ribonucleoside triphosphate binding (GO:0035639)	3/397	0.990333	0.998632	0.98731	0.995583	0.513834	-0.00499132	P2RX5;HSPA7;SPHK1
transcriptional repressor activity, RNA polymerase II transcription regulatory region sequence-specific binding (GO:0001227)	3/160	0.654787	0.798574	0.631598	0.770263	0.0153648	-0.00650614	EN1;HMGA2;AEBP1
cholesterol binding (GO:0015485)	1/44	0.606473	0.776372	0.594929	0.758902	0.0151837	-0.00759328	CAV1
magnesium ion binding (GO:0000287)	1/128	0.934048	0.967206	0.925731	0.954826	0.120772	-0.00824001	SPHK1
kinase binding (GO:0019900)	4/419	0.977251	0.991995	0.970911	0.987321	0.385236	-0.00886503	TCL1A;CAV1;STAP1;ADD2
DNA binding (GO:0003677)	13/894	0.938341	0.967832	0.91909	0.95482	0.149654	-0.00952422	FOXC2;NKX2-8;CR2;FOXE1;SPHK1;HMGA2;SOX14;MEIS3;AIM2;WT1;ANKRD1;NKX2-1;TP63
adenyl ribonucleotide binding (GO:0032559)	3/280	0.935055	0.967206	0.92308	0.95482	0.17094	-0.0114786	P2RX5;HSPA7;SPHK1
sequence-specific DNA binding (GO:0043565)	7/395	0.724387	0.838153	0.690541	0.804146	0.0627628	-0.0202366	FOXC2;NKX2-8;FOXE1;WT1;SOX14;MEIS3;TP63
transcription coactivator activity (GO:0003713)	3/292	0.946066	0.970255	0.935434	0.95938	0.372873	-0.0206733	WNT3A;ANKRD1;SOX11
core promoter proximal region sequence-specific DNA binding (GO:0000987)	3/279	0.93405	0.967206	0.921959	0.95482	0.350681	-0.0239253	NKX2-8;EN1;MYF5
phosphatidylinositol phosphate binding (GO:1901981)	1/82	0.824429	0.907375	0.811671	0.890617	0.125747	-0.0242772	GSDMC
ubiquitin protein ligase binding (GO:0031625)	5/285	0.715734	0.835523	0.686519	0.804022	0.0774539	-0.0259042	NGFR;HSPA7;SNCAIP;AICDA;ANKUB1
cadherin binding (GO:0045296)	3/314	0.96188	0.980901	0.953465	0.972319	0.887318	-0.0344857	CDH2;CDH26;VASN
kinase activity (GO:0016301)	4/281	0.843203	0.916856	0.821547	0.895828	0.25461	-0.043423	CCL8;SPHK1;CAMK2A;IP6K3
ATP binding (GO:0005524)	3/256	0.906609	0.956976	0.891728	0.941269	0.444645	-0.0435948	P2RX5;HSPA7;SPHK1
oxidoreductase activity, acting on the CH-OH group of donors, NAD or NADP as acceptor (GO:0016616)	1/89	0.848711	0.920074	0.836496	0.904117	0.269853	-0.0442658	ADH7
anion transmembrane transporter activity (GO:0008509)	1/63	0.737096	0.847425	0.723712	0.829397	0.146126	-0.0445739	SLCO1B3
Ras GTPase binding (GO:0017016)	2/185	0.902369	0.956976	0.889195	0.941269	0.443236	-0.0455342	RGP1;NGFR
ATPase activity (GO:0016887)	2/204	0.929566	0.967206	0.918606	0.95482	0.69579	-0.0508187	DNAH11;HSPA7
RNA polymerase II regulatory region DNA binding (GO:0001012)	2/202	0.927081	0.967206	0.915894	0.95482	0.786046	-0.0595151	NKX2-1;AEBP1
RNA polymerase II regulatory region sequence-specific DNA binding (GO:0000977)	7/461	0.852597	0.92152	0.826345	0.895828	0.563306	-0.0898293	NKX2-8;NKX2-1;EN1;SOX11;AEBP1;BACH2;MYF5
mRNA 3'-UTR binding (GO:0003730)	1/64	0.742621	0.851067	0.729225	0.83307	0.337111	-0.100314	IGF2BP1
protein heterodimerization activity (GO:0046982)	5/266	0.657843	0.799601	0.627942	0.770263	0.246545	-0.10325	TENM2;CFHR1;CXCL13;ADD2;MYF5
ubiquitin-like protein ligase binding (GO:0044389)	5/298	0.75115	0.855411	0.722856	0.829397	0.367031	-0.105026	NGFR;HSPA7;SNCAIP;AICDA;ANKUB1
GTPase regulator activity (GO:0030695)	4/276	0.833096	0.914126	0.81083	0.890617	0.577951	-0.105538	RGS4;ARHGAP20;RGS20;ARHGAP23
GTPase activator activity (GO:0005096)	4/250	0.771535	0.864414	0.746509	0.841066	0.685734	-0.177861	RGS4;ARHGAP20;RGS20;ARHGAP23

## Sheet: mRNA SNF1 KEGG Pathways
Term	Overlap	P-value	Adjusted P-value	Old P-value	Old Adjusted P-value	Z-score	Combined Score	Genes
Pancreatic secretion_Homo sapiens_hsa04972	24/96	1.27143e-17	2.35215e-15	1.58309e-15	2.92872e-13	-1.72803	67.227	PNLIPRP1;CHRM3;PNLIPRP2;CPA2;CELA3A;PRSS1;CELA2A;CPA1;CELA3B;CELA2B;CPB1;AMY2A;AMY2B;PLA2G1B;CTRB1;ATP2A3;CEL;SLC4A4;PLCB4;CTRL;PLA2G10;CLCA1;PRSS3;PNLIP
Protein digestion and absorption_Homo sapiens_hsa04974	17/90	9.01013e-11	8.33437e-09	1.17362e-09	1.08559e-07	-1.68988	39.0872	CPA2;CELA3A;PRSS1;CELA2A;CPA1;CELA3B;CELA2B;CPB1;CTRB1;COL11A2;SLC3A1;PGA5;SLC9A3;ACE2;CTRL;MEP1A;PRSS3
Fat digestion and absorption_Homo sapiens_hsa04975	12/41	2.39476e-10	1.47677e-08	5.50733e-09	3.39618e-07	-1.76361	39.0686	PNLIPRP1;FABP2;PNLIPRP2;CLPS;MOGAT3;PLA2G1B;MOGAT2;PLA2G10;APOA1;APOA4;CEL;PNLIP
Maturity onset diabetes of the young_Homo sapiens_hsa04950	6/26	3.76745e-05	0.00174244	0.000130481	0.00603476	-1.59043	16.201	NR5A2;PDX1;BHLHA15;NEUROG3;FOXA2;NKX2-2
Calcium signaling pathway_Homo sapiens_hsa04020	14/180	0.000200076	0.00740282	0.000401396	0.0148516	-1.85703	15.816	CHRM3;MYLK2;CHRM1;CACNA1B;TACR2;HTR2B;ATP2A3;CALML3;GRIN1;GRIN2A;PLCB4;CCKBR;P2RX1;NOS1
Drug metabolism - cytochrome P450_Homo sapiens_hsa00982	8/69	0.000338435	0.00894434	0.000707729	0.0192769	-1.67253	13.3655	ALDH3A1;CYP2B6;GSTA2;GSTA1;UGT2A3;CYP3A5;FMO5;UGT2B7
Gastric acid secretion_Homo sapiens_hsa04971	8/74	0.000546604	0.0112358	0.00107615	0.0221209	-1.7474	13.1261	CHRM3;MYLK2;SLC9A4;PLCB4;KCNK10;CCKBR;CALML3;GAST
Metabolism of xenobiotics by cytochrome P450_Homo sapiens_hsa00980	8/73	0.000498327	0.0112358	0.000992335	0.0221209	-1.59551	12.1327	ALDH3A1;CYP2B6;GSTA2;GSTA1;UGT2A3;CYP3A5;UGT2B7;SULT2A1
Vitamin digestion and absorption_Homo sapiens_hsa04977	5/24	0.000287394	0.00886133	0.000729396	0.0192769	-1.46158	11.9186	FOLH1;SLC19A3;APOA1;APOA4;PNLIP
Glycerolipid metabolism_Homo sapiens_hsa00561	7/59	0.00068823	0.0127322	0.00134924	0.024961	-1.59557	11.6179	PNLIPRP1;PNLIPRP2;AKR1B10;MOGAT3;MOGAT2;CEL;PNLIP
Starch and sucrose metabolism_Homo sapiens_hsa00500	6/56	0.0028055	0.0471834	0.00471292	0.0792627	-1.62905	9.5726	GYS2;AMY2A;AMY1A;AMY2B;UGT2A3;UGT2B7
Neuroactive ligand-receptor interaction_Homo sapiens_hsa04080	15/277	0.00475759	0.0616199	0.00732324	0.0979187	-1.57932	8.44624	GABRA2;CHRM3;PRSS1;VIPR1;CHRM1;NPY4R;TACR2;HTR2B;PTH2R;TAAR1;GRIN1;GRIN2A;CCKBR;P2RX1;PRSS3
Taste transduction_Homo sapiens_hsa04742	7/83	0.00499621	0.0616199	0.0077772	0.0979187	-1.49236	7.90815	GABRA2;SCNN1G;CHRM3;HTR3A;ASIC2;SCN2A;TRPM5
Chemical carcinogenesis_Homo sapiens_hsa05204	7/82	0.0046739	0.0616199	0.00732552	0.0979187	-1.36193	7.30779	ALDH3A1;GSTA2;GSTA1;UGT2A3;CYP3A5;UGT2B7;SULT2A1
Amphetamine addiction_Homo sapiens_hsa05031	6/67	0.00683982	0.0702982	0.0103798	0.106682	-1.38966	6.92744	DDC;GRIN2A;CREB3L3;CALML3;SLC18A1;GRIN1
Carbohydrate digestion and absorption_Homo sapiens_hsa04973	5/45	0.00535041	0.0618642	0.00846662	0.0979187	-1.13804	5.95263	AMY2A;AMY1A;AMY2B;SLC5A1;LCT
Sphingolipid metabolism_Homo sapiens_hsa00600	5/47	0.00644738	0.0701627	0.00997182	0.106682	-1.16158	5.8591	ACER2;SMPD3;NEU4;DEGS2;ENPP7
Cocaine addiction_Homo sapiens_hsa05030	5/49	0.00769305	0.074906	0.0116514	0.113447	-1.05768	5.1482	DDC;GRIN2A;CREB3L3;SLC18A1;GRIN1
Bile secretion_Homo sapiens_hsa04976	6/71	0.00902607	0.0764966	0.013306	0.113639	-1.0932	5.14638	SLC9A3;AQP8;SLC5A1;NR0B2;SLC4A4;SULT2A1
Serotonergic synapse_Homo sapiens_hsa04726	7/112	0.0235256	0.161013	0.0317068	0.21725	-1.16739	4.37733	PLA2G4F;DDC;PLCB4;CACNA1B;HTR2B;HTR3A;SLC18A1
Mineral absorption_Homo sapiens_hsa04978	5/51	0.00909689	0.0764966	0.0135139	0.113639	-0.852905	4.0085	SLC9A3;MT1G;MT1H;SLC26A9;SLC5A1
Inflammatory mediator regulation of TRP channels_Homo sapiens_hsa04750	6/98	0.0378531	0.225898	0.0488719	0.291655	-1.13686	3.72211	PLA2G4F;PLCB4;TRPA1;HTR2B;CALML3;ASIC2
Metabolic pathways_Homo sapiens_hsa01100	41/1239	0.0465752	0.253424	0.0631313	0.343508	-1.1921	3.65581	PNLIPRP1;PNLIPRP2;DDC;MOGAT3;ACSM3;AMY2A;PLA2G1B;AMY2B;PIK3C2G;CYP3A5;SMPD3;CYP2B6;IMPA2;UGT2A3;PIP5K1B;NOS1;ENPP7;GALNT8;TKTL1;PLA2G4F;AMY1A;GAD2;MAT1A;CEL;UPB1;ALPPL2;ACER2;ALDH3A1;GATM;PLCB4;AKR1B10;FOLH1;CPS1;ALPP;PLA2G10;ALPI;DEGS2;LCT;UGT2B7;PNLIP;OTC
Dopaminergic synapse_Homo sapiens_hsa04728	7/129	0.0454009	0.253424	0.0580096	0.325205	-1.04005	3.21608	GRIN2A;DDC;PLCB4;CREB3L3;CACNA1B;CALML3;SLC18A1
PPAR signaling pathway_Homo sapiens_hsa03320	5/69	0.0301936	0.192614	0.0396663	0.253044	-0.774825	2.71199	FABP2;FABP6;APOA1;APOC3;SLC27A2
African trypanosomiasis_Homo sapiens_hsa05143	4/35	0.0113218	0.0910663	0.0166566	0.133977	-0.598203	2.68057	PLCB4;APOA1;HBA1;HPR
Nicotine addiction_Homo sapiens_hsa05033	4/40	0.0179113	0.132544	0.0249355	0.184523	-0.575148	2.31343	GABRA2;GRIN2A;CACNA1B;GRIN1
Insulin secretion_Homo sapiens_hsa04911	5/85	0.06395	0.311336	0.0787348	0.383314	-0.755797	2.07818	CHRM3;PLCB4;KCNJ11;CREB3L3;PDX1
Vascular smooth muscle contraction_Homo sapiens_hsa04270	6/120	0.0837643	0.35914	0.101563	0.429643	-0.731108	1.81296	MYLK2;PLA2G4F;PLCB4;PLA2G1B;PLA2G10;CALML3
Salivary secretion_Homo sapiens_hsa04970	5/89	0.07474	0.337242	0.0908769	0.410054	-0.663579	1.72115	CHRM3;PLCB4;AMY1A;CALML3;NOS1
Circadian entrainment_Homo sapiens_hsa04713	5/95	0.0926517	0.380901	0.110789	0.455464	-0.653969	1.55573	GRIN2A;PLCB4;CALML3;NOS1;GRIN1
Phosphatidylinositol signaling system_Homo sapiens_hsa04070	5/98	0.102362	0.403564	0.121477	0.474986	-0.583679	1.33035	PLCB4;IMPA2;CALML3;PIP5K1B;PIK3C2G
Melanogenesis_Homo sapiens_hsa04916	5/100	0.109105	0.406152	0.128862	0.476788	-0.582294	1.29004	WNT11;PLCB4;CREB3L3;FZD9;CALML3
cAMP signaling pathway_Homo sapiens_hsa04024	8/199	0.132237	0.444797	0.157064	0.520864	-0.548776	1.11026	GRIN2A;CHRM1;CREB3L3;PDE4C;CALML3;FFAR2;GHRL;GRIN1
Steroid hormone biosynthesis_Homo sapiens_hsa00140	4/58	0.0586122	0.301202	0.0723999	0.372055	-0.367137	1.0415	SULT1E1;UGT2A3;CYP3A5;UGT2B7
Arachidonic acid metabolism_Homo sapiens_hsa00590	4/62	0.0713676	0.330075	0.0866647	0.400824	-0.359451	0.948918	PLA2G4F;CYP2B6;PLA2G1B;PLA2G10
Long-term potentiation_Homo sapiens_hsa04720	4/66	0.0854171	0.35914	0.102185	0.429643	-0.367298	0.90363	GRIN2A;PLCB4;CALML3;GRIN1
Retinol metabolism_Homo sapiens_hsa00830	4/65	0.0817864	0.35914	0.0981912	0.429643	-0.340216	0.85178	CYP2B6;UGT2A3;CYP3A5;UGT2B7
Cholinergic synapse_Homo sapiens_hsa04725	5/111	0.149812	0.46192	0.172892	0.533085	-0.376435	0.714614	CHRM3;CHRM1;PLCB4;CREB3L3;CACNA1B
Inositol phosphate metabolism_Homo sapiens_hsa00562	4/71	0.104709	0.403564	0.12324	0.474986	-0.311318	0.702511	PLCB4;IMPA2;PIK3C2G;PIP5K1B
Glutamatergic synapse_Homo sapiens_hsa04724	5/114	0.161893	0.483068	0.185808	0.554427	-0.265218	0.482914	PLA2G4F;GRIN2A;PLCB4;DLGAP1;GRIN1
Platelet activation_Homo sapiens_hsa04611	5/122	0.195888	0.549081	0.22185	0.621851	-0.201029	0.32772	GP9;MYLK2;PLA2G4F;PLCB4;P2RX1
Biosynthesis of amino acids_Homo sapiens_hsa01230	4/74	0.117152	0.41679	0.136691	0.48229	-0.12944	0.277556	TKTL1;CPS1;MAT1A;OTC
Aldosterone synthesis and secretion_Homo sapiens_hsa04925	4/81	0.148488	0.46192	0.170207	0.533085	-0.124217	0.236912	PLCB4;CREB3L3;CALML3;KCNK3
Alzheimer's disease_Homo sapiens_hsa05010	6/168	0.251577	0.646709	0.28208	0.724788	-0.0897124	0.123803	GRIN2A;PLCB4;ATP2A3;CALML3;NOS1;GRIN1
Wnt signaling pathway_Homo sapiens_hsa04310	5/142	0.289457	0.713995	0.319241	0.777099	-0.000322469	0.00039978	DKK4;WNT11;PLCB4;FZD9;NOTUM
Olfactory transduction_Homo sapiens_hsa04740	2/415	0.999737	0.999737	0.999805	0.999805	2.4079	-0.000633821	CALML3;OR7D2
Alcoholism_Homo sapiens_hsa05034	6/179	0.298983	0.715495	0.331302	0.782048	0.00222907	-0.00269131	GRIN2A;DDC;CREB3L3;CALML3;SLC18A1;GRIN1
Endocytosis_Homo sapiens_hsa04144	1/259	0.998728	0.999737	0.998914	0.999805	2.52912	-0.00321838	PIP5K1B
Focal adhesion_Homo sapiens_hsa04510	1/202	0.994442	0.999737	0.995045	0.999805	2.65448	-0.0147954	MYLK2
Pathways in cancer_Homo sapiens_hsa05200	4/397	0.990987	0.999737	0.992895	0.999805	2.72173	-0.0246435	PLCB4;WNT11;FZD9;FGF3
Tuberculosis_Homo sapiens_hsa05152	1/178	0.98967	0.999737	0.990644	0.999805	2.58066	-0.0267958	CALML3
Jak-STAT signaling pathway_Homo sapiens_hsa04630	1/158	0.982697	0.999737	0.984138	0.999805	2.6198	-0.0457268	IL20
Hepatitis B_Homo sapiens_hsa05161	1/146	0.976426	0.999737	0.978242	0.999805	2.60067	-0.0620419	CREB3L3
Parkinson's disease_Homo sapiens_hsa05012	1/142	0.973867	0.999737	0.975828	0.999805	2.44112	-0.0646411	SLC18A1
PI3K-Akt signaling pathway_Homo sapiens_hsa04151	4/341	0.974368	0.999737	0.978741	0.999805	2.52199	-0.0654877	GYS2;CHRM1;CREB3L3;FGF3
Cell adhesion molecules (CAMs)_Homo sapiens_hsa04514	1/142	0.973867	0.999737	0.975828	0.999805	2.48701	-0.0658562	CLDN18
Transcriptional misregulation in cancer_Homo sapiens_hsa05202	6/180	0.303381	0.715495	0.33584	0.782048	0.0640365	-0.0763804	TLX3;PAX7;IL1R2;TLX1;SSX2;SSX1
Epstein-Barr virus infection_Homo sapiens_hsa05169	2/202	0.965055	0.999737	0.968709	0.999805	2.25109	-0.0800726	RBPJL;ENTPD8
Viral carcinogenesis_Homo sapiens_hsa05203	2/205	0.967253	0.999737	0.970733	0.999805	2.41846	-0.0805232	RBPJL;CREB3L3
Systemic lupus erythematosus_Homo sapiens_hsa05322	1/135	0.968705	0.999737	0.970945	0.999805	2.59923	-0.0826434	GRIN2A
Hepatitis C_Homo sapiens_hsa05160	1/133	0.967051	0.999737	0.969377	0.999805	2.57502	-0.0862735	CLDN18
Osteoclast differentiation_Homo sapiens_hsa04380	1/132	0.966192	0.999737	0.968562	0.999805	2.56169	-0.0881041	NOX1
HTLV-I infection_Homo sapiens_hsa05166	3/258	0.960102	0.999737	0.965253	0.999805	2.27862	-0.0927757	WNT11;IL1R2;FZD9
Glucagon signaling pathway_Homo sapiens_hsa04922	4/101	0.251692	0.646709	0.278066	0.724539	0.0723616	-0.0998263	GYS2;PLCB4;CREB3L3;CALML3
Lysosome_Homo sapiens_hsa04142	1/123	0.957378	0.999737	0.960187	0.999805	2.44586	-0.106533	PSAPL1
Gap junction_Homo sapiens_hsa04540	4/88	0.18264	0.527945	0.206267	0.596241	0.0691613	-0.11759	TUBA3C;PLCB4;TUBAL3;HTR2B
Ras signaling pathway_Homo sapiens_hsa04014	7/227	0.349865	0.775852	0.385879	0.824069	0.112391	-0.118034	PLA2G4F;GRIN2A;PLA2G1B;PLA2G10;CALML3;FGF3;GRIN1
Thyroid hormone signaling pathway_Homo sapiens_hsa04919	1/118	0.951527	0.999737	0.95461	0.999805	2.61976	-0.13017	PLCB4
Influenza A_Homo sapiens_hsa05164	2/175	0.937788	0.999737	0.943385	0.999805	2.30232	-0.147881	PRSS1;PRSS3
TNF signaling pathway_Homo sapiens_hsa04668	1/110	0.940451	0.999737	0.944029	0.999805	2.55478	-0.156852	CREB3L3
HIF-1 signaling pathway_Homo sapiens_hsa04066	1/103	0.928708	0.999737	0.932779	0.999805	2.54187	-0.187998	NOX1
Chagas disease (American trypanosomiasis)_Homo sapiens_hsa05142	1/104	0.930518	0.999737	0.934515	0.999805	2.62698	-0.189179	PLCB4
Hippo signaling pathway_Homo sapiens_hsa04390	2/153	0.901694	0.999737	0.909453	0.999805	2.11227	-0.218579	WNT11;FZD9
Progesterone-mediated oocyte maturation_Homo sapiens_hsa04914	1/98	0.918931	0.999737	0.923393	0.999805	2.59228	-0.219163	SPDYC
Folate biosynthesis_Homo sapiens_hsa00790	3/14	0.00473304	0.0616199	0.00846865	0.0979187	0.0446243	-0.238882	ALPP;ALPI;ALPPL2
Proteoglycans in cancer_Homo sapiens_hsa05205	3/203	0.889869	0.999737	0.900587	0.999805	2.05032	-0.239233	WNT11;FZD9;IGF2
Oxytocin signaling pathway_Homo sapiens_hsa04921	5/158	0.369046	0.775852	0.400476	0.834026	0.250503	-0.24971	CACNG6;MYLK2;PLA2G4F;PLCB4;CALML3
Longevity regulating pathway - mammal_Homo sapiens_hsa04211	1/94	0.910154	0.999737	0.914954	0.999805	2.75784	-0.259627	CREB3L3
Apoptosis_Homo sapiens_hsa04210	2/140	0.871988	0.999737	0.881301	0.999805	1.97135	-0.270035	TUBA3C;TUBAL3
Insulin signaling pathway_Homo sapiens_hsa04910	2/139	0.86939	0.999737	0.878832	0.999805	1.96584	-0.275147	GYS2;CALML3
Ribosome_Homo sapiens_hsa03010	2/137	0.864048	0.999737	0.87375	0.999805	1.88991	-0.276166	RPL10L;RPL3L
Prostate cancer_Homo sapiens_hsa05215	1/89	0.897838	0.999737	0.903094	0.999805	2.86737	-0.309004	CREB3L3
ErbB signaling pathway_Homo sapiens_hsa04012	1/87	0.892452	0.999737	0.897902	0.999805	2.79242	-0.317728	NRG4
Cytokine-cytokine receptor interaction_Homo sapiens_hsa04060	5/265	0.802345	0.999737	0.823525	0.999805	1.44726	-0.318712	CCL24;IL20;IL1R2;PPBP;CCL15
Purine metabolism_Homo sapiens_hsa00230	3/176	0.824876	0.999737	0.839447	0.999805	1.70407	-0.32807	GUCY2C;PDE4C;ENTPD8
TGF-beta signaling pathway_Homo sapiens_hsa04350	1/84	0.883837	0.999737	0.889591	0.999805	2.85253	-0.352236	LEFTY1
MAPK signaling pathway_Homo sapiens_hsa04010	5/255	0.774744	0.999737	0.797579	0.999805	1.43928	-0.367336	CACNG6;PLA2G4F;IL1R2;CACNA1B;FGF3
AMPK signaling pathway_Homo sapiens_hsa04152	2/124	0.824187	0.999737	0.835702	0.999805	1.9186	-0.370978	GYS2;CREB3L3
Regulation of actin cytoskeleton_Homo sapiens_hsa04810	6/214	0.455717	0.854513	0.49048	0.900038	0.478129	-0.375754	CHRM3;MYLK2;CHRM1;PIP5K1B;IQGAP2;FGF3
Oocyte meiosis_Homo sapiens_hsa04114	2/123	0.820722	0.999737	0.832384	0.999805	1.93133	-0.381575	SPDYC;CALML3
Peroxisome_Homo sapiens_hsa04146	1/83	0.880816	0.999737	0.886674	0.999805	3.02407	-0.383776	SLC27A2
ECM-receptor interaction_Homo sapiens_hsa04512	1/82	0.877715	0.999737	0.88368	0.999805	2.96631	-0.386906	GP9
Neurotrophin signaling pathway_Homo sapiens_hsa04722	2/120	0.809957	0.999737	0.822069	0.999805	1.85827	-0.391675	ARHGDIG;CALML3
Leukocyte transendothelial migration_Homo sapiens_hsa04670	2/118	0.802464	0.999737	0.814881	0.999805	1.83752	-0.404381	CLDN18;NOX1
Huntington's disease_Homo sapiens_hsa05016	4/193	0.721594	0.999737	0.744146	0.999805	1.27293	-0.415348	PLCB4;DNAH2;CREB3L3;GRIN1
Rap1 signaling pathway_Homo sapiens_hsa04015	5/211	0.618931	0.99758	0.648306	0.999805	0.878053	-0.421256	GRIN2A;PLCB4;CALML3;FGF3;GRIN1
Carbon metabolism_Homo sapiens_hsa01200	2/113	0.782575	0.999737	0.795772	0.999805	1.80645	-0.442878	TKTL1;CPS1
Cardiac muscle contraction_Homo sapiens_hsa04260	1/78	0.864487	0.999737	0.870897	0.999805	3.07142	-0.447256	CACNG6
Signaling pathways regulating pluripotency of stem cells_Homo sapiens_hsa04550	3/142	0.699288	0.999737	0.719304	0.999805	1.26425	-0.452214	WNT11;ESX1;FZD9
Chemokine signaling pathway_Homo sapiens_hsa04062	4/187	0.69842	0.999737	0.721909	0.999805	1.26225	-0.453066	CCL24;PLCB4;PPBP;CCL15
Phospholipase D signaling pathway_Homo sapiens_hsa04072	3/144	0.708242	0.999737	0.727939	0.999805	1.31463	-0.453509	PLA2G4F;PLCB4;PIP5K1B
cGMP-PKG signaling pathway_Homo sapiens_hsa04022	5/167	0.414117	0.798039	0.445944	0.859371	0.5273	-0.464871	MYLK2;PLCB4;CREB3L3;ATP2A3;CALML3
Adrenergic signaling in cardiomyocytes_Homo sapiens_hsa04261	4/148	0.516051	0.914397	0.544236	0.953554	0.713933	-0.472302	CACNG6;PLCB4;CREB3L3;CALML3
Pertussis_Homo sapiens_hsa05133	1/75	0.853638	0.999737	0.860402	0.999805	3.05927	-0.484124	CALML3
Phagosome_Homo sapiens_hsa04145	4/154	0.547409	0.921128	0.575111	0.958518	0.86205	-0.519436	TUBA3C;TUBAL3;NOS1;NOX1
Tight junction_Homo sapiens_hsa04530	4/139	0.467241	0.854513	0.495909	0.900038	0.683865	-0.52036	MYH7B;MYH1;CLDN18;MYH4
AGE-RAGE signaling pathway in diabetic complications_Homo sapiens_hsa04933	2/101	0.727573	0.999737	0.742722	0.999805	1.65699	-0.526991	PLCB4;NOX1
Melanoma_Homo sapiens_hsa05218	1/71	0.837812	0.999737	0.845077	0.999805	3.07717	-0.544541	FGF3
Pyrimidine metabolism_Homo sapiens_hsa00240	2/105	0.747104	0.999737	0.761592	0.999805	1.86812	-0.544652	ENTPD8;UPB1
Axon guidance_Homo sapiens_hsa04360	3/127	0.62551	0.99758	0.647796	0.999805	1.17823	-0.552812	EPHA7;EPHA8;SLIT1
Choline metabolism in cancer_Homo sapiens_hsa05231	2/101	0.727573	0.999737	0.742722	0.999805	1.7708	-0.563188	PLA2G4F;PIP5K1B
Insulin resistance_Homo sapiens_hsa04931	3/109	0.521898	0.914397	0.546361	0.953554	0.895266	-0.582176	GYS2;CREB3L3;SLC27A2
Sphingolipid signaling pathway_Homo sapiens_hsa04071	3/120	0.5871	0.961181	0.610329	0.999211	1.09866	-0.585101	ACER2;PLCB4;DEGS2
Linoleic acid metabolism_Homo sapiens_hsa00591	3/29	0.0359657	0.221788	0.04683	0.288785	0.179948	-0.598363	PLA2G4F;PLA2G1B;PLA2G10
Fc epsilon RI signaling pathway_Homo sapiens_hsa04664	1/68	0.824831	0.999737	0.832495	0.999805	3.13403	-0.60354	PLA2G4F
Fc gamma R-mediated phagocytosis_Homo sapiens_hsa04666	2/93	0.684683	0.999737	0.70117	0.999805	1.60216	-0.606897	PLA2G4F;PIP5K1B
Estrogen signaling pathway_Homo sapiens_hsa04915	3/99	0.458066	0.854513	0.483283	0.900038	0.836848	-0.653363	PLCB4;CREB3L3;CALML3
GnRH signaling pathway_Homo sapiens_hsa04912	3/91	0.404535	0.790963	0.43002	0.837407	0.739728	-0.669467	PLA2G4F;PLCB4;CALML3
Dilated cardiomyopathy_Homo sapiens_hsa05414	2/90	0.667228	0.999737	0.684217	0.999805	1.7042	-0.68956	CACNG6;DES
Amoebiasis_Homo sapiens_hsa05146	3/100	0.464619	0.854513	0.48978	0.900038	0.910448	-0.697893	MUC2;PLCB4;IL1R2
Hematopoietic cell lineage_Homo sapiens_hsa04640	2/88	0.655164	0.999737	0.672486	0.999805	1.66289	-0.703183	GP9;IL1R2
Glycolysis / Gluconeogenesis_Homo sapiens_hsa00010	1/67	0.820278	0.999737	0.82808	0.999805	3.5513	-0.703554	ALDH3A1
Longevity regulating pathway - multiple species_Homo sapiens_hsa04213	1/64	0.805897	0.999737	0.814126	0.999805	3.29449	-0.710947	FOXA2
Glioma_Homo sapiens_hsa05214	1/65	0.810814	0.999737	0.818898	0.999805	3.40167	-0.713385	CALML3
Morphine addiction_Homo sapiens_hsa05032	3/91	0.404535	0.790963	0.43002	0.837407	0.806086	-0.729522	GABRA2;PDE4C;CACNA1B
Retrograde endocannabinoid signaling_Homo sapiens_hsa04723	3/101	0.471137	0.854513	0.496237	0.900038	0.974665	-0.733539	GABRA2;PLCB4;CACNA1B
Glycerophospholipid metabolism_Homo sapiens_hsa00564	3/95	0.431528	0.823018	0.456921	0.871448	0.910267	-0.765008	PLA2G4F;PLA2G1B;PLA2G10
VEGF signaling pathway_Homo sapiens_hsa04370	1/61	0.790369	0.999737	0.799047	0.999805	3.25455	-0.765651	PLA2G4F
GABAergic synapse_Homo sapiens_hsa04727	3/88	0.384048	0.789432	0.409541	0.837407	0.831247	-0.795493	GABRA2;CACNA1B;GAD2
Long-term depression_Homo sapiens_hsa04730	3/60	0.193141	0.549081	0.21553	0.613431	0.504792	-0.830049	PLA2G4F;PLCB4;NOS1
Hypertrophic cardiomyopathy (HCM)_Homo sapiens_hsa05410	2/83	0.623482	0.99758	0.641625	0.999805	1.88195	-0.889098	CACNG6;DES
Complement and coagulation cascades_Homo sapiens_hsa04610	3/79	0.321853	0.735095	0.34702	0.792578	0.784553	-0.889418	F11;F13B;F5
beta-Alanine metabolism_Homo sapiens_hsa00410	3/31	0.04265	0.24657	0.0544734	0.314924	0.287944	-0.908385	ALDH3A1;GAD2;UPB1
Renin secretion_Homo sapiens_hsa04924	3/64	0.219313	0.592435	0.242552	0.650319	0.600252	-0.910735	PLCB4;CLCA1;CALML3
Alanine, aspartate and glutamate metabolism_Homo sapiens_hsa00250	3/35	0.0577268	0.301202	0.0714107	0.372055	0.327037	-0.932719	FOLH1;CPS1;GAD2
Ether lipid metabolism_Homo sapiens_hsa00565	3/45	0.104467	0.403564	0.12231	0.474986	0.482792	-1.09057	PLA2G4F;PLA2G1B;PLA2G10
Type II diabetes mellitus_Homo sapiens_hsa04930	3/48	0.12068	0.418278	0.139604	0.48229	0.523912	-1.10787	KCNJ11;PDX1;CACNA1B
Proximal tubule bicarbonate reclamation_Homo sapiens_hsa04964	3/23	0.0194717	0.138549	0.0274051	0.194998	0.285453	-1.12434	SLC9A3;CA4;SLC4A4
Thyroid hormone synthesis_Homo sapiens_hsa04918	2/71	0.538442	0.921128	0.558422	0.954544	1.8406	-1.13947	PLCB4;CREB3L3
Arrhythmogenic right ventricular cardiomyopathy (ARVC)_Homo sapiens_hsa05412	2/74	0.560893	0.926475	0.58044	0.958762	2.01373	-1.16439	CACNG6;DES
Amyotrophic lateral sclerosis (ALS)_Homo sapiens_hsa05014	3/51	0.137747	0.455056	0.157667	0.520864	0.600914	-1.19122	GRIN2A;NOS1;GRIN1
Lysine degradation_Homo sapiens_hsa00310	1/52	0.735941	0.999737	0.746114	0.999805	3.9695	-1.21707	COLGALT2
Synaptic vesicle cycle_Homo sapiens_hsa04721	3/63	0.2127	0.587306	0.23574	0.650319	0.812802	-1.25811	UNC13C;CACNA1B;SLC18A1
Vibrio cholerae infection_Homo sapiens_hsa05110	1/51	0.729083	0.999737	0.739436	0.999805	4.00516	-1.2655	MUC2
Pentose and glucuronate interconversions_Homo sapiens_hsa00040	3/36	0.0618394	0.309197	0.0759736	0.379868	0.465902	-1.2967	AKR1B10;UGT2A3;UGT2B7
Ovarian steroidogenesis_Homo sapiens_hsa04913	1/50	0.722047	0.999737	0.732584	0.999805	4.03806	-1.31506	PLA2G4F
Malaria_Homo sapiens_hsa05144	1/49	0.714828	0.999737	0.725553	0.999805	3.95222	-1.32681	HBA1
Notch signaling pathway_Homo sapiens_hsa04330	1/48	0.707423	0.999737	0.718338	0.999805	3.88715	-1.34544	RBPJL
Drug metabolism - other enzymes_Homo sapiens_hsa00983	3/46	0.109771	0.406152	0.127984	0.476788	0.617461	-1.36419	UGT2A3;UPB1;UGT2B7
alpha-Linolenic acid metabolism_Homo sapiens_hsa00592	3/25	0.0243695	0.161013	0.0332828	0.219904	0.380221	-1.4123	PLA2G4F;PLA2G1B;PLA2G10
Cysteine and methionine metabolism_Homo sapiens_hsa00270	1/45	0.684036	0.999737	0.695542	0.999805	4.48682	-1.70385	MAT1A
ABC transporters_Homo sapiens_hsa02010	1/44	0.675832	0.999737	0.687542	0.999805	4.41124	-1.72837	ABCC6
Pathogenic Escherichia coli infection_Homo sapiens_hsa05130	2/55	0.40617	0.790963	0.42791	0.837407	2.09141	-1.88433	TUBA3C;TUBAL3
Basal cell carcinoma_Homo sapiens_hsa05217	2/55	0.40617	0.790963	0.42791	0.837407	2.13578	-1.9243	WNT11;FZD9
Aldosterone-regulated sodium reabsorption_Homo sapiens_hsa04960	1/39	0.631516	0.99855	0.6443	0.999805	4.21456	-1.93715	SCNN1G
Arginine and proline metabolism_Homo sapiens_hsa00330	2/50	0.361133	0.775852	0.383132	0.824069	1.9179	-1.9534	GATM;NOS1
Hedgehog signaling pathway_Homo sapiens_hsa04340	2/50	0.361133	0.775852	0.383132	0.824069	2.04676	-2.08464	WNT11;IHH
Glutathione metabolism_Homo sapiens_hsa00480	2/52	0.379317	0.788467	0.401234	0.834026	2.18725	-2.12029	GSTA2;GSTA1
Tryptophan metabolism_Homo sapiens_hsa00380	1/40	0.640838	0.999737	0.6534	0.999805	4.81911	-2.1444	DDC
Endocrine and other factor-regulated calcium reabsorption_Homo sapiens_hsa04961	2/47	0.333502	0.752412	0.35556	0.802179	1.96901	-2.16219	PLCB4;KLK1
Vasopressin-regulated water reabsorption_Homo sapiens_hsa04962	2/44	0.305536	0.715495	0.327569	0.782048	2.08331	-2.47016	CREB3L3;ARHGDIG
Arginine biosynthesis_Homo sapiens_hsa00220	3/20	0.0132518	0.102149	0.0197301	0.152086	0.572526	-2.47539	CPS1;NOS1;OTC
Nitrogen metabolism_Homo sapiens_hsa00910	3/17	0.00835919	0.0764966	0.0134266	0.113639	0.538214	-2.57503	CPS1;CA4;CA6
Type I diabetes mellitus_Homo sapiens_hsa04940	2/43	0.29616	0.715495	0.318164	0.777099	2.12949	-2.59128	PTPRN2;GAD2
Porphyrin and chlorophyll metabolism_Homo sapiens_hsa00860	2/42	0.286765	0.713995	0.308729	0.771823	2.20434	-2.75342	UGT2A3;UGT2B7
Pentose phosphate pathway_Homo sapiens_hsa00030	1/29	0.523925	0.914397	0.539159	0.953554	4.67307	-3.02071	TKTL1
Other types of O-glycan biosynthesis_Homo sapiens_hsa00514	1/31	0.547698	0.921128	0.562407	0.954544	5.07652	-3.05622	COLGALT2
Glycine, serine and threonine metabolism_Homo sapiens_hsa00260	2/40	0.267942	0.67903	0.289789	0.734398	2.35028	-3.09529	GATM;GNMT
Fructose and mannose metabolism_Homo sapiens_hsa00051	1/32	0.559136	0.926475	0.57359	0.958518	5.37762	-3.12635	AKR1B10
Dorso-ventral axis formation_Homo sapiens_hsa04320	1/27	0.498905	0.896092	0.514683	0.924431	4.58996	-3.19158	PIWIL1
Mucin type O-Glycan biosynthesis_Homo sapiens_hsa00512	1/31	0.547698	0.921128	0.562407	0.954544	5.63547	-3.39273	GALNT8
Galactose metabolism_Homo sapiens_hsa00052	2/30	0.174813	0.513339	0.195227	0.573287	2.01553	-3.51516	AKR1B10;LCT
Tyrosine metabolism_Homo sapiens_hsa00350	2/35	0.220962	0.592435	0.242288	0.650319	2.45862	-3.71193	ALDH3A1;DDC
Phototransduction_Homo sapiens_hsa04744	2/27	0.147966	0.46192	0.167612	0.533085	2.4479	-4.67738	CALML3;GUCA1C
Butanoate metabolism_Homo sapiens_hsa00650	2/28	0.156822	0.475607	0.176744	0.536027	2.61046	-4.83626	ACSM3;GAD2
Ascorbate and aldarate metabolism_Homo sapiens_hsa00053	2/27	0.147966	0.46192	0.167612	0.533085	2.82468	-5.39733	UGT2A3;UGT2B7
Histidine metabolism_Homo sapiens_hsa00340	2/24	0.122092	0.418278	0.140777	0.48229	2.83824	-5.96877	ALDH3A1;DDC
Steroid biosynthesis_Homo sapiens_hsa00100	1/20	0.400543	0.790963	0.418385	0.837407	6.60355	-6.04181	CEL
Phenylalanine metabolism_Homo sapiens_hsa00360	2/17	0.0674084	0.319758	0.082967	0.393561	2.27378	-6.13235	ALDH3A1;DDC
Renin-angiotensin system_Homo sapiens_hsa04614	2/23	0.113738	0.412579	0.132056	0.479026	3.00392	-6.53009	ACE2;KLK1
Pantothenate and CoA biosynthesis_Homo sapiens_hsa00770	1/18	0.369054	0.775852	0.387535	0.824069	7.04714	-7.02468	UPB1
Other glycan degradation_Homo sapiens_hsa00511	1/18	0.369054	0.775852	0.387535	0.824069	7.88177	-7.85665	NEU4
Glycosaminoglycan biosynthesis - keratan sulfate_Homo sapiens_hsa00533	1/15	0.318698	0.735095	0.338183	0.782048	8.03086	-9.18338	B3GNT7
Taurine and hypotaurine metabolism_Homo sapiens_hsa00430	1/11	0.245265	0.646709	0.266177	0.703468	9.59509	-13.4851	GAD2

## Sheet: mRNA SNF2 KEGG Pathways
Term	Overlap	P-value	Adjusted P-value	Old P-value	Old Adjusted P-value	Z-score	Combined Score	Genes
Protein digestion and absorption_Homo sapiens_hsa04974	15/90	5.60148e-10	9.80258e-08	9.37411e-09	1.64047e-06	-1.71978	36.6363	CPB2;MME;COL11A1;COL12A1;COL1A1;COL3A1;COL1A2;COL5A1;COL7A1;COL5A3;COL6A2;COL5A2;COL6A1;COL6A3;COL6A6
ECM-receptor interaction_Homo sapiens_hsa04512	14/82	1.52161e-09	1.3314e-07	2.28505e-08	1.99942e-06	-1.68214	34.1534	ITGB3;FN1;TNC;THBS2;COL1A1;VTN;COL1A2;IBSP;COL6A2;ITGA11;COL6A1;COL6A3;COL6A6;ITGA5
Cytokine-cytokine receptor interaction_Homo sapiens_hsa04060	22/265	4.70058e-08	2.74201e-06	3.67498e-07	2.14374e-05	-1.829	30.8607	NGFR;IL11;CCL13;CSF3R;TNFSF14;CCL21;CD70;TNFRSF18;CXCR5;IL20RB;VEGFC;CXCL13;CXCL5;IL1A;IFNL2;IFNL1;CCL8;LEP;LTB;IFNL3;PF4V1;CCL26
Focal adhesion_Homo sapiens_hsa04510	18/202	2.77296e-07	1.04401e-05	1.82189e-06	7.25242e-05	-1.84657	27.8799	ACTN2;CAV1;ITGB3;FN1;TNC;VEGFC;THBS2;COL1A1;VTN;COL1A2;IBSP;MYL2;COL6A2;ITGA11;COL6A1;COL6A3;COL6A6;ITGA5
Hematopoietic cell lineage_Homo sapiens_hsa04640	12/88	2.98287e-07	1.04401e-05	2.07212e-06	7.25242e-05	-1.66997	25.0917	IL11;IL1A;FCER2;CR2;CSF3R;MME;ITGB3;CD19;ITGA5;MS4A1;CD22;CD1A
PI3K-Akt signaling pathway_Homo sapiens_hsa04151	22/341	3.43943e-06	0.000100317	1.77916e-05	0.000518922	-1.93741	24.373	NGFR;CSF3R;ITGB3;FN1;TNC;VEGFC;THBS2;COL1A1;FGF5;VTN;TCL1A;COL1A2;IBSP;CD19;COL6A2;ITGA11;COL6A1;COL6A3;COL6A6;ITGA5;FGF23;FGF11
Proteoglycans in cancer_Homo sapiens_hsa05205	12/203	0.00123526	0.0259677	0.00317629	0.0617612	-1.85804	12.4423	VTN;WNT3A;PLAU;MMP2;CAV1;ITGB3;CAMK2A;FN1;TWIST1;TIMP3;ITGA5;MMP9
AGE-RAGE signaling pathway in diabetic complications_Homo sapiens_hsa04933	8/101	0.00128491	0.0259677	0.00302064	0.0617612	-1.86195	12.3951	COL1A1;IL1A;COL3A1;COL1A2;MMP2;SERPINE1;FN1;VEGFC
Complement and coagulation cascades_Homo sapiens_hsa04610	7/79	0.00133548	0.0259677	0.00306752	0.0617612	-1.56327	10.3464	VTN;CR2;CPB2;C8G;PLAU;SERPINE1;PLAT
NF-kappa B signaling pathway_Homo sapiens_hsa04064	7/93	0.00340283	0.0595495	0.00704335	0.123259	-1.51131	8.58902	CCL13;CCL21;TNFSF14;PLAU;LBP;LTB;PTGS2
Amoebiasis_Homo sapiens_hsa05146	7/100	0.00507923	0.0808059	0.010077	0.160316	-1.59321	8.41631	COL1A1;COL3A1;COL1A2;C8G;SERPINB13;ACTN2;FN1
Neuroactive ligand-receptor interaction_Homo sapiens_hsa04080	12/277	0.0143306	0.192912	0.0289478	0.339531	-1.60348	6.80735	GRIN3B;P2RX5;HTR7;GALR2;LEP;NPBWR1;AVPR2;HTR2C;FPR2;GRIK2;S1PR5;MCHR1
Rheumatoid arthritis_Homo sapiens_hsa05323	6/90	0.0116001	0.169168	0.0205874	0.300234	-1.45974	6.50568	IL11;IL1A;CTSK;ATP6V0A4;LTB;CXCL5
Jak-STAT signaling pathway_Homo sapiens_hsa04630	8/158	0.0184362	0.200824	0.032983	0.339531	-1.57484	6.28903	IL11;IFNL2;CSF3R;IFNL1;LEP;IL20RB;IL13RA2;IFNL3
B cell receptor signaling pathway_Homo sapiens_hsa04662	5/73	0.0184982	0.200824	0.0304443	0.339531	-1.49247	5.95508	CD79B;CD79A;CR2;CD19;CD22
Phagosome_Homo sapiens_hsa04145	8/154	0.0160454	0.200568	0.0291026	0.339531	-1.39451	5.76259	COLEC12;MRC2;FCGR3B;CLEC4M;ITGB3;ATP6V0A4;ITGA5;THBS2
MicroRNAs in cancer_Homo sapiens_hsa05206	12/297	0.0233076	0.226602	0.0447932	0.435489	-1.49798	5.63086	CYP24A1;WNT3A;PLAU;ITGB3;TNC;IGF2BP1;TIMP3;HMGA2;ITGA5;PTGS2;MMP9;TP63
Arrhythmogenic right ventricular cardiomyopathy (ARVC)_Homo sapiens_hsa05412	5/74	0.0195086	0.200824	0.0319331	0.339531	-1.26775	4.99101	CDH2;ACTN2;ITGB3;ITGA11;ITGA5
Regulation of actin cytoskeleton_Homo sapiens_hsa04810	9/214	0.0369533	0.320005	0.0632441	0.503078	-1.451	4.78554	FGF5;ACTN2;MYL2;ITGB3;ITGA11;FN1;ITGA5;FGF23;FGF11
Tuberculosis_Homo sapiens_hsa05152	8/178	0.0342892	0.315822	0.0576777	0.499657	-1.36578	4.60666	MRC2;IL1A;FCGR3B;CLEC4M;SPHK1;CAMK2A;ATP6V0A4;LBP
Chemokine signaling pathway_Homo sapiens_hsa04062	8/187	0.0437715	0.333044	0.0718391	0.546602	-1.35752	4.24738	CCL13;CCL8;CCL21;CXCR5;CXCL13;CXCL5;PF4V1;CCL26
Thyroid hormone synthesis_Homo sapiens_hsa04918	4/71	0.0617533	0.432273	0.0875369	0.612758	-1.04373	2.90639	TG;ASGR1;SLC5A5;ASGR2
Cell adhesion molecules (CAMs)_Homo sapiens_hsa04514	6/142	0.0785645	0.528799	0.115399	0.747957	-1.12397	2.85918	NTNG1;CDH2;PDCD1;L1CAM;CLDN1;CD22
Bile secretion_Homo sapiens_hsa04976	4/71	0.0617533	0.432273	0.0875369	0.612758	-0.992153	2.76276	SLCO1B1;AQP9;SLCO1B3;SLCO1B7
Transcriptional misregulation in cancer_Homo sapiens_hsa05202	7/180	0.0851011	0.531882	0.127248	0.792217	-1.11374	2.74416	NGFR;WT1;PLAU;HMGA2;PLAT;PAX5;MMP9
Leukocyte transendothelial migration_Homo sapiens_hsa04670	5/118	0.102391	0.597284	0.142535	0.824817	-0.982672	2.23946	ACTN2;MYL2;MMP2;CLDN1;MMP9
Hypertrophic cardiomyopathy (HCM)_Homo sapiens_hsa05410	4/83	0.0966093	0.582987	0.131282	0.792217	-0.933721	2.18218	MYL2;ITGB3;ITGA11;ITGA5
Dilated cardiomyopathy_Homo sapiens_hsa05414	4/90	0.120379	0.658325	0.160247	0.876351	-0.958677	2.02962	MYL2;ITGB3;ITGA11;ITGA5
Axon guidance_Homo sapiens_hsa04360	5/127	0.128577	0.681847	0.175039	0.89419	-0.954404	1.9577	NTNG1;UNC5A;SEMA3D;UNC5C;L1CAM
Primary immunodeficiency_Homo sapiens_hsa05340	3/37	0.0419574	0.333044	0.0599588	0.499657	-0.590147	1.87142	CD79A;CD19;AICDA
Regulation of lipolysis in adipocytes_Homo sapiens_hsa04923	3/56	0.112618	0.635744	0.14611	0.824817	-0.772519	1.68699	FABP4;PLIN1;PTGS2
Ras signaling pathway_Homo sapiens_hsa04014	7/227	0.200189	0.806191	0.272465	0.999941	-0.973958	1.5666	FGF5;NGFR;HTR7;VEGFC;PLA2G5;FGF23;FGF11
TNF signaling pathway_Homo sapiens_hsa04668	4/110	0.199647	0.806191	0.253295	0.999941	-0.864601	1.39305	VEGFC;PTGS2;MMP9;CXCL5
Non-alcoholic fatty liver disease (NAFLD)_Homo sapiens_hsa04932	5/151	0.210752	0.806191	0.27283	0.999941	-0.852349	1.32717	IL1A;LEP;ADIPOQ;NDUFA4L2;COX6B2
Melanoma_Homo sapiens_hsa05218	3/71	0.186395	0.806191	0.231102	0.999941	-0.698983	1.17421	FGF5;FGF23;FGF11
Serotonergic synapse_Homo sapiens_hsa04726	4/112	0.208315	0.806191	0.2632	0.999941	-0.726414	1.13953	HTR7;HTR2C;PTGS2;ALOX15B
Arachidonic acid metabolism_Homo sapiens_hsa00590	3/62	0.140647	0.703235	0.178838	0.89419	-0.572016	1.12201	PLA2G5;PTGS2;ALOX15B
Leishmaniasis_Homo sapiens_hsa05140	3/73	0.197045	0.806191	0.243093	0.999941	-0.616083	1.00072	IL1A;FCGR3B;PTGS2
Platelet activation_Homo sapiens_hsa04611	4/122	0.253096	0.916408	0.313657	0.999941	-0.676007	0.928824	COL1A1;COL3A1;COL1A2;ITGB3
PPAR signaling pathway_Homo sapiens_hsa03320	3/69	0.175903	0.806191	0.219228	0.999941	-0.502067	0.872502	FABP4;ADIPOQ;PLIN1
Rap1 signaling pathway_Homo sapiens_hsa04015	6/211	0.281947	0.944934	0.360899	0.999941	-0.679856	0.860723	FGF5;NGFR;ITGB3;VEGFC;FGF23;FGF11
Pathways in cancer_Homo sapiens_hsa05200	10/397	0.321565	0.957836	0.431359	0.999941	-0.614949	0.697693	FGF5;CSF3R;WNT3A;MMP2;FN1;VEGFC;PTGS2;FGF23;MMP9;FGF11
Pertussis_Homo sapiens_hsa05133	3/75	0.207838	0.806191	0.255183	0.999941	-0.417401	0.655735	IL1A;ITGA5;CXCL5
Calcium signaling pathway_Homo sapiens_hsa04020	5/180	0.325821	0.957836	0.401793	0.999941	-0.521054	0.584314	P2RX5;HTR7;SPHK1;CAMK2A;HTR2C
ErbB signaling pathway_Homo sapiens_hsa04012	3/87	0.274816	0.944934	0.328955	0.999941	-0.44465	0.574334	CAMK2A;NRG1;EREG
Osteoclast differentiation_Homo sapiens_hsa04380	4/132	0.299621	0.944934	0.36492	0.999941	-0.466518	0.562265	IL1A;FCGR3B;CTSK;ITGB3
Bacterial invasion of epithelial cells_Homo sapiens_hsa05100	3/78	0.224265	0.835029	0.273472	0.999941	-0.350855	0.524503	CAV1;FN1;ITGA5
Salivary secretion_Homo sapiens_hsa04970	3/89	0.286225	0.944934	0.341321	0.999941	-0.30637	0.383262	PRB1;PRB2;CST5
Signaling pathways regulating pluripotency of stem cells_Homo sapiens_hsa04550	4/142	0.347038	0.963996	0.416058	0.999941	-0.282273	0.298735	WNT3A;LHX5;DUSP9;MYF5
Inflammatory mediator regulation of TRP channels_Homo sapiens_hsa04750	3/98	0.337857	0.963996	0.396623	0.999941	-0.258977	0.281024	CAMK2A;HTR2C;TRPM8
Pancreatic secretion_Homo sapiens_hsa04972	3/96	0.32637	0.957836	0.384412	0.999941	-0.128906	0.144339	CPB2;PLA2G5;CLCA4
Glutamatergic synapse_Homo sapiens_hsa04724	3/114	0.428582	0.980606	0.491315	0.999941	-0.100568	0.0852086	GRIN3B;GRIK2;SLC1A6
Olfactory transduction_Homo sapiens_hsa04740	1/415	0.999861	0.999861	0.999941	0.999941	2.17663	-0.00030294	CAMK2A
Endocytosis_Homo sapiens_hsa04144	1/259	0.995993	0.999861	0.997557	0.999941	2.28373	-0.00916891	CAV1
HTLV-I infection_Homo sapiens_hsa05166	1/258	0.995906	0.999861	0.997499	0.999941	2.35356	-0.00965455	WNT3A
Lysosome_Homo sapiens_hsa04142	3/123	0.477721	0.980606	0.541342	0.999941	0.0341588	-0.025234	SLC11A1;CTSK;ATP6V0A4
Metabolic pathways_Homo sapiens_hsa01100	16/1239	0.988423	0.999861	0.997679	0.999941	2.23484	-0.0260232	ST8SIA1;GALNT15;SPHK1;GFPT2;NDUFA4L2;PLA2G5;COX6B2;PTGS2;ADH7;ALOX15B;LIPF;CYP24A1;P4HA3;B4GALNT1;ATP6V0A4;GALNT9
Viral carcinogenesis_Homo sapiens_hsa05203	1/205	0.987259	0.999861	0.99132	0.999941	2.34215	-0.0300339	ACTN2
Herpes simplex infection_Homo sapiens_hsa05168	1/185	0.980459	0.999861	0.986153	0.999941	2.25133	-0.0444284	TNFSF14
Alcoholism_Homo sapiens_hsa05034	1/179	0.977786	0.999861	0.984074	0.999941	2.30853	-0.0518596	GRIN3B
RNA transport_Homo sapiens_hsa03013	1/172	0.974203	0.999861	0.981255	0.999941	2.15905	-0.0564276	NUP210L
Influenza A_Homo sapiens_hsa05164	1/175	0.975804	0.999861	0.982519	0.999941	2.3541	-0.0576592	IL1A
cGMP-PKG signaling pathway_Homo sapiens_hsa04022	1/167	0.971296	0.999861	0.978942	0.999941	2.34725	-0.0683605	KCNMB4
Hepatitis B_Homo sapiens_hsa05161	1/146	0.955067	0.999861	0.965708	0.999941	2.24382	-0.103158	MMP9
Apoptosis_Homo sapiens_hsa04210	1/140	0.948933	0.999861	0.960592	0.999941	2.22838	-0.116805	CTSK
Oxidative phosphorylation_Homo sapiens_hsa00190	3/133	0.529897	0.980606	0.593499	0.999941	0.192119	-0.122009	NDUFA4L2;ATP6V0A4;COX6B2
Natural killer cell mediated cytotoxicity_Homo sapiens_hsa04650	1/135	0.943189	0.999861	0.955754	0.999941	2.27177	-0.132874	FCGR3B
Hepatitis C_Homo sapiens_hsa05160	1/133	0.940714	0.999861	0.953658	0.999941	2.29281	-0.140127	CLDN1
Systemic lupus erythematosus_Homo sapiens_hsa05322	3/135	0.539981	0.980606	0.603464	0.999941	0.251185	-0.154785	C8G;FCGR3B;ACTN2
Dopaminergic synapse_Homo sapiens_hsa04728	1/129	0.935438	0.999861	0.949164	0.999941	2.37813	-0.158717	CAMK2A
Parkinson's disease_Homo sapiens_hsa05012	3/142	0.574272	0.980606	0.637068	0.999941	0.288667	-0.16011	NDUFA4L2;COX6B2;SNCAIP
Tight junction_Homo sapiens_hsa04530	3/139	0.559771	0.980606	0.622911	0.999941	0.279091	-0.161936	ACTN2;MYL2;CLDN1
Oocyte meiosis_Homo sapiens_hsa04114	1/123	0.926633	0.999861	0.9416	0.999941	2.32874	-0.177443	CAMK2A
cAMP signaling pathway_Homo sapiens_hsa04024	4/199	0.602238	0.980606	0.67395	0.999941	0.381744	-0.193583	HCAR2;HCAR3;GRIN3B;CAMK2A
Thyroid hormone signaling pathway_Homo sapiens_hsa04919	1/118	0.918388	0.999861	0.934449	0.999941	2.37825	-0.202474	ITGB3
MAPK signaling pathway_Homo sapiens_hsa04010	5/255	0.62108	0.980606	0.700306	0.999941	0.446348	-0.212593	FGF5;IL1A;DUSP9;FGF23;FGF11
Insulin resistance_Homo sapiens_hsa04931	1/109	0.901148	0.998107	0.919316	0.999941	2.30016	-0.239414	GFPT2
Chagas disease (American trypanosomiasis)_Homo sapiens_hsa05142	1/104	0.890046	0.99209	0.909458	0.999941	2.3822	-0.277483	SERPINE1
T cell receptor signaling pathway_Homo sapiens_hsa04660	1/104	0.890046	0.99209	0.909458	0.999941	2.43485	-0.283615	PDCD1
Hippo signaling pathway_Homo sapiens_hsa04390	3/153	0.624827	0.980606	0.685788	0.999941	0.620884	-0.291989	WNT3A;SERPINE1;GDF6
Glucagon signaling pathway_Homo sapiens_hsa04922	1/101	0.882797	0.99209	0.902978	0.999941	2.36926	-0.295351	CAMK2A
GnRH signaling pathway_Homo sapiens_hsa04912	2/91	0.571379	0.980606	0.622303	0.999941	0.532211	-0.29788	MMP2;CAMK2A
Prion diseases_Homo sapiens_hsa05020	2/35	0.166334	0.806191	0.201385	0.978954	0.17212	-0.308742	IL1A;C8G
Amphetamine addiction_Homo sapiens_hsa05031	2/67	0.411122	0.980606	0.46139	0.999941	0.349555	-0.310708	GRIN3B;CAMK2A
Retrograde endocannabinoid signaling_Homo sapiens_hsa04723	1/101	0.882797	0.99209	0.902978	0.999941	2.5051	-0.312285	PTGS2
Phosphatidylinositol signaling system_Homo sapiens_hsa04070	1/98	0.875071	0.99209	0.896037	0.999941	2.46993	-0.329612	IP6K3
Insulin secretion_Homo sapiens_hsa04911	2/85	0.534383	0.980606	0.585792	0.999941	0.549032	-0.344047	CAMK2A;KCNMB4
Epstein-Barr virus infection_Homo sapiens_hsa05169	3/202	0.798474	0.980606	0.844713	0.999941	1.53476	-0.345403	FCER2;CR2;CD19
Adrenergic signaling in cardiomyocytes_Homo sapiens_hsa04261	2/148	0.819553	0.983664	0.85542	0.999941	1.7382	-0.345894	MYL2;CAMK2A
Glycerophospholipid metabolism_Homo sapiens_hsa00564	1/95	0.866838	0.99209	0.888602	0.999941	2.4214	-0.346026	PLA2G5
Fc gamma R-mediated phagocytosis_Homo sapiens_hsa04666	1/93	0.86105	0.99209	0.883355	0.999941	2.34009	-0.350084	SPHK1
Longevity regulating pathway - mammal_Homo sapiens_hsa04211	1/94	0.863974	0.99209	0.886009	0.999941	2.40895	-0.352217	ADIPOQ
Circadian entrainment_Homo sapiens_hsa04713	1/95	0.866838	0.99209	0.888602	0.999941	2.46527	-0.352296	CAMK2A
Oxytocin signaling pathway_Homo sapiens_hsa04921	3/158	0.646405	0.980606	0.706274	0.999941	0.825474	-0.360178	KCNJ12;CAMK2A;PTGS2
Estrogen signaling pathway_Homo sapiens_hsa04915	2/99	0.617318	0.980606	0.667077	0.999941	0.752325	-0.3629	MMP2;MMP9
Chemical carcinogenesis_Homo sapiens_hsa05204	2/82	0.515083	0.980606	0.56659	0.999941	0.562279	-0.373031	PTGS2;ADH7
Phospholipase D signaling pathway_Homo sapiens_hsa04072	2/144	0.807556	0.981405	0.844732	0.999941	1.74791	-0.373603	SPHK1;AVPR2
Melanogenesis_Homo sapiens_hsa04916	2/100	0.622787	0.980606	0.672365	0.999941	0.800853	-0.379245	WNT3A;CAMK2A
Huntington's disease_Homo sapiens_hsa05016	3/193	0.772687	0.980606	0.822052	0.999941	1.4713	-0.379421	DNAH11;NDUFA4L2;COX6B2
Wnt signaling pathway_Homo sapiens_hsa04310	2/142	0.801296	0.980606	0.839125	0.999941	1.7265	-0.382463	WNT3A;CAMK2A
Alzheimer's disease_Homo sapiens_hsa05010	3/168	0.686881	0.980606	0.744178	0.999941	1.03668	-0.389371	MME;NDUFA4L2;COX6B2
Adipocytokine signaling pathway_Homo sapiens_hsa04920	2/70	0.432837	0.980606	0.483608	0.999941	0.466309	-0.390485	LEP;ADIPOQ
Measles_Homo sapiens_hsa05162	2/136	0.78142	0.980606	0.821197	0.999941	1.59772	-0.394066	IL1A;CLEC4M
VEGF signaling pathway_Homo sapiens_hsa04370	2/61	0.366529	0.980606	0.415361	0.999941	0.403617	-0.405102	SPHK1;PTGS2
Small cell lung cancer_Homo sapiens_hsa05222	2/86	0.540698	0.980606	0.592053	0.999941	0.668754	-0.411212	FN1;PTGS2
AMPK signaling pathway_Homo sapiens_hsa04152	2/124	0.736409	0.980606	0.779939	0.999941	1.35558	-0.414766	LEP;ADIPOQ
Cardiac muscle contraction_Homo sapiens_hsa04260	2/78	0.48854	0.980606	0.540013	0.999941	0.588405	-0.421494	MYL2;COX6B2
Salmonella infection_Homo sapiens_hsa05132	2/86	0.540698	0.980606	0.592053	0.999941	0.686835	-0.42233	IL1A;LBP
HIF-1 signaling pathway_Homo sapiens_hsa04066	2/103	0.638832	0.980606	0.687822	0.999941	0.954569	-0.427756	SERPINE1;CAMK2A
Neurotrophin signaling pathway_Homo sapiens_hsa04722	2/120	0.71974	0.980606	0.764449	0.999941	1.30076	-0.427774	NGFR;CAMK2A
Gap junction_Homo sapiens_hsa04540	1/88	0.845459	0.99209	0.869137	0.999941	2.56342	-0.430337	HTR2C
Sphingolipid signaling pathway_Homo sapiens_hsa04071	2/120	0.71974	0.980606	0.764449	0.999941	1.32957	-0.437247	SPHK1;S1PR5
Toll-like receptor signaling pathway_Homo sapiens_hsa04620	2/106	0.654336	0.980606	0.70268	0.999941	1.08867	-0.461742	CTSK;LBP
Cholinergic synapse_Homo sapiens_hsa04725	2/111	0.678991	0.980606	0.726142	0.999941	1.19399	-0.462249	KCNJ12;CAMK2A
TGF-beta signaling pathway_Homo sapiens_hsa04350	1/84	0.831738	0.990165	0.856534	0.999941	2.54951	-0.469715	GDF6
Vascular smooth muscle contraction_Homo sapiens_hsa04270	2/120	0.71974	0.980606	0.764449	0.999941	1.43965	-0.473451	KCNMB4;PLA2G5
Lysine degradation_Homo sapiens_hsa00310	2/52	0.297457	0.944934	0.342966	0.999941	0.410892	-0.498202	BBOX1;PLOD2
Bladder cancer_Homo sapiens_hsa05219	2/41	0.211913	0.806191	0.251295	0.999941	0.343149	-0.532423	MMP2;MMP9
Aldosterone synthesis and secretion_Homo sapiens_hsa04925	1/81	0.820657	0.983664	0.846296	0.999941	2.74224	-0.542004	CAMK2A
Hedgehog signaling pathway_Homo sapiens_hsa04340	2/50	0.281894	0.944934	0.326463	0.999941	0.4813	-0.609435	WNT3A;GAS1
Staphylococcus aureus infection_Homo sapiens_hsa05150	2/56	0.328401	0.957836	0.375568	0.999941	0.558425	-0.621817	FCGR3B;FPR2
Gastric acid secretion_Homo sapiens_hsa04971	1/74	0.791885	0.980606	0.819497	0.999941	2.79548	-0.652294	CAMK2A
Adherens junction_Homo sapiens_hsa04520	1/74	0.791885	0.980606	0.819497	0.999941	2.80321	-0.654098	ACTN2
Metabolism of xenobiotics by cytochrome P450_Homo sapiens_hsa00980	1/73	0.787416	0.980606	0.815307	0.999941	2.81815	-0.673535	ADH7
p53 signaling pathway_Homo sapiens_hsa04115	1/69	0.768557	0.980606	0.797559	0.999941	2.90478	-0.764654	SERPINE1
Drug metabolism - cytochrome P450_Homo sapiens_hsa00982	1/69	0.768557	0.980606	0.797559	0.999941	2.95604	-0.77815	ADH7
Long-term potentiation_Homo sapiens_hsa04720	1/66	0.753326	0.980606	0.783144	0.999941	2.75741	-0.781054	CAMK2A
Epithelial cell signaling in Helicobacter pylori infection_Homo sapiens_hsa05120	1/68	0.763588	0.980606	0.792863	0.999941	2.97811	-0.803278	ATP6V0A4
Glioma_Homo sapiens_hsa05214	1/65	0.74803	0.980606	0.778116	0.999941	2.81633	-0.817615	CAMK2A
Renin secretion_Homo sapiens_hsa04924	1/64	0.742621	0.980606	0.772973	0.999941	2.79799	-0.832597	CLCA4
Retinol metabolism_Homo sapiens_hsa00830	1/65	0.74803	0.980606	0.778116	0.999941	2.90737	-0.844043	ADH7
Cytosolic DNA-sensing pathway_Homo sapiens_hsa04623	1/64	0.742621	0.980606	0.772973	0.999941	2.86909	-0.853753	AIM2
Shigellosis_Homo sapiens_hsa05131	1/65	0.74803	0.980606	0.778116	0.999941	2.95583	-0.858111	ITGA5
Glycolysis / Gluconeogenesis_Homo sapiens_hsa00010	1/67	0.758511	0.980606	0.788059	0.999941	3.12119	-0.862688	ADH7
Inflammatory bowel disease (IBD)_Homo sapiens_hsa05321	1/65	0.74803	0.980606	0.778116	0.999941	3.00434	-0.872194	IL1A
Synaptic vesicle cycle_Homo sapiens_hsa04721	1/63	0.737096	0.980606	0.76771	0.999941	3.02751	-0.923503	ATP6V0A4
Fat digestion and absorption_Homo sapiens_hsa04975	2/41	0.211913	0.806191	0.251295	0.999941	0.614466	-0.953393	LIPF;PLA2G5
Glycerolipid metabolism_Homo sapiens_hsa00561	1/59	0.713786	0.980606	0.745421	0.999941	2.91116	-0.981562	LIPF
Viral myocarditis_Homo sapiens_hsa05416	1/59	0.713786	0.980606	0.745421	0.999941	2.97433	-1.00286	CAV1
Mucin type O-Glycan biosynthesis_Homo sapiens_hsa00512	2/31	0.137055	0.703235	0.168842	0.89419	0.521578	-1.03657	GALNT15;GALNT9
Pathogenic Escherichia coli infection_Homo sapiens_hsa05130	1/55	0.688415	0.980606	0.721008	0.999941	3.05973	-1.14239	CLDN1
Basal cell carcinoma_Homo sapiens_hsa05217	1/55	0.688415	0.980606	0.721008	0.999941	3.1379	-1.17158	WNT3A
Autoimmune thyroid disease_Homo sapiens_hsa05320	1/53	0.6749	0.980606	0.707943	0.999941	3.18481	-1.25224	TG
Vibrio cholerae infection_Homo sapiens_hsa05110	1/51	0.660801	0.980606	0.69427	0.999941	3.09918	-1.284	ATP6V0A4
Carbohydrate digestion and absorption_Homo sapiens_hsa04973	1/45	0.614736	0.980606	0.649316	0.999941	2.65995	-1.29423	SLC2A5
Malaria_Homo sapiens_hsa05144	1/49	0.646091	0.980606	0.679961	0.999941	2.97411	-1.29913	THBS2
Cocaine addiction_Homo sapiens_hsa05030	1/49	0.646091	0.980606	0.679961	0.999941	2.98161	-1.30241	GRIN3B
Arginine and proline metabolism_Homo sapiens_hsa00330	1/50	0.653524	0.980606	0.687197	0.999941	3.06818	-1.30513	P4HA3
Amino sugar and nucleotide sugar metabolism_Homo sapiens_hsa00520	1/48	0.6385	0.980606	0.672559	0.999941	2.92244	-1.31111	GFPT2
Endocrine and other factor-regulated calcium reabsorption_Homo sapiens_hsa04961	1/47	0.630745	0.980606	0.664987	0.999941	2.85281	-1.31472	KLK2
Ovarian steroidogenesis_Homo sapiens_hsa04913	1/50	0.653524	0.980606	0.687197	0.999941	3.09655	-1.3172	PTGS2
Mineral absorption_Homo sapiens_hsa04978	1/51	0.660801	0.980606	0.69427	0.999941	3.24463	-1.34426	SLC11A1
Type II diabetes mellitus_Homo sapiens_hsa04930	1/48	0.6385	0.980606	0.672559	0.999941	3.00439	-1.34787	ADIPOQ
Intestinal immune network for IgA production_Homo sapiens_hsa04672	1/48	0.6385	0.980606	0.672559	0.999941	3.05488	-1.37052	AICDA
Ether lipid metabolism_Homo sapiens_hsa00565	1/45	0.614736	0.980606	0.649316	0.999941	2.8713	-1.39707	PLA2G5
Vasopressin-regulated water reabsorption_Homo sapiens_hsa04962	1/44	0.606473	0.980606	0.64121	0.999941	2.81704	-1.40879	AVPR2
Sphingolipid metabolism_Homo sapiens_hsa00600	1/47	0.630745	0.980606	0.664987	0.999941	3.19159	-1.47085	SPHK1
Type I diabetes mellitus_Homo sapiens_hsa04940	1/43	0.598034	0.980606	0.632917	0.999941	2.88229	-1.48181	IL1A
Fatty acid degradation_Homo sapiens_hsa00071	1/44	0.606473	0.980606	0.64121	0.999941	3.00236	-1.50146	ADH7
Nicotine addiction_Homo sapiens_hsa05033	1/40	0.571617	0.980606	0.60688	0.999941	2.79458	-1.56297	GRIN3B
Graft-versus-host disease_Homo sapiens_hsa05332	1/41	0.58061	0.980606	0.615757	0.999941	2.94292	-1.6	IL1A
Porphyrin and chlorophyll metabolism_Homo sapiens_hsa00860	1/42	0.589414	0.980606	0.624435	0.999941	3.0459	-1.61014	CP
Renin-angiotensin system_Homo sapiens_hsa04614	2/23	0.0829963	0.531882	0.10744	0.723155	0.647296	-1.61109	MME;KLK2
Alanine, aspartate and glutamate metabolism_Homo sapiens_hsa00250	1/35	0.523686	0.980606	0.559344	0.999941	2.96073	-1.91519	GFPT2
Tyrosine metabolism_Homo sapiens_hsa00350	1/35	0.523686	0.980606	0.559344	0.999941	3.04932	-1.97249	ADH7
Other types of O-glycan biosynthesis_Homo sapiens_hsa00514	1/31	0.481517	0.980606	0.517238	0.999941	2.87436	-2.10062	GXYLT2
Linoleic acid metabolism_Homo sapiens_hsa00591	1/29	0.459056	0.980606	0.494708	0.999941	2.96876	-2.31143	PLA2G5
Glycosphingolipid biosynthesis - ganglio series_Homo sapiens_hsa00604	2/15	0.0384006	0.320005	0.0546483	0.499657	0.810842	-2.64309	ST8SIA1;B4GALNT1
Glycosphingolipid biosynthesis - lacto and neolacto series_Homo sapiens_hsa00601	1/26	0.423532	0.980606	0.458941	0.999941	3.24305	-2.7862	ST8SIA1
Phototransduction_Homo sapiens_hsa04744	1/27	0.435624	0.980606	0.471135	0.999941	3.47104	-2.88435	GUCA1A
alpha-Linolenic acid metabolism_Homo sapiens_hsa00592	1/25	0.41118	0.980606	0.446468	0.999941	3.2929	-2.92648	PLA2G5
Collecting duct acid secretion_Homo sapiens_hsa04966	1/27	0.435624	0.980606	0.471135	0.999941	3.84319	-3.19359	ATP6V0A4
Steroid biosynthesis_Homo sapiens_hsa00100	1/20	0.34535	0.963996	0.379686	0.999941	3.99474	-4.2472	CYP24A1
Nitrogen metabolism_Homo sapiens_hsa00910	1/17	0.302379	0.944934	0.335835	0.999941	4.44765	-5.31972	CA1
Glycosphingolipid biosynthesis - globo series_Homo sapiens_hsa00603	1/14	0.256594	0.916408	0.288904	0.999941	4.44612	-6.04788	ST8SIA1

## Sheet: Methylation SNF1 KEGG Pathways
Term	Overlap	P-value	Adjusted P-value	Old P-value	Old Adjusted P-value	Z-score	Combined Score	Genes
Axon guidance_Homo sapiens_hsa04360	4/127	0.000205838	0.0102919	0.000538631	0.0269316	-1.77662	15.0807	NTNG1;SEMA3E;PAK2;NTN3
Focal adhesion_Homo sapiens_hsa04510	3/202	0.0112026	0.109315	0.0220574	0.212464	-1.89686	8.51996	CAV1;VEGFC;PAK2
Rap1 signaling pathway_Homo sapiens_hsa04015	3/211	0.0125943	0.109315	0.024679	0.212464	-1.88598	8.25023	FGF5;VEGFC;PRKD1
Regulation of actin cytoskeleton_Homo sapiens_hsa04810	3/214	0.0130794	0.109315	0.0255894	0.212464	-1.82198	7.90144	FGF5;ARPC1B;PAK2
Ras signaling pathway_Homo sapiens_hsa04014	3/227	0.0153041	0.109315	0.0297449	0.212464	-1.85338	7.74646	FGF5;VEGFC;PAK2
Arrhythmogenic right ventricular cardiomyopathy (ARVC)_Homo sapiens_hsa05412	2/74	0.0125834	0.109315	0.0212039	0.212464	-1.75134	7.66276	GJA1;CDH2
Bacterial invasion of epithelial cells_Homo sapiens_hsa05100	2/78	0.0139094	0.109315	0.0233429	0.212464	-1.63624	6.99523	CAV1;ARPC1B
Cytokine-cytokine receptor interaction_Homo sapiens_hsa04060	3/265	0.022969	0.143556	0.0438457	0.259897	-1.70855	6.4474	CNTFR;VEGFC;IL1RAP
Cell adhesion molecules (CAMs)_Homo sapiens_hsa04514	2/142	0.0422757	0.211379	0.0678751	0.339376	-1.50914	4.77421	NTNG1;CDH2
Epstein-Barr virus infection_Homo sapiens_hsa05169	2/202	0.078682	0.288442	0.122806	0.369431	-1.70103	4.32461	CR2;VIM
MAPK signaling pathway_Homo sapiens_hsa04010	2/255	0.11644	0.288442	0.177856	0.369431	-1.69227	3.63902	FGF5;PAK2
Endocytosis_Homo sapiens_hsa04144	2/259	0.119454	0.288442	0.182176	0.369431	-1.61796	3.43788	ARPC1B;CAV1
Nicotine addiction_Homo sapiens_hsa05033	1/40	0.0880736	0.288442	0.115729	0.369431	-1.29329	3.14214	GABRB2
Neuroactive ligand-receptor interaction_Homo sapiens_hsa04080	2/277	0.133252	0.288442	0.20182	0.369431	-1.48269	2.98838	GABRB2;NPY1R
Regulation of lipolysis in adipocytes_Homo sapiens_hsa04923	1/56	0.121137	0.288442	0.157334	0.369431	-1.3606	2.872	NPY1R
Pathogenic Escherichia coli infection_Homo sapiens_hsa05130	1/55	0.119105	0.288442	0.154789	0.369431	-1.31873	2.80592	ARPC1B
Viral myocarditis_Homo sapiens_hsa05416	1/59	0.127204	0.288442	0.164924	0.369431	-1.27231	2.62346	CAV1
Glycosphingolipid biosynthesis - ganglio series_Homo sapiens_hsa00604	1/15	0.0339617	0.188676	0.0467815	0.259897	-0.760944	2.57391	B4GALNT1
Renal cell carcinoma_Homo sapiens_hsa05211	1/66	0.141203	0.288442	0.182383	0.369431	-1.2391	2.42561	PAK2
Melanoma_Homo sapiens_hsa05218	1/71	0.151067	0.288442	0.19464	0.369431	-1.27731	2.41416	FGF5
B cell receptor signaling pathway_Homo sapiens_hsa04662	1/73	0.154982	0.288442	0.199494	0.369431	-1.29042	2.40592	CR2
Aldosterone synthesis and secretion_Homo sapiens_hsa04925	1/81	0.170464	0.288442	0.218631	0.369431	-1.27739	2.25999	PRKD1
PI3K-Akt signaling pathway_Homo sapiens_hsa04151	2/341	0.184801	0.288442	0.273379	0.369431	-1.31516	2.22063	FGF5;VEGFC
Shigellosis_Homo sapiens_hsa05131	1/65	0.139217	0.288442	0.17991	0.369431	-1.09264	2.15438	ARPC1B
Complement and coagulation cascades_Homo sapiens_hsa04610	1/79	0.16662	0.288442	0.213888	0.369431	-1.10675	1.98334	CR2
ErbB signaling pathway_Homo sapiens_hsa04012	1/87	0.181894	0.288442	0.232697	0.369431	-1.1574	1.9726	PAK2
GABAergic synapse_Homo sapiens_hsa04727	1/88	0.183784	0.288442	0.235018	0.369431	-1.07109	1.81443	GABRB2
Ribosome biogenesis in eukaryotes_Homo sapiens_hsa03008	1/89	0.185669	0.288442	0.237332	0.369431	-1.04448	1.75868	RPP30
Salmonella infection_Homo sapiens_hsa05132	1/86	0.179999	0.288442	0.23037	0.369431	-1.01032	1.7325	ARPC1B
AGE-RAGE signaling pathway in diabetic complications_Homo sapiens_hsa04933	1/101	0.207967	0.288442	0.264587	0.369431	-1.0895	1.71092	VEGFC
Gap junction_Homo sapiens_hsa04540	1/88	0.183784	0.288442	0.235018	0.369431	-0.999807	1.69367	GJA1
Inflammatory mediator regulation of TRP channels_Homo sapiens_hsa04750	1/98	0.202449	0.288442	0.257861	0.369431	-1.04907	1.67564	IL1RAP
Hematopoietic cell lineage_Homo sapiens_hsa04640	1/88	0.183784	0.288442	0.235018	0.369431	-0.968319	1.64033	CR2
Morphine addiction_Homo sapiens_hsa05032	1/91	0.189428	0.288442	0.241941	0.369431	-0.962498	1.60135	GABRB2
Fc gamma R-mediated phagocytosis_Homo sapiens_hsa04666	1/93	0.193169	0.288442	0.246522	0.369431	-0.952227	1.56564	ARPC1B
Pathways in cancer_Homo sapiens_hsa05200	2/397	0.231934	0.289918	0.336423	0.410807	-1.06874	1.56174	FGF5;VEGFC
Retrograde endocannabinoid signaling_Homo sapiens_hsa04723	1/101	0.207967	0.288442	0.264587	0.369431	-0.931157	1.46227	GABRB2
TNF signaling pathway_Homo sapiens_hsa04668	1/110	0.224297	0.289918	0.284416	0.370196	-0.91845	1.37289	VEGFC
T cell receptor signaling pathway_Homo sapiens_hsa04660	1/104	0.213447	0.288442	0.271254	0.369431	-0.885046	1.36684	PAK2
Serotonergic synapse_Homo sapiens_hsa04726	1/112	0.22788	0.289918	0.288753	0.370196	-0.836659	1.23736	GABRB2
Jak-STAT signaling pathway_Homo sapiens_hsa04630	1/158	0.305981	0.355792	0.381861	0.444024	-0.863022	1.02202	CNTFR
Parkinson's disease_Homo sapiens_hsa05012	1/142	0.279735	0.333017	0.350877	0.417711	-0.787559	1.00328	SNCA
Systemic lupus erythematosus_Homo sapiens_hsa05322	1/135	0.267949	0.326767	0.336861	0.410807	-0.747985	0.985066	HIST3H2A
RNA transport_Homo sapiens_hsa03013	1/172	0.328177	0.364641	0.407811	0.453124	-0.799967	0.891325	RPP30
Alzheimer's disease_Homo sapiens_hsa05010	1/168	0.321907	0.364641	0.400505	0.453124	-0.765548	0.867743	SNCA
Alcoholism_Homo sapiens_hsa05034	1/179	0.339013	0.368493	0.420394	0.45695	-0.774894	0.838216	HIST3H2A
Proteoglycans in cancer_Homo sapiens_hsa05205	1/203	0.374883	0.390504	0.46163	0.480865	-0.796829	0.781801	CAV1
cAMP signaling pathway_Homo sapiens_hsa04024	1/199	0.36904	0.390504	0.454957	0.480865	-0.755558	0.753178	NPY1R
MicroRNAs in cancer_Homo sapiens_hsa05206	1/297	0.497924	0.508086	0.597796	0.609996	-0.749069	0.522332	VIM
Metabolic pathways_Homo sapiens_hsa01100	1/1239	0.947409	0.947409	0.983108	0.983108	-0.794777	0.0429371	B4GALNT1
