# Supplementary material for: Machine Learning and Network Analyses Reveal Disease Subtypes of Pancreatic Cancer and their Molecular Characteristics
Source: Sci Rep. 2020 Jan 27;10:1212. doi: 10.1038/s41598-020-58290-2 (PMC6985164; doi:10.1038/s41598-020-58290-2)
Supplement: Supplementary file 3 — Supplementary File 2. [file 41598_2020_58290_MOESM3_ESM.xlsx]

## Sheet: mRNA
Hugo_Symbol	meanBase	meanSubtype1	meanSubtype2	foldChange	log2FC	pvalue	padj
AEBP1	19418.4	12529.1	26307.7	0.476252	-1.0702	0	0
AMY2A	10021.5	18326.7	1716.27	10.6782	3.4166	0	0
AMY2B	2961.22	5274.79	647.655	8.14444	3.02582	0	0
CEACAM5	34809.5	43528.6	26090.4	1.66837	0.738443	0	0
CELA2A	6810.46	12439.9	1181.03	10.5331	3.39685	0	0
CELA3A	17566.8	31637.6	3496.07	9.04947	3.17783	0	0
CELA3B	5910.57	10605.6	1215.54	8.72499	3.12515	0	0
CEL	15515.9	27619.8	3411.98	8.09493	3.01702	0	0
CLCA1	2393.06	4554.39	231.727	19.6541	4.29676	0	0
CLDN18	15151.6	22801	7502.1	3.03929	1.60373	0	0
CLPS	6897.09	12799.5	994.686	12.8679	3.6857	0	0
COL1A1	174008	97310.5	250706	0.388147	-1.36533	0	0
COL1A2	110558	65128.8	155987	0.417527	-1.26006	0	0
COL3A1	115280	70019.8	160540	0.436151	-1.1971	0	0
COL5A1	18375.3	11502.6	25248	0.455586	-1.1342	0	0
COL6A1	12721.9	7403.14	18040.7	0.410358	-1.28504	0	0
COL6A2	18990.2	11312.3	26668.1	0.424187	-1.23723	0	0
COL6A3	29021.2	17812.3	40230.2	0.442759	-1.17541	0	0
CPA1	33190.3	59684.8	6695.79	8.91378	3.15604	0	0
CPA2	6272.6	11306.1	1239.14	9.12411	3.18968	0	0
CPB1	32638.4	58274.4	7002.39	8.32208	3.05694	0	0
CTRB1	14698.1	25766.5	3629.65	7.09888	2.82759	0	0
CTRB2	34014.1	60494.8	7533.39	8.03022	3.00544	0	0
CTRC	5565.1	9819.8	1310.39	7.49378	2.90569	0	0
CTSE	23718	30936.2	16499.8	1.87495	0.90685	0	0
DLK1	1044.57	1967.67	121.464	16.1996	4.01789	0	0
FCGBP	9597.4	14927.8	4267	3.49843	1.80671	0	0
FN1	99330.2	49887.2	148773	0.335324	-1.57637	0	0
GP2	11048.6	19714.7	2382.48	8.27486	3.04874	0	0
IGF2	6861.27	11207.6	2514.99	4.45631	2.15585	0	0
INS	24039.4	30911.4	17167.4	1.80059	0.848471	0	0
ITLN1	1891.13	3530.2	252.069	14.0049	3.80786	0	0
KRT17	18626.1	12387.7	24864.5	0.49821	-1.00517	0	0
KRT5	2752.47	783.928	4721.02	0.166051	-2.59031	0	0
LYZ	44708.5	59032.8	30384.3	1.94287	0.95819	0	0
MMP11	23315.8	15262.3	31369.2	0.486537	-1.03938	0	0
MMP14	19134.5	12970.9	25298.1	0.512721	-0.963753	0	0
MMP2	15597.6	9130.38	22064.8	0.413799	-1.273	0	0
MUC2	5530.43	10243.9	816.945	12.5393	3.64838	0	0
OLFM4	44220.4	61899.2	26541.5	2.33217	1.22167	0	0
PLA2G1B	3995.64	7102.92	888.36	7.99554	2.9992	0	0
PNLIPRP1	1533.97	2722.42	345.508	7.87948	2.9781	0	0
PNLIPRP2	2482.72	4239.07	726.379	5.83589	2.54495	0	0
PNLIP	22490	40412.6	4567.34	8.84818	3.14538	0	0
POSTN	10918.6	5908.38	15928.8	0.370923	-1.43081	0	0
PRSS1	32990.4	59461	6519.93	9.11988	3.18901	0	0
PRSS3	5200.15	8523.61	1876.68	4.54185	2.18328	0	0
REG1A	28276.3	46894.1	9658.52	4.85521	2.27953	0	0
REG1B	6314.74	10498	2131.47	4.92524	2.30019	0	0
REG3A	18152.1	31016.1	5288.11	5.86526	2.5522	0	0
REG3G	2378.75	4494.78	262.727	17.1082	4.09661	0	0
REG4	21265.1	37710.8	4819.41	7.82479	2.96805	0	0
SPARC	57352	39848	74855.9	0.53233	-0.909608	0	0
SPINK4	2453.66	4669.28	238.03	19.6163	4.29398	0	0
TFF1	13819.8	19158.3	8481.26	2.2589	1.17562	0	0
TIMP3	13837	8495.68	19178.3	0.442984	-1.17467	0	0
PRSS3P2	4356.77	7669.96	1043.58	7.34964	2.87767	0	0
FDCSP	600.34	69.4905	1131.19	0.0614313	-4.02488	8.94301e-103	3.15118e-100
MYBPC1	706.064	75.5469	1336.58	0.0565225	-4.14503	5.66648e-92	1.96281e-89
PPBP	385.73	742.673	28.7871	25.7988	4.68923	1.86265e-88	6.34449e-86
SYCN	980.734	1810.73	150.734	12.0128	3.5865	7.11624e-67	2.38417e-64
CUZD1	1572.12	2763.94	380.299	7.26781	2.86152	5.95053e-61	1.96147e-58
CTRL	919.38	1636.73	202.031	8.1014	3.01817	8.9784e-61	2.91257e-58
CELP	820.755	1451.33	190.184	7.63117	2.9319	1.72333e-60	5.50309e-58
LINC00261	697.673	1222.61	172.731	7.07813	2.82337	6.56331e-48	2.06361e-45
CELA2B	1048.96	1849.66	248.254	7.4507	2.89738	1.93726e-44	5.99874e-42
ORM1	258.869	469.766	47.9715	9.79261	3.29169	6.15305e-43	1.87686e-40
KLK1	1224.32	2130.22	318.415	6.69007	2.74202	1.9456e-41	5.84738e-39
COL11A2	250.705	453.103	48.3074	9.37959	3.22953	2.47797e-39	7.33946e-37
KIF19	112.383	213.032	11.7341	18.155	4.18229	1.56066e-36	4.55645e-34
PDIA2	730.544	1218.26	242.833	5.01684	2.32678	6.16261e-34	1.77388e-31
XAGE2	18.5482	37.0304	0.06595	561.492	9.13312	5.14311e-32	1.45986e-29
MIR205HG	179.271	25.5743	332.968	0.076807	-3.70262	1.50072e-31	4.2014e-29
VTN	676.415	260.979	1091.85	0.239025	-2.06477	1.17145e-30	3.23526e-28
KLHDC7B	427.855	141.417	714.293	0.197982	-2.33656	7.77421e-29	2.11842e-26
LEFTY1	1023.57	1673.19	373.948	4.47439	2.16169	3.95671e-28	1.06399e-25
CDH17	1467.72	2278.13	657.311	3.46583	1.7932	3.1481e-27	8.35555e-25
TG	108.671	12.6109	204.73	0.0615978	-4.02098	5.19249e-27	1.3605e-24
L1CAM	531.834	215.472	848.196	0.254036	-1.9769	1.48604e-25	3.84433e-23
NCCRP1	206.09	43.8466	368.334	0.119041	-3.07048	1.77016e-25	4.52209e-23
SLC26A9	1587.16	2439.99	734.323	3.32278	1.73239	2.10679e-25	5.31562e-23
CALML3	54.9118	106.203	3.62068	29.3323	4.87442	3.09718e-25	7.71916e-23
HEPACAM2	236.758	405.777	67.7391	5.99029	2.58263	5.85016e-25	1.44048e-22
ADAM12	881.316	389.883	1372.75	0.284016	-1.81595	9.07143e-25	2.20706e-22
IL20RB	464.06	177.835	750.285	0.237023	-2.0769	2.1872e-24	5.25881e-22
GALNT8	48.2556	93.1523	3.35877	27.7341	4.79359	3.76715e-24	8.95223e-22
CSN3	15.658	0.135375	31.1806	0.00434164	-7.84755	6.20339e-24	1.45723e-21
AQP8	167.062	295.674	38.4498	7.68987	2.94296	1.32639e-23	3.08039e-21
MAGEA6	26.9917	52.7743	1.20903	43.6501	5.44791	3.3071e-23	7.59407e-21
UCA1	651.206	298.332	1004.08	0.29712	-1.75088	4.90468e-23	1.11374e-20
MAGEA4	14.0584	27.8947	0.222039	125.63	6.97303	1.476e-22	3.31483e-20
CRISP3	1647.78	2477.37	818.19	3.02787	1.5983	6.72345e-22	1.49356e-19
RBPJL	103.57	187.243	19.8971	9.41058	3.23428	9.88685e-22	2.17266e-19
KIAA1324	1311.8	1998.63	624.971	3.19795	1.67715	1.08213e-21	2.34666e-19
MID2	721.639	1119.57	323.707	3.45859	1.79018	1.09083e-21	2.34666e-19
REG1CP	191.909	339.181	44.6377	7.59852	2.92572	5.4158e-21	1.15294e-18
SERPINI2	164.343	285.282	43.4038	6.57274	2.7165	1.79887e-20	3.79006e-18
ASGR2	81.2292	10.2525	152.206	0.067359	-3.89199	5.84475e-20	1.21887e-17
SLC14A1	342.129	561.854	122.403	4.5902	2.19856	1.03012e-19	2.12651e-17
MAGEA2	9.0001	17.8497	0.150544	118.567	6.88956	1.24039e-19	2.53499e-17
KLK12	35.7147	68.3254	3.10392	22.0127	4.46026	1.66276e-19	3.36453e-17
GAS1	514.153	238.819	789.488	0.302498	-1.725	3.25104e-19	6.51387e-17
HSPA7	414.636	180.859	648.414	0.278925	-1.84205	4.19024e-19	8.31416e-17
ANKRD1	180.627	49.0371	312.216	0.157061	-2.6706	5.5994e-19	1.10034e-16
LRRC26	48.9757	92.2728	5.67861	16.2492	4.02229	5.94336e-19	1.14589e-16
UGT2A3	546.543	814.198	278.888	2.91945	1.5457	5.93049e-19	1.14589e-16
GSTA1	443.385	677.056	209.713	3.22849	1.69086	7.91097e-19	1.511e-16
ANXA13	433.607	662.266	204.947	3.2314	1.69216	8.3109e-19	1.57268e-16
CASP14	34.1693	3.1393	65.1994	0.0481492	-4.37635	1.34856e-18	2.52848e-16
STMN4	21.0399	40.3875	1.69224	23.8662	4.5769	3.17535e-18	5.8995e-16
S100A2	3299.08	1508.91	5089.24	0.29649	-1.75395	3.70628e-18	6.8239e-16
LINC00469	8.29191	16.4009	0.182889	89.677	6.48667	4.19794e-18	7.66012e-16
DNAH2	367.731	578.479	156.982	3.685	1.88166	9.55966e-18	1.72894e-15
DCBLD2	2578.14	1335.66	3820.62	0.349592	-1.51626	1.0873e-17	1.94922e-15
SLC9A3	309.396	494.422	124.37	3.97543	1.99111	1.74262e-17	3.09687e-15
CP	2840.45	1488.22	4192.68	0.354956	-1.49429	3.38103e-17	5.95674e-15
RTL1	40.5115	4.66614	76.357	0.0611095	-4.03246	3.52933e-17	6.16486e-15
C2ORF82	45.9929	85.9327	6.05307	14.1966	3.82747	3.67134e-17	6.35858e-15
PTGS2	1268.95	643.503	1894.41	0.339686	-1.55773	4.05265e-17	6.96001e-15
MUC17	2176.5	3249.46	1103.55	2.94454	1.55804	4.63086e-17	7.88675e-15
SULT1C2	1299.29	1912.93	685.647	2.78996	1.48025	4.9473e-17	8.35603e-15
MT1G	452.874	681.944	223.804	3.04706	1.60742	5.09267e-17	8.53106e-15
ALPP	251.397	405.044	97.7498	4.14368	2.05091	6.66777e-17	1.10788e-14
DNAH11	46.3612	6.23007	86.4923	0.0720304	-3.79525	7.86824e-17	1.2968e-14
SLC5A8	7.2701	14.3384	0.201814	71.0476	6.15071	9.61381e-17	1.57182e-14
CPS1	423.232	634.507	211.957	2.99357	1.58187	9.9379e-17	1.61191e-14
C6ORF58	23.9164	45.4793	2.35349	19.3242	4.27234	1.30738e-16	2.10385e-14
KRT81	206.675	68.4963	344.853	0.198624	-2.33189	1.45246e-16	2.30383e-14
SLC39A5	304.912	476.753	133.071	3.58268	1.84104	1.4542e-16	2.30383e-14
COL7A1	2356.69	1250.54	3462.84	0.361132	-1.4694	1.87674e-16	2.95038e-14
APOBEC1	169.896	285.953	53.8384	5.31133	2.40907	2.42795e-16	3.78779e-14
SCGB3A1	225.265	370.5	80.0309	4.62946	2.21085	3.90181e-16	6.04101e-14
GATM	2790.32	4094.96	1485.68	2.75629	1.46273	4.08588e-16	6.27843e-14
BTNL8	342.856	542.685	143.027	3.79429	1.92383	4.89285e-16	7.46232e-14
MYO1A	452.388	672.581	232.194	2.89663	1.53438	5.36833e-16	8.12686e-14
CAPN9	597.705	874.683	320.727	2.72719	1.44741	7.48549e-16	1.12486e-13
AMY1A	57.2768	105.525	9.02821	11.6884	3.54701	8.27913e-16	1.23504e-13
DES	2437.72	3556.7	1318.74	2.69704	1.43138	9.52268e-16	1.41025e-13
PPY	4777.4	7382.13	2172.67	3.39773	1.76457	9.77741e-16	1.43756e-13
LOXL2	2923.4	1588.38	4258.42	0.372997	-1.42276	1.43537e-15	2.09533e-13
IL1R2	799.349	1146.96	451.738	2.539	1.34426	2.86773e-15	4.15658e-13
TCL1A	41.0551	5.98711	76.1231	0.0786504	-3.6684	4.66815e-15	6.71852e-13
FAT2	114.945	34.501	195.389	0.176576	-2.50164	5.04141e-15	7.20498e-13
TNNI2	314.341	146.147	482.534	0.302874	-1.72321	5.20462e-15	7.38659e-13
SLC18A1	12.3221	23.7633	0.88095	26.9746	4.75353	6.04357e-15	8.5181e-13
MFI2	1576.33	919.588	2233.08	0.411803	-1.27997	6.29562e-15	8.81257e-13
KRT23	1354.63	753.939	1955.32	0.385584	-1.37488	6.38108e-15	8.87144e-13
EDN3	246.3	388.425	104.175	3.72857	1.89862	6.95183e-15	9.59963e-13
CCDC60	10.3692	20.0488	0.689583	29.0738	4.86165	7.42299e-15	1.01815e-12
LRRC15	827.351	477.118	1177.58	0.405167	-1.30341	1.29363e-14	1.76253e-12
TM4SF5	536.845	765.753	307.937	2.48672	1.31424	2.6019e-14	3.52153e-12
PHGR1	289.891	440.849	138.932	3.17313	1.6659	2.94189e-14	3.95549e-12
ALDH3A1	581.18	833.38	328.98	2.53323	1.34098	3.06765e-14	4.09762e-12
MAGEA3	15.1674	29.0288	1.30599	22.2275	4.47427	3.90948e-14	5.18818e-12
SYNM	627.015	903.016	351.014	2.5726	1.36322	4.12614e-14	5.44039e-12
FBN3	17.6529	1.63938	33.6665	0.0486946	-4.36009	4.17702e-14	5.47217e-12
TPSG1	44.6107	81.4527	7.76869	10.4847	3.39022	4.2454e-14	5.52633e-12
CR2	212.432	80.9854	343.878	0.235506	-2.08616	5.33967e-14	6.90676e-12
MLC1	64.8427	13.002	116.683	0.11143	-3.16579	7.70154e-14	9.89915e-12
SAA1	726.818	395.003	1058.63	0.373125	-1.42227	7.93935e-14	1.0141e-11
CYP4F22	42.1684	7.24219	77.0946	0.0939391	-3.41213	1.12512e-13	1.4282e-11
LYPD3	526.134	294.271	757.997	0.388222	-1.36505	1.1549e-13	1.45695e-11
LOX	1199.65	670.839	1728.46	0.388115	-1.36544	1.56966e-13	1.96805e-11
CCL21	668.751	385.597	951.904	0.40508	-1.30372	1.67758e-13	2.09053e-11
MAGEA12	5.67417	11.065	0.283358	39.0495	5.28723	1.85181e-13	2.29367e-11
BRINP3	18.5693	34.5133	2.62529	13.1465	3.7166	3.68291e-13	4.53419e-11
PIP5K1B	359.15	542.051	176.248	3.0755	1.62082	5.30126e-13	6.48754e-11
PRB1	28.0345	4.60844	51.4606	0.0895527	-3.48112	6.68865e-13	8.08851e-11
PRSS41	9.96763	19.0759	0.859364	22.1977	4.47234	6.68442e-13	8.08851e-11
DEFA5	9.35053	17.9408	0.760306	23.5968	4.56052	8.09989e-13	9.73749e-11
PCDH20	151.207	244.819	57.5957	4.25064	2.08768	8.34556e-13	9.97417e-11
ZNF469	572.004	343.95	800.059	0.429905	-1.21791	8.65086e-13	1.02789e-10
SPOCK1	1070.74	626.457	1515.03	0.413496	-1.27405	9.16706e-13	1.08293e-10
CILP	464.275	254.836	673.713	0.378256	-1.40256	9.52931e-13	1.11926e-10
B4GALNT2	36.9391	67.0144	6.8638	9.76345	3.28739	1.02339e-12	1.19514e-10
PLOD2	2107.55	1191.35	3023.75	0.393998	-1.34374	1.17712e-12	1.36686e-10
FCER2	29.9657	5.22851	54.7029	0.0955801	-3.38715	1.33432e-12	1.54065e-10
SSX1	2.28767	4.54377	0.0315694	143.929	7.16922	1.3634e-12	1.56539e-10
NXPE4	8.75184	16.7635	0.740217	22.6467	4.50123	1.52452e-12	1.74059e-10
CDH2	383.201	193.252	573.151	0.337174	-1.56844	1.99636e-12	2.25413e-10
LINC00051	2.21316	4.39163	0.0346917	126.59	6.98402	1.98627e-12	2.25413e-10
ITGA11	1773.11	1104.03	2442.2	0.452063	-1.1454	2.70915e-12	3.04213e-10
C1QTNF3	850.774	516.469	1185.08	0.435809	-1.19823	2.9482e-12	3.29248e-10
KLK6	1853.54	1149.17	2557.91	0.449262	-1.15437	3.37448e-12	3.74806e-10
EPYC	154.519	61.0833	247.954	0.246349	-2.02122	3.97448e-12	4.39062e-10
SLC13A2	90.659	152.644	28.6738	5.32347	2.41237	4.30294e-12	4.72792e-10
DDC	173.617	278.349	68.8857	4.04074	2.01462	4.6411e-12	5.0722e-10
UPK3B	269.951	133.221	406.68	0.327582	-1.61007	5.6498e-12	6.14175e-10
CYP3A5	2841.56	4005.09	1678.03	2.38679	1.25507	6.77089e-12	7.32152e-10
TMEM158	475.164	268.276	682.052	0.393336	-1.34617	7.60609e-12	8.18135e-10
PEG10	524.734	308.686	740.782	0.416703	-1.26291	8.3354e-12	8.91888e-10
PAX7	31.6346	57.1372	6.13191	9.31801	3.22002	8.99946e-12	9.57927e-10
SPOCK2	925.287	566.665	1283.91	0.441359	-1.17997	9.12807e-12	9.66582e-10
GFPT2	625.101	384.39	865.813	0.443964	-1.17148	9.18486e-12	9.67583e-10
COL5A3	837.138	516.94	1157.34	0.446664	-1.16274	1.00747e-11	1.05588e-09
IQGAP2	1318.58	1831.7	805.46	2.2741	1.1853	1.54244e-11	1.60831e-09
PTF1A	21.8586	39.726	3.99128	9.9532	3.31516	1.74222e-11	1.8074e-09
PXDN	2565.6	1572.34	3558.87	0.44181	-1.1785	1.90915e-11	1.97057e-09
APOA1	99.3341	164.163	34.5048	4.7577	2.25026	1.94364e-11	1.99609e-09
S100A7	13.7351	25.7163	1.754	14.6615	3.87396	1.95347e-11	1.99615e-09
C2ORF72	474.093	665.561	282.625	2.35493	1.23569	2.36358e-11	2.4032e-09
FNDC1	1898.77	1188.33	2609.21	0.455436	-1.13468	2.634e-11	2.6649e-09
FMO5	553.482	760.848	346.116	2.19824	1.13635	2.8049e-11	2.82383e-09
CYP24A1	133.645	56.3681	210.922	0.267247	-1.90376	2.89755e-11	2.90281e-09
DEFB1	1677.16	1078.86	2275.45	0.47413	-1.07665	2.9647e-11	2.95559e-09
COL8A1	1081.72	657.223	1506.23	0.436338	-1.19648	3.04079e-11	3.01673e-09
FAM3D	1461.64	1985.07	938.211	2.1158	1.0812	3.07432e-11	3.03526e-09
COL11A1	4506.15	2296.62	6715.67	0.341979	-1.54802	3.20242e-11	3.14653e-09
CEND1	33.3653	59.6227	7.10787	8.38826	3.06837	3.31355e-11	3.24014e-09
ADIPOQ	50.5365	12.7033	88.3697	0.143752	-2.79835	4.38716e-11	4.26954e-09
CAPN8	2345.08	3241.72	1448.45	2.23806	1.16225	4.78608e-11	4.63569e-09
TMEM45A	837.263	525.524	1149	0.457374	-1.12855	4.93635e-11	4.75869e-09
ANGPTL2	1662.21	1079.17	2245.26	0.480643	-1.05696	6.73425e-11	6.46141e-09
NRG1	43.7514	10.2163	77.2866	0.132187	-2.91935	7.53907e-11	7.19981e-09
MMP9	1439.12	927.206	1951.04	0.475237	-1.07328	7.8407e-11	7.45304e-09
AQP12B	55.0794	95.9643	14.1945	6.76066	2.75716	8.17343e-11	7.73335e-09
CRP	5143.92	2733.3	7554.55	0.361808	-1.46671	8.29849e-11	7.8155e-09
C6ORF10	1.32597	2.63828	0.0136639	193.084	7.59308	8.50417e-11	7.97246e-09
CXCL5	2424.54	1516.79	3332.3	0.455177	-1.1355	8.73388e-11	8.15042e-09
FOXA2	571.122	783.212	359.032	2.18145	1.12529	9.50737e-11	8.83192e-09
SLC4A4	2557.03	3533.4	1580.66	2.23539	1.16053	1.00206e-10	9.2666e-09
PCSK1N	521.185	719.621	322.748	2.22967	1.15683	1.00918e-10	9.29037e-09
AQP12A	7.17943	13.5748	0.784064	17.3134	4.11381	1.05448e-10	9.66387e-09
ERP27	357.21	527.503	186.917	2.82212	1.49678	1.25235e-10	1.14261e-08
F5	2142.86	2980.17	1305.55	2.2827	1.19074	1.30273e-10	1.18328e-08
ATOH1	30.6966	54.4636	6.92964	7.85952	2.97444	1.33484e-10	1.20709e-08
ZNF750	27.6963	5.86584	49.5268	0.118438	-3.0778	1.35278e-10	1.21792e-08
EREG	388.912	215.747	562.077	0.383839	-1.38143	1.47789e-10	1.32472e-08
FOLH1	166.753	259.902	73.6037	3.5311	1.82012	1.54883e-10	1.38225e-08
EDIL3	545.583	339.529	751.637	0.451719	-1.1465	1.61658e-10	1.43643e-08
GPC6	508.429	308.198	708.661	0.434902	-1.20124	1.7655e-10	1.56197e-08
ACP7	12.7722	1.80529	23.7392	0.0760468	-3.71697	1.94591e-10	1.71417e-08
LRRC66	247.477	367.623	127.332	2.88713	1.52964	1.98623e-10	1.74217e-08
SLC28A2	33.9318	59.9332	7.93041	7.55739	2.91789	2.03981e-10	1.78152e-08
NPSR1	142.374	223.126	61.6211	3.62094	1.85636	2.6438e-10	2.2992e-08
MS4A1	101.551	35.5058	167.597	0.211853	-2.23887	3.04005e-10	2.63261e-08
NGFR	437.133	259.63	614.637	0.422411	-1.24328	3.16977e-10	2.73336e-08
LINC01300	12.9878	23.936	2.0395	11.7362	3.5529	3.40977e-10	2.92796e-08
C9ORF152	738.065	1014.06	462.074	2.19458	1.13394	3.99045e-10	3.41225e-08
CREB3L3	110.27	173.254	47.2866	3.66391	1.87338	4.09578e-10	3.48773e-08
COLCA1	352.079	514.465	189.693	2.7121	1.43941	4.19618e-10	3.55839e-08
SYTL5	359.56	521.932	197.187	2.64689	1.4043	4.30368e-10	3.63447e-08
MSMB	178.592	279.862	77.3225	3.61941	1.85576	4.59518e-10	3.86468e-08
COLEC12	472.322	284.639	660.006	0.431267	-1.21335	5.03424e-10	4.21659e-08
TNC	2228.39	1387.88	3068.9	0.45224	-1.14484	5.07311e-10	4.2318e-08
SPHK1	928.405	598.869	1257.94	0.476071	-1.07075	5.2271e-10	4.34253e-08
GDF15	1759.74	2377.09	1142.4	2.08079	1.05713	5.44053e-10	4.50154e-08
ALPPL2	81.9403	138.617	25.2639	5.48676	2.45595	6.04847e-10	4.98438e-08
CIB4	1.89146	3.70169	0.081225	45.5733	5.51012	6.59124e-10	5.40984e-08
NR1I2	398.818	556.556	241.079	2.3086	1.20702	7.05173e-10	5.76464e-08
FER1L6	718.877	990.16	447.594	2.21218	1.14547	7.63465e-10	6.21631e-08
ARHGAP23	1375.7	894.033	1857.36	0.481346	-1.05485	8.26791e-10	6.70521e-08
TESK1	1437.23	956.383	1918.07	0.498616	-1.004	8.48706e-10	6.85573e-08
KRT14	444.766	269.371	620.16	0.434358	-1.20304	9.13108e-10	7.34692e-08
TBX10	8.54845	15.8688	1.2281	12.9214	3.69169	9.184e-10	7.36053e-08
LGR6	474.284	653.172	295.396	2.21117	1.14481	9.76208e-10	7.79327e-08
UGT2B7	283.798	407.125	160.472	2.53705	1.34315	1.07268e-09	8.53007e-08
LY6D	1355.45	884.195	1826.7	0.484039	-1.04681	1.10227e-09	8.73143e-08
GPR87	306.868	173.668	440.068	0.39464	-1.34139	1.12385e-09	8.86802e-08
CXCL13	129.809	60.2621	199.355	0.302285	-1.72602	1.42187e-09	1.11764e-07
ANO7	176.978	274.373	79.5824	3.44766	1.78562	1.533e-09	1.20038e-07
FMNL1	746.899	470.167	1023.63	0.459312	-1.12245	1.6016e-09	1.24931e-07
DEGS2	457.892	629.432	286.351	2.19811	1.13626	1.66898e-09	1.29692e-07
AKR1B10	1336.43	1795.58	877.292	2.04673	1.03332	1.69691e-09	1.31362e-07
PLPP4	312.392	179.524	445.261	0.403188	-1.31048	1.74225e-09	1.34364e-07
SRPX2	655.039	425.307	884.771	0.480697	-1.0568	1.75576e-09	1.34896e-07
PLA2G10	484.255	659.159	309.352	2.13077	1.09138	1.91351e-09	1.46466e-07
NEURL1	221.603	330.083	113.124	2.9179	1.54493	2.09048e-09	1.59414e-07
ITGA5	4573.66	2537.5	6609.82	0.383899	-1.3812	2.21533e-09	1.68307e-07
MME	322.146	185.401	458.891	0.404018	-1.30751	2.38103e-09	1.80226e-07
PSAPL1	227.611	335.162	120.061	2.7916	1.48109	2.39667e-09	1.80741e-07
WNT11	586.036	785.761	386.31	2.03402	1.02433	2.50485e-09	1.88204e-07
ANXA10	3548.89	4914.54	2183.24	2.25103	1.17059	2.70772e-09	2.02702e-07
SLC11A1	733.743	463.432	1004.05	0.461561	-1.11541	2.85006e-09	2.12579e-07
SMIM24	1264.44	1719.89	808.991	2.12597	1.08812	3.04085e-09	2.25985e-07
VASN	1159.23	740.588	1577.87	0.469358	-1.09124	3.05672e-09	2.26342e-07
HOXC12	1.00443	2.00886	0	65535	65535	3.09099e-09	2.28053e-07
BPI	20.4902	4.52628	36.4541	0.124164	-3.00969	3.41338e-09	2.50932e-07
HMGA2	396.317	239.159	553.476	0.432104	-1.21055	3.60676e-09	2.64199e-07
LGALS2	254.836	370.105	139.568	2.65178	1.40696	3.63512e-09	2.65325e-07
HCAR3	44.8043	13.0572	76.5513	0.170568	-2.55158	3.66871e-09	2.66823e-07
OTC	23.6801	41.4472	5.913	7.0095	2.80931	3.68383e-09	2.66973e-07
TEKT1	2.63042	0.236162	5.02467	0.0470006	-4.41118	3.79132e-09	2.73792e-07
IHH	531.89	713.912	349.868	2.04052	1.02894	3.87665e-09	2.78968e-07
PKD1L2	39.3246	10.8055	67.8436	0.159271	-2.65045	3.99877e-09	2.86747e-07
CAV1	2922.37	1909.42	3935.32	0.485202	-1.04334	4.04e-09	2.88691e-07
MYO7B	1064.42	1460.64	668.191	2.18597	1.12827	4.0685e-09	2.89714e-07
MFAP2	1620.37	1106.08	2134.66	0.518154	-0.948548	4.57719e-09	3.24805e-07
SLC3A1	1231.3	1688.95	773.659	2.18307	1.12636	4.65498e-09	3.29183e-07
HPN	546.632	728.244	365.021	1.99507	0.996443	4.7796e-09	3.3683e-07
C7ORF65	2.77708	0.253163	5.30099	0.0477575	-4.38813	4.86669e-09	3.41789e-07
IL11	148.225	70.6513	225.799	0.312894	-1.67625	5.21533e-09	3.6502e-07
HNF4A	895.062	1192.36	597.769	1.99468	0.996155	5.48733e-09	3.82746e-07
MAGEC2	4.5361	8.51558	0.556628	15.2985	3.93532	5.58137e-09	3.87981e-07
CGB2	23.6691	5.48998	41.8482	0.131188	-2.93029	5.78282e-09	4.00622e-07
SLC5A1	1234.93	1686.1	783.764	2.15129	1.1052	6.04938e-09	4.17673e-07
KISS1	86.7725	30.3625	143.183	0.212054	-2.2375	6.22041e-09	4.28035e-07
CLCA4	37.9529	10.572	65.3337	0.161816	-2.62757	6.42566e-09	4.40675e-07
PTPRN2	1262.47	1710.77	814.16	2.10127	1.07126	6.59281e-09	4.50626e-07
FAP	1275.49	822.318	1728.67	0.475695	-1.07189	6.74658e-09	4.596e-07
MT4	0.927751	1.8555	0	65535	65535	6.81112e-09	4.62454e-07
HSD17B2	1602.93	2108.48	1097.38	1.92138	0.942147	7.40987e-09	5.01442e-07
APOA4	141.678	216.719	66.6373	3.25222	1.70142	7.70665e-09	5.19805e-07
CLRN3	295.59	416.16	175.02	2.37778	1.24962	8.34795e-09	5.61207e-07
RPL3L	7.49075	13.78	1.20146	11.4694	3.51971	9.29243e-09	6.22654e-07
COLGALT2	398.365	546.145	250.585	2.17948	1.12399	9.49091e-09	6.33875e-07
IGSF1	97.2341	36.6577	157.81	0.23229	-2.106	9.58002e-09	6.37742e-07
FABP4	142.472	69.8161	215.128	0.324533	-1.62356	1.12537e-08	7.46725e-07
ANXA8	1520.91	1049.93	1991.89	0.527101	-0.923849	1.13869e-08	7.53121e-07
GPHA2	12.8323	23.1024	2.56218	9.01671	3.1726	1.178e-08	7.76606e-07
HR	502.257	673.133	331.381	2.0313	1.0224	1.18757e-08	7.78705e-07
PP7080	701.812	951.9	451.723	2.10727	1.07537	1.1888e-08	7.78705e-07
SCGB1A1	15.4356	2.95303	27.9182	0.105774	-3.24094	1.24962e-08	8.15925e-07
LIPF	9.20291	1.46424	16.9416	0.0864289	-3.53234	1.29447e-08	8.42519e-07
HCAR2	83.9329	29.9251	137.941	0.216942	-2.20462	1.30759e-08	8.48353e-07
ATP2A3	2635.88	3524	1747.75	2.01631	1.01172	1.34023e-08	8.66778e-07
B3GNT7	2160.69	2910.27	1411.11	2.06239	1.04432	1.38949e-08	8.95803e-07
SMPD3	1026.38	1391.7	661.06	2.10526	1.074	1.40852e-08	9.05218e-07
AHCYL2	1796.87	2382.21	1211.54	1.96626	0.975453	1.469e-08	9.41129e-07
DCHS1	821.793	561.33	1082.26	0.518666	-0.947122	1.59424e-08	1.01817e-06
SMYD1	8.73664	15.9113	1.562	10.1865	3.34858	1.85565e-08	1.18143e-06
CPXM1	734.171	477.088	991.254	0.481297	-1.055	1.86205e-08	1.18183e-06
SNCAIP	156.534	77.0093	236.059	0.326229	-1.61604	1.936e-08	1.22495e-06
SNCG	706.532	456.747	956.317	0.477611	-1.06609	1.94954e-08	1.22971e-06
OLFML2A	767.829	508.458	1027.2	0.494994	-1.01452	1.98171e-08	1.24616e-06
CA6	5.61125	10.3371	0.885447	11.6744	3.54527	1.99613e-08	1.25138e-06
MUC21	90.2206	33.9891	146.452	0.232084	-2.10728	2.21243e-08	1.38274e-06
SP8	0.63329	0.0108875	1.25569	0.00867052	-6.84967	2.30049e-08	1.43339e-06
NDUFA4L2	491.662	317.463	665.862	0.476771	-1.06863	2.40321e-08	1.49284e-06
AXL	2100.46	1371.79	2829.13	0.484881	-1.0443	2.68011e-08	1.6598e-06
CPB2	19.1863	4.65481	33.7177	0.138052	-2.85671	2.69057e-08	1.66124e-06
PRB2	25.9731	7.15924	44.787	0.159851	-2.6452	2.73854e-08	1.68577e-06
NUAK1	766.679	508.362	1025	0.495965	-1.01169	2.83144e-08	1.73772e-06
RCN3	1519.48	1062.28	1976.67	0.537408	-0.89591	2.88933e-08	1.76794e-06
VSIG1	2059.06	2778.17	1339.96	2.07332	1.05194	3.0381e-08	1.85342e-06
BPIFB1	566.412	390.228	742.596	0.525491	-0.928261	3.17959e-08	1.93396e-06
GJB1	1442.17	1872.56	1011.79	1.85075	0.88811	3.89569e-08	2.3625e-06
FAM101B	451.061	291.991	610.132	0.47857	-1.0632	4.44077e-08	2.68509e-06
KRT6B	1156.1	769.208	1542.99	0.498519	-1.00428	4.70975e-08	2.83932e-06
KLHL32	21.8082	37.3554	6.26106	5.9663	2.57684	5.02993e-08	3.02343e-06
HP	213.039	315.263	110.814	2.84496	1.50841	5.06375e-08	3.03484e-06
FAIM2	200.656	298.352	102.961	2.89773	1.53492	5.16784e-08	3.08816e-06
ANGPTL4	2312.58	1565.52	3059.64	0.511668	-0.966719	5.19971e-08	3.09815e-06
MROH5	2.83299	5.33943	0.326556	16.3508	4.03129	5.34038e-08	3.17272e-06
KCNMB4	146.49	74.5374	218.443	0.341222	-1.55122	5.36796e-08	3.17985e-06
CTHRC1	2848.32	1942.17	3754.47	0.517295	-0.95094	5.4149e-08	3.19839e-06
AZGP1	1636.27	2123.85	1148.7	1.84892	0.886685	5.51395e-08	3.24751e-06
SMOC1	474.858	308.215	641.501	0.480459	-1.05751	5.61705e-08	3.29873e-06
MEGF6	1829.6	1281.79	2377.4	0.539159	-0.891218	5.67004e-08	3.32031e-06
ST6GALNAC1	1857.24	2470.99	1243.48	1.98715	0.990702	6.14962e-08	3.59085e-06
MARCO	619.125	427.209	811.041	0.526742	-0.924832	6.21588e-08	3.6192e-06
CXCL8	940.204	649.187	1231.22	0.527271	-0.923383	6.23631e-08	3.62078e-06
CERCAM	2221.11	1487.23	2954.99	0.503295	-0.990524	6.27e-08	3.63003e-06
SLC6A20	1101.98	1482.67	721.289	2.05559	1.03955	6.37719e-08	3.68165e-06
BASP1	669.258	453.119	885.396	0.51177	-0.966433	6.46472e-08	3.71214e-06
KRT15	580.288	405.103	755.472	0.536225	-0.89909	6.46632e-08	3.71214e-06
STARD3	1578.33	1112.35	2044.32	0.544115	-0.878016	6.49202e-08	3.71645e-06
GPR153	904.838	622.389	1187.29	0.524211	-0.931779	6.8123e-08	3.88891e-06
PRRX1	1101.53	738.945	1464.11	0.504706	-0.986484	7.0398e-08	4.00759e-06
PLXNA1	2652.23	1810.28	3494.19	0.518083	-0.948745	7.07303e-08	4.01532e-06
TGM4	8.54563	1.54745	15.5438	0.099554	-3.32838	7.2438e-08	4.10087e-06
CDK14	887.541	614.388	1160.69	0.529328	-0.917767	7.52155e-08	4.24635e-06
IMPA2	1007.84	1343.92	671.76	2.0006	1.00043	7.55213e-08	4.25187e-06
FOLH1B	8.48682	15.2603	1.71339	8.90649	3.15486	7.93805e-08	4.45686e-06
EPB41L4B	735.951	977.349	494.554	1.97622	0.982746	8.55165e-08	4.78822e-06
ADRA2A	1458.97	1884.54	1033.41	1.82362	0.866802	8.61849e-08	4.81246e-06
WISP1	351.269	210.182	492.355	0.426891	-1.22806	9.12339e-08	5.08051e-06
ASPN	1923.74	1327.21	2520.28	0.526611	-0.925191	1.00627e-07	5.57319e-06
CD19	30.9255	9.74878	52.1022	0.187109	-2.41805	1.00495e-07	5.57319e-06
CREB3	2105.98	1410.97	2800.98	0.503743	-0.98924	1.03453e-07	5.71423e-06
RBP4	682.187	914.575	449.798	2.0333	1.02382	1.05405e-07	5.80636e-06
LINC00470	2.97854	5.58094	0.376131	14.8378	3.8912	1.08418e-07	5.95631e-06
VGLL3	474.181	312.684	635.679	0.49189	-1.02359	1.26122e-07	6.91035e-06
BMP1	1823.5	1292.46	2354.55	0.548919	-0.865335	1.27439e-07	6.96381e-06
ARL4C	2869.22	1980.37	3758.06	0.526965	-0.92422	1.32838e-07	7.23949e-06
AOC1	2800.59	3683	1918.18	1.92005	0.941147	1.33734e-07	7.26896e-06
DLK2	20.1591	5.58358	34.7346	0.16075	-2.63711	1.36109e-07	7.37079e-06
HPR	8.76747	15.7038	1.83114	8.57598	3.1003	1.36869e-07	7.37079e-06
NR5A2	393.519	531.226	255.813	2.07662	1.05424	1.3705e-07	7.37079e-06
PAQR8	1078.1	1440.57	715.621	2.01304	1.00938	1.36629e-07	7.37079e-06
TFF2	5453.33	7793.59	3113.08	2.5035	1.32395	1.39312e-07	7.47276e-06
RNF17	1.33017	2.54134	0.119003	21.3553	4.41652	1.43926e-07	7.70004e-06
ANG	813.252	1054.81	571.697	1.84504	0.883655	1.47113e-07	7.85001e-06
GSTA2	59.1173	96.5954	21.6391	4.46393	2.15832	1.57926e-07	8.40504e-06
ALDH1A3	1153.48	781.442	1525.52	0.512246	-0.965091	1.5916e-07	8.44873e-06
MFAP5	906.672	634.585	1178.76	0.53835	-0.893385	1.60913e-07	8.51965e-06
PDPN	945.45	662.592	1228.31	0.539435	-0.89048	1.63523e-07	8.63543e-06
SFRP5	875.101	1136.01	614.192	1.8496	0.887212	1.8329e-07	9.65437e-06
NOX1	64.0641	104.737	23.3909	4.47769	2.16276	1.86849e-07	9.76633e-06
REP15	116.145	172.401	59.8889	2.87868	1.52541	1.86692e-07	9.76633e-06
TP63	152.38	79.7632	224.997	0.354508	-1.49611	1.86556e-07	9.76633e-06
ADH1C	811.512	1051.54	571.484	1.84001	0.879717	2.02965e-07	1.05816e-05
AMN	647.282	858.197	436.367	1.96668	0.975765	2.04169e-07	1.06173e-05
PLAU	5590.46	3296.25	7884.68	0.418057	-1.25823	2.07925e-07	1.07852e-05
PDGFRL	288.824	177.895	399.754	0.445011	-1.16809	2.10768e-07	1.0905e-05
LINC00483	60.7666	98.9243	22.6089	4.37546	2.12944	2.12892e-07	1.0987e-05
ACTL8	3.95716	7.26413	0.650189	11.1723	3.48186	2.13755e-07	1.10038e-05
ADAMTS12	390.504	249.481	531.528	0.469365	-1.09122	2.27183e-07	1.16364e-05
C1QTNF6	897.802	630.519	1165.08	0.541179	-0.885821	2.26901e-07	1.16364e-05
PTGES	1386.72	977.555	1795.89	0.54433	-0.877446	2.28451e-07	1.16722e-05
ARHGAP4	836.962	588.766	1085.16	0.542562	-0.882139	2.30253e-07	1.17349e-05
CLDN1	3991.71	2525.24	5458.18	0.462653	-1.112	2.4052e-07	1.21973e-05
NTNG1	25.2887	7.64962	42.9278	0.178197	-2.48845	2.4033e-07	1.21973e-05
LTB	313.589	198.245	428.933	0.462183	-1.11346	2.4864e-07	1.25778e-05
GJB2	2551.96	1779.66	3324.27	0.535353	-0.901438	2.49436e-07	1.2587e-05
WNK4	111.883	166.353	57.4126	2.8975	1.53481	2.5104e-07	1.26367e-05
SEMA4G	1305.8	1706.3	905.313	1.88476	0.914379	2.62369e-07	1.31746e-05
CKMT1A	483.177	634.761	331.593	1.91428	0.936798	2.63988e-07	1.32233e-05
KLF2	1733.11	2234.02	1232.2	1.81303	0.858402	2.70159e-07	1.34994e-05
G0S2	744.663	509.214	980.112	0.519547	-0.944674	2.72047e-07	1.35605e-05
MRC2	4042.79	2550.26	5535.31	0.460727	-1.11802	2.83766e-07	1.41103e-05
KANK4	283.314	175.127	391.5	0.447322	-1.16061	2.8508e-07	1.41412e-05
PLCB4	391.012	523.922	258.102	2.02991	1.02141	2.86907e-07	1.41974e-05
CYMP	37.0447	61.4178	12.6716	4.84687	2.27705	2.89922e-07	1.43119e-05
FRMD6	1334.02	930.469	1737.58	0.535498	-0.901047	3.1325e-07	1.54263e-05
ZG16B	971.255	1273.29	669.223	1.90263	0.927996	3.25093e-07	1.5971e-05
TUSC5	11.4676	2.6708	20.2645	0.131797	-2.92361	3.29523e-07	1.61498e-05
EFEMP1	1828.39	1313.34	2343.43	0.560436	-0.835377	3.38671e-07	1.65228e-05
PDE4C	374.662	506.569	242.754	2.08676	1.06127	3.38751e-07	1.65228e-05
MGAM2	25.2951	42.4293	8.1608	5.19916	2.37828	3.52058e-07	1.70903e-05
SLC25A25	1528.94	1957.19	1100.69	1.77815	0.83038	3.51652e-07	1.70903e-05
CST6	477.859	321.014	634.703	0.505771	-0.983444	3.60248e-07	1.74464e-05
XK	170.45	248.465	92.4353	2.68799	1.42653	3.65069e-07	1.76381e-05
KLK8	394.133	257.754	530.513	0.485858	-1.04139	3.86358e-07	1.86226e-05
IL13RA2	22.8961	6.85288	38.9393	0.175989	-2.50645	3.93552e-07	1.89248e-05
UMOD	3.10448	5.72349	0.485461	11.7898	3.55947	4.06239e-07	1.9489e-05
PGAP3	2247.81	1555.99	2939.64	0.529313	-0.917806	4.09284e-07	1.95891e-05
ARSE	592.71	768.411	417.008	1.84267	0.881801	4.1866e-07	1.9991e-05
ADAMTS14	426.338	284.42	568.255	0.500514	-0.998519	4.23035e-07	2.01528e-05
TMEM132A	1310.03	915.903	1704.17	0.53745	-0.895798	4.39501e-07	2.08886e-05
CSAG1	3.7057	6.80917	0.602225	11.3067	3.4991	4.75033e-07	2.24972e-05
FGF3	7.88868	14.0085	1.76887	7.91944	2.9854	4.75549e-07	2.24972e-05
CTSK	3465.36	2306	4624.73	0.498623	-1.00398	4.8299e-07	2.27965e-05
BPIFA1	4.05963	7.43482	0.68445	10.8625	3.44128	4.86005e-07	2.28859e-05
FGF19	412.02	547.285	276.755	1.9775	0.983681	4.88394e-07	2.29455e-05
BCAS1	2320.65	3010.96	1630.35	1.84682	0.88504	5.06654e-07	2.37488e-05
ERN2	2623.42	3411.03	1835.82	1.85804	0.893783	5.12944e-07	2.37962e-05
GJA1	2015.66	1382.18	2649.13	0.521747	-0.938577	5.11894e-07	2.37962e-05
GUCA1C	4.332	7.85441	0.809581	9.70183	3.27826	5.13486e-07	2.37962e-05
IGSF9	889.087	1145.25	632.92	1.80947	0.855571	5.11852e-07	2.37962e-05
PYGL	906.144	643.233	1169.06	0.550216	-0.861929	5.10217e-07	2.37962e-05
CCL18	599.991	430.286	769.695	0.559035	-0.838989	5.33454e-07	2.46656e-05
BLNK	404.417	535.734	273.099	1.96168	0.972091	5.45481e-07	2.51648e-05
CCL15	135.127	198.394	71.86	2.76085	1.46511	5.9275e-07	2.72839e-05
VPREB3	24.8506	7.93634	41.7649	0.190024	-2.39574	6.00184e-07	2.75639e-05
CDCA7	705.514	928.379	482.648	1.92351	0.943744	6.16972e-07	2.82714e-05
BHLHA15	28.0561	46.5773	9.53488	4.88494	2.28834	6.55226e-07	2.99571e-05
PDX1	386.455	515.283	257.627	2.00011	1.00008	6.7369e-07	3.07326e-05
CD109	1167.61	810.287	1524.94	0.531357	-0.912247	6.94773e-07	3.16238e-05
GLIS2	1525.86	1114.08	1937.64	0.574965	-0.798454	7.3381e-07	3.33264e-05
CXORF49B	26.1608	8.67287	43.6487	0.198697	-2.33136	7.39623e-07	3.35159e-05
C16ORF74	126.862	69.4773	184.246	0.377089	-1.40702	7.75094e-07	3.50456e-05
VIL1	1240.31	1625.08	855.543	1.89947	0.925594	7.81836e-07	3.52724e-05
TMEM40	41.2178	15.1251	67.3105	0.224707	-2.15389	7.89377e-07	3.55342e-05
UPK1B	479.788	626.052	333.525	1.87708	0.908491	7.97142e-07	3.58048e-05
FAM134B	506.467	656.804	356.13	1.84428	0.883059	8.31314e-07	3.72578e-05
GALNT6	1086.91	1431.35	742.481	1.92779	0.946946	8.3424e-07	3.73071e-05
MMP13	121.008	65.0448	176.972	0.367543	-1.44401	8.42066e-07	3.75749e-05
ITGB8	1661.87	1216.02	2107.72	0.576936	-0.793518	8.62405e-07	3.83987e-05
PRSS33	110.684	162.266	59.1014	2.74555	1.45709	8.84754e-07	3.93081e-05
ALB	338.333	466.761	209.904	2.22369	1.15296	8.90253e-07	3.94666e-05
PCOLCE	2710.26	1921.89	3498.64	0.549324	-0.86427	8.92988e-07	3.95022e-05
MAGEA10	1.52225	2.8365	0.207997	13.6372	3.76948	9.30974e-07	4.10936e-05
NTM	868.054	623.956	1112.15	0.561035	-0.833838	9.37036e-07	4.1272e-05
CA2	1453.54	1842.04	1065.04	1.72955	0.790395	9.66681e-07	4.24862e-05
RALGPS1	482.342	627.573	337.111	1.86162	0.896558	1.01404e-06	4.44719e-05
SORCS2	241.28	146.28	336.279	0.434996	-1.20093	1.03445e-06	4.52699e-05
LHX1	8.77261	15.3891	2.15607	7.13759	2.83544	1.03739e-06	4.53018e-05
CAPN6	400.366	527.503	273.229	1.93062	0.949068	1.04281e-06	4.54411e-05
HKDC1	1445.38	1830.71	1060.06	1.727	0.788265	1.05025e-06	4.5668e-05
GNMT	30.6576	50.3946	10.9206	4.61462	2.20621	1.07566e-06	4.66736e-05
ACSM3	242.676	335.948	149.403	2.2486	1.16903	1.10044e-06	4.76476e-05
MUC16	2548.94	1818.87	3279.01	0.5547	-0.850221	1.10976e-06	4.79498e-05
BNC2	287.429	183.549	391.309	0.469065	-1.09214	1.18089e-06	5.09151e-05
ADAMTS7	375.888	241.037	510.739	0.471939	-1.08333	1.18953e-06	5.118e-05
TGFB2	897.931	647.214	1148.65	0.563457	-0.827622	1.20086e-06	5.15589e-05
TUBA3C	1.47903	2.75677	0.201292	13.6954	3.77562	1.2592e-06	5.39502e-05
GALNT15	146.611	81.5978	211.625	0.385578	-1.3749	1.27013e-06	5.43045e-05
JAG2	796.028	576.769	1015.29	0.568084	-0.815824	1.3252e-06	5.65411e-05
NXPE1	2.03557	3.73346	0.337678	11.0563	3.4668	1.3424e-06	5.71553e-05
PLD5	7.06484	12.4019	1.72775	7.17807	2.8436	1.36711e-06	5.80866e-05
PLEKHH1	498.839	644.431	353.248	1.8243	0.867345	1.40023e-06	5.93704e-05
TRIM15	538.149	687.987	388.31	1.77175	0.825173	1.43037e-06	6.05227e-05
PGA5	8.97143	15.6253	2.31759	6.74205	2.75319	1.44218e-06	6.08963e-05
CYP2S1	3055.27	4005.98	2104.56	1.90347	0.928635	1.44923e-06	6.09422e-05
FIBIN	406.021	274.621	537.422	0.510997	-0.968614	1.44825e-06	6.09422e-05
TENM3	401.465	270.491	532.439	0.508022	-0.977037	1.46641e-06	6.15381e-05
BCAT1	1097.23	772.732	1421.72	0.543519	-0.879599	1.50487e-06	6.28937e-05
TRIM40	8.5707	14.9483	2.19308	6.81613	2.76895	1.50439e-06	6.28937e-05
ADAM19	1091.06	769.892	1412.23	0.545162	-0.875243	1.59471e-06	6.65126e-05
SCARF2	685.175	480.154	890.197	0.539379	-0.890628	1.61418e-06	6.71874e-05
SPDYC	6.76633	11.9218	1.61087	7.40083	2.88769	1.64709e-06	6.84179e-05
ANKS4B	253.903	348.681	159.126	2.19123	1.13174	1.6658e-06	6.87755e-05
RPL9	1317.02	1692.42	941.627	1.79734	0.84586	1.66452e-06	6.87755e-05
SLCO1B3	134.842	75.8388	193.845	0.391235	-1.35389	1.66319e-06	6.87755e-05
CSF3R	259.663	163.297	356.028	0.458663	-1.12449	1.67506e-06	6.90185e-05
EFEMP2	1880.03	1365.04	2395.01	0.569953	-0.811084	1.68712e-06	6.93754e-05
TMED6	62.8456	99.9378	25.7534	3.88057	1.95627	1.69744e-06	6.966e-05
DRC1	18.4096	5.75101	31.0682	0.185109	-2.43355	1.72128e-06	7.04965e-05
MRAP	1.11613	0.14469	2.08757	0.0693103	-3.85079	1.73354e-06	7.08566e-05
RGCC	566.869	412.463	721.275	0.571852	-0.806285	1.74136e-06	7.10345e-05
SLC2A3	1752.16	1290.96	2213.36	0.583258	-0.777794	1.75819e-06	7.15781e-05
CITED1	39.1316	63.4366	14.8265	4.27859	2.09713	1.79332e-06	7.28628e-05
AREG	761.815	539.532	984.098	0.54825	-0.867093	1.83055e-06	7.4228e-05
CGB1	129.416	73.025	185.806	0.393018	-1.34733	1.83945e-06	7.42941e-05
SLC43A3	1014.16	729.481	1298.83	0.561645	-0.83227	1.83926e-06	7.42941e-05
USH1C	2187.87	2829.92	1545.83	1.83067	0.872376	1.87292e-06	7.54967e-05
TLX1	15.6656	26.5825	4.74862	5.59794	2.4849	1.91474e-06	7.70305e-05
ASPHD2	584.893	747.88	421.906	1.77262	0.825885	1.96628e-06	7.89487e-05
ATP10B	1308.55	1678.9	938.195	1.7895	0.839554	1.98176e-06	7.90694e-05
GSDMB	1375.43	1742.54	1008.33	1.72815	0.789226	1.98476e-06	7.90694e-05
MAF	944.584	687.272	1201.89	0.571824	-0.806358	1.98379e-06	7.90694e-05
PMP22	2215.91	1567.22	2864.6	0.5471	-0.870123	1.98048e-06	7.90694e-05
ACE2	201.226	289.088	113.364	2.55008	1.35054	2.04524e-06	8.132e-05
GAGE12D	0.429085	0.85817	0	65535	65535	2.05141e-06	8.14072e-05
CCL24	43.557	69.951	17.1629	4.0757	2.02705	2.1121e-06	8.36532e-05
SERPINE1	7126.02	4392.88	9859.16	0.445563	-1.1663	2.14089e-06	8.46292e-05
DKK1	808.392	592.651	1024.13	0.578686	-0.789148	2.22632e-06	8.78366e-05
FBLN2	2338.36	1677.84	2998.88	0.559489	-0.837817	2.24945e-06	8.85779e-05
GMDS	1366.6	1729.4	1003.81	1.72283	0.784784	2.2796e-06	8.95928e-05
SLC45A3	1159.09	1510.36	807.822	1.86967	0.902784	2.34454e-06	9.19682e-05
COX6B2	325.005	211.518	438.492	0.482377	-1.05177	2.35602e-06	9.22412e-05
GPT2	808.436	1026.12	590.751	1.73698	0.79658	2.37065e-06	9.26367e-05
GREM1	4157.01	2696.02	5618	0.47989	-1.05922	2.37903e-06	9.27866e-05
DPPA2	0.76414	1.48611	0.0421722	35.239	5.1391	2.41209e-06	9.38971e-05
UNC5CL	986.563	1272.35	700.777	1.81563	0.860468	2.42973e-06	9.44039e-05
EMILIN1	3842.33	2615.76	5068.9	0.516042	-0.95444	2.4814e-06	9.62283e-05
PLIN1	43.7145	17.2309	70.198	0.245462	-2.02643	2.58546e-06	0.000100074
KCNK3	142.152	204.85	79.454	2.57822	1.36638	2.6083e-06	0.000100767
SLC37A2	320.865	211.88	429.849	0.492917	-1.02058	2.70423e-06	0.000104276
CALB2	434.038	300.672	567.404	0.529908	-0.916185	2.74361e-06	0.000105471
ZNF114	24.7721	8.66268	40.8815	0.211897	-2.23856	2.74554e-06	0.000105471
TRPV6	468.773	608.17	329.375	1.84644	0.884744	2.75136e-06	0.000105496
EVX1	9.08317	15.7234	2.44299	6.43612	2.68619	2.78845e-06	0.000106718
SEMA3C	2152.55	1522.3	2782.79	0.547042	-0.870275	2.8205e-06	0.000107743
BPIFB2	6.23187	10.9101	1.55363	7.02236	2.81196	2.87525e-06	0.00010963
FABP2	36.1299	58.2543	14.0055	4.15938	2.05637	2.90511e-06	0.000110356
MS4A8	283.538	380.6	186.476	2.04102	1.02929	2.90041e-06	0.000110356
ENTPD8	307.103	412.025	202.18	2.03791	1.02709	2.9923e-06	0.000113458
SEMG1	9.0266	15.6196	2.43364	6.41819	2.68217	3.05887e-06	0.000115767
LYPD2	190.44	108.621	272.259	0.398961	-1.32568	3.1689e-06	0.000119709
NID2	709.097	499.143	919.051	0.543106	-0.880693	3.24108e-06	0.00012221
ACSS1	1098.97	1427.32	770.627	1.85216	0.889206	3.43362e-06	0.000129177
ADTRP	211.501	298.464	124.539	2.39656	1.26096	3.43849e-06	0.000129177
ZNF185	1378.89	1011.97	1745.82	0.579651	-0.786744	3.51178e-06	0.000131688
COL8A2	1144.02	814.826	1473.21	0.553097	-0.854395	3.54974e-06	0.000132868
CHAC1	166.866	237.201	96.5305	2.45727	1.29705	3.63835e-06	0.000135936
ADH7	1.7349	0.29809	3.17171	0.0939841	-3.41144	3.66418e-06	0.000136402
PIK3C2G	254.05	346.275	161.825	2.13981	1.09748	3.65768e-06	0.000136402
MYL1	0.362292	0.00935	0.715233	0.0130727	-6.2573	3.74763e-06	0.000139002
SPIRE2	755.711	961.407	550.016	1.74796	0.805674	3.74753e-06	0.000139002
MS4A15	3.65419	6.53783	0.770547	8.48466	3.08486	3.86183e-06	0.00014272
SELENBP1	1938.95	2508.43	1369.48	1.83167	0.873161	3.8559e-06	0.00014272
ADGRG3	41.5018	16.6123	66.3913	0.250218	-1.99874	3.96263e-06	0.000146181
MAGEB1	0.58166	1.1365	0.026825	42.367	5.40487	4.05219e-06	0.000149215
NPW	33.5552	54.0046	13.1057	4.12071	2.04289	4.14209e-06	0.000152252
ALOX5AP	851.362	626.684	1076.04	0.582399	-0.77992	4.4286e-06	0.000162491
FBXO32	894.912	657.579	1132.25	0.580774	-0.783951	4.46564e-06	0.000163556
TNFRSF6B	1923.53	1385.5	2461.56	0.562853	-0.82917	4.49574e-06	0.000164364
GCNT1	777.582	980.422	574.742	1.70585	0.77049	4.53955e-06	0.000165669
ABAT	481.708	618.895	344.522	1.79638	0.845096	4.68359e-06	0.000170621
ARSI	157.542	90.5075	224.577	0.403013	-1.3111	4.72046e-06	0.0001713
C6ORF222	473.142	607.584	338.701	1.79387	0.843074	4.72737e-06	0.0001713
HBE1	1.1946	2.21585	0.173356	12.7821	3.67605	4.72478e-06	0.0001713
AGR3	1067.66	1380.94	754.371	1.83058	0.872303	4.83323e-06	0.000174826
OLFML2B	1502	1128.01	1875.98	0.601291	-0.733864	4.84771e-06	0.00017504
RAB34	1236.45	882.395	1590.5	0.554793	-0.849979	4.96385e-06	0.000178917
KRT13	539.994	394.295	685.692	0.575033	-0.798283	5.1097e-06	0.00018385
SCAMP5	498.257	636.253	360.262	1.76608	0.820554	5.17917e-06	0.000186022
RGS4	261.101	168.716	353.487	0.47729	-1.06706	5.21579e-06	0.000187009
CD22	114.063	62.8725	165.254	0.380461	-1.39418	5.28198e-06	0.00018905
ADAMTS2	776.35	564.461	988.238	0.571179	-0.807984	5.56707e-06	0.000198906
CRYL1	921.33	1162.03	680.629	1.70729	0.77171	5.65318e-06	0.000201529
TFAP2A	448.514	315.905	581.122	0.543612	-0.879352	5.66021e-06	0.000201529
TRIM31	1024.99	1319.65	730.332	1.80692	0.853534	5.90054e-06	0.000209721
PM20D1	21.7613	35.3987	8.12381	4.35741	2.12347	5.96896e-06	0.000211784
CMBL	1377.09	1728.19	1026	1.6844	0.752238	6.01198e-06	0.000212941
MEIS3	286.891	189.993	383.789	0.495046	-1.01436	6.11424e-06	0.000215612
SAMD5	235.501	320.938	150.064	2.13868	1.09672	6.11906e-06	0.000215612
SSC5D	748.828	537.933	959.723	0.560509	-0.835191	6.10057e-06	0.000215612
CD79B	103.422	53.502	153.342	0.348906	-1.51909	6.14547e-06	0.000215799
SLC9A2	289.93	385.129	194.731	1.97775	0.983861	6.14317e-06	0.000215799
GUCY2C	74.6013	116.291	32.9121	3.53337	1.82104	6.32934e-06	0.000221874
DPEP1	453.484	584.937	322.03	1.8164	0.861085	6.37462e-06	0.000223079
DSE	664.085	484.984	843.185	0.575181	-0.797913	6.51962e-06	0.000227763
GSPT2	444.526	572.368	316.683	1.80738	0.853902	6.57338e-06	0.000229249
CHIT1	302.55	401.176	203.924	1.96728	0.976202	6.74907e-06	0.000234976
KRT17P5	2.07716	3.74064	0.413692	9.04209	3.17666	6.83137e-06	0.000237437
SCN2A	47.8036	75.0551	20.5521	3.65195	1.86867	6.9106e-06	0.000239783
FGL1	247.6	335.386	159.814	2.0986	1.06943	6.94754e-06	0.000240656
TNMD	1.73321	0.32887	3.13755	0.104817	-3.25405	7.0051e-06	0.000242239
HMCN1	585.886	437.427	734.346	0.595669	-0.747417	7.03176e-06	0.00024275
STMN3	945.252	702.054	1188.45	0.590732	-0.759425	7.07902e-06	0.00024397
NKX6-2	52.3568	81.7768	22.9368	3.56531	1.83403	7.16518e-06	0.000246523
NXPH4	49.055	21.4469	76.6631	0.279755	-1.83777	7.20539e-06	0.00024749
TCEA3	977.347	1245.26	709.429	1.7553	0.811721	7.24524e-06	0.000248441
CDH11	2510.04	1848.9	3171.18	0.583033	-0.778351	7.41179e-06	0.000253727
PTK7	3333.69	2340.66	4326.73	0.540976	-0.886365	7.4423e-06	0.000254345
PLAT	15555.4	10005.1	21105.7	0.47405	-1.07689	7.51902e-06	0.000256538
CLEC2B	304.402	205.297	403.507	0.508781	-0.974883	7.68944e-06	0.000261915
KLK15	2.84827	5.07448	0.622056	8.1576	3.02814	7.73469e-06	0.000263018
CYP2C18	614.613	779.651	449.576	1.73419	0.794264	7.76886e-06	0.000263741
MEDAG	275.388	181.917	368.858	0.493191	-1.01978	8.14074e-06	0.000275908
OBP2B	11.0141	3.27983	18.7484	0.174939	-2.51508	8.20794e-06	0.000277725
MMD	427.82	301.907	553.732	0.545223	-0.875082	8.29413e-06	0.000280177
MTMR11	2259.32	2867.98	1650.67	1.73747	0.796984	8.35717e-06	0.000281841
LIMD2	470.823	334.378	607.268	0.550627	-0.860852	8.48137e-06	0.000285558
IYD	438.681	562.869	314.494	1.78976	0.839767	8.52422e-06	0.000286529
HSPA2	647.642	831.03	464.254	1.79003	0.839986	8.77041e-06	0.00029432
TMPRSS11D	7.19471	1.89414	12.4953	0.151588	-2.72177	8.79925e-06	0.000294804
H19	3938.14	2709.15	5167.14	0.524303	-0.931527	9.09305e-06	0.000304148
CASR	450.397	578.508	322.285	1.79502	0.844	9.11561e-06	0.000304405
CRACR2B	1385.49	1727.72	1043.26	1.65608	0.727769	9.2756e-06	0.000309242
DEFA6	2.0343	3.65498	0.413608	8.83683	3.14353	9.49225e-06	0.000315925
KCNK10	36.7471	58.3252	15.1689	3.84505	1.943	9.50696e-06	0.000315925
CYP2B6	66.7621	104.162	29.3623	3.54747	1.82679	9.56084e-06	0.0003172
CADPS	228.153	312.256	144.05	2.16769	1.11616	9.61129e-06	0.000318357
LRRC31	114.584	162.914	66.2547	2.4589	1.29802	9.73678e-06	0.000321991
FAM177B	167.782	235.103	100.461	2.34024	1.22666	1.02937e-05	0.000339857
TMEM97	910.347	1141.75	678.946	1.68165	0.749878	1.06302e-05	0.000350401
SLC5A5	30.9122	12.6548	49.1695	0.25737	-1.95808	1.08606e-05	0.000357421
PODNL1	308.748	210.643	406.852	0.517739	-0.949703	1.12698e-05	0.00037029
VSIG2	2867.75	3640.95	2094.54	1.7383	0.797681	1.13286e-05	0.000371626
CILP2	237.307	151.748	322.867	0.470002	-1.08926	1.1563e-05	0.000378706
AKR7A3	1034.12	1321.67	746.577	1.7703	0.823995	1.16403e-05	0.000380484
ITGAX	578.796	435.473	722.119	0.603049	-0.729653	1.16545e-05	0.000380484
ADAMTS4	971.931	729.889	1213.97	0.60124	-0.733986	1.17013e-05	0.000381287
CX3CL1	1968.86	1430.59	2507.12	0.570611	-0.809421	1.17164e-05	0.000381287
LOC389332	55.0382	85.352	24.7245	3.45212	1.78748	1.17417e-05	0.000381502
KLHL5	638.641	474.07	803.212	0.590218	-0.760681	1.17747e-05	0.000381967
ADAMTSL4	858.065	640.67	1075.46	0.595717	-0.7473	1.1863e-05	0.000384221
PDZD3	257.428	345.208	169.647	2.03486	1.02493	1.2202e-05	0.000394576
ALDOB	901.024	1128.17	673.88	1.67414	0.743419	1.23626e-05	0.000399137
CD70	46.5947	20.5691	72.6204	0.283241	-1.8199	1.24153e-05	0.000400208
ITGB3	238.036	152.596	323.475	0.47174	-1.08394	1.25642e-05	0.00040437
GALNT9	15.6365	5.09123	26.1817	0.194457	-2.36247	1.27152e-05	0.000408585
RNASE4	1869.74	2370.06	1369.41	1.73072	0.791372	1.28191e-05	0.000411276
GPA33	207.885	289.504	126.266	2.2928	1.19711	1.30147e-05	0.000416247
MXRA8	4356.98	2913.22	5800.74	0.502215	-0.993624	1.3001e-05	0.000416247
TMEM213	24.546	9.41433	39.6777	0.23727	-2.0754	1.34173e-05	0.000428451
PPP1R12B	1322.91	1666.4	979.424	1.70141	0.76673	1.40859e-05	0.000449102
RNF144A	744.044	541.955	946.133	0.57281	-0.803871	1.41258e-05	0.000449672
LAMA4	2308.96	1705.99	2911.93	0.585862	-0.771368	1.44207e-05	0.000458345
SRRM4	2.9831	5.28287	0.683331	7.73107	2.95067	1.44618e-05	0.000458939
CALML4	1130.38	1445.15	815.608	1.77187	0.825272	1.49132e-05	0.00047202
IL16	428.788	306.381	551.196	0.555847	-0.847241	1.49202e-05	0.00047202
WNK2	478.504	607.375	349.632	1.73718	0.796751	1.53854e-05	0.000485984
ADORA2B	272.83	182.869	362.79	0.504063	-0.988323	1.56612e-05	0.000493931
SAA4	28.0187	11.4857	44.5517	0.257806	-1.95564	1.57374e-05	0.000495571
GCOM1	481.932	611.2	352.664	1.73309	0.793349	1.62476e-05	0.000510848
ENO2	2012.87	1461.86	2563.89	0.570171	-0.810534	1.63469e-05	0.000512645
FAM83A	1402.78	1061.24	1744.31	0.608402	-0.716903	1.63549e-05	0.000512645
PBLD	597.665	749.782	445.549	1.68283	0.750886	1.66563e-05	0.000521294
SULT1E1	135.553	191.072	80.0332	2.38741	1.25545	1.67572e-05	0.00052365
FOXJ1	279.058	188.325	369.791	0.509274	-0.973487	1.69545e-05	0.000529008
P3H3	1011.11	754.409	1267.81	0.595048	-0.748922	1.72805e-05	0.000538356
FZD1	1020.03	760.018	1280.05	0.593743	-0.75209	1.73736e-05	0.000540432
INHBA	673.933	497.045	850.82	0.584195	-0.775478	1.74637e-05	0.00054241
CCDC80	3725.35	2653.3	4797.39	0.553072	-0.85446	1.7652e-05	0.000547426
FFAR2	53.8543	82.9233	24.7853	3.34566	1.74229	1.85456e-05	0.000574267
RAPGEFL1	2247.35	2832.3	1662.4	1.70374	0.768702	1.88156e-05	0.000581746
ALOX15B	152.723	91.9267	213.519	0.430531	-1.21581	1.91341e-05	0.000588036
CHN2	263.7	350.489	176.91	1.98117	0.986356	1.90749e-05	0.000588036
KCNE3	1448.74	1788.26	1109.22	1.61218	0.689011	1.91094e-05	0.000588036
SH3PXD2B	1925.68	1431.49	2419.87	0.591557	-0.757412	1.91194e-05	0.000588036
GPD1L	798.135	993.138	603.131	1.64664	0.719523	1.93594e-05	0.000594067
CNNM1	212.66	293.516	131.803	2.22693	1.15506	2.04897e-05	0.000627808
KALRN	748.898	942.256	555.541	1.69611	0.762226	2.09264e-05	0.000640228
FCGR3B	55.0091	26.0122	84.006	0.309647	-1.6913	2.11918e-05	0.000647381
BBOX1	41.4775	18.2072	64.7477	0.281203	-1.83032	2.13821e-05	0.000652217
IL22RA1	818.102	1017.38	618.828	1.64404	0.717242	2.14212e-05	0.000652436
SPOCD1	253.467	169.081	337.852	0.50046	-0.998673	2.17779e-05	0.000662314
CHP2	46.4033	71.9997	20.807	3.46037	1.79093	2.21615e-05	0.000672978
HAS3	461.844	583.933	339.756	1.71868	0.781304	2.23178e-05	0.00067672
ICAM5	48.7364	22.5983	74.8745	0.301815	-1.72826	2.23697e-05	0.000677288
MYOM1	434.665	552.788	316.542	1.74633	0.804327	2.2875e-05	0.000690816
NOSTRIN	433.878	551.622	316.134	1.7449	0.803142	2.28841e-05	0.000690816
PNPLA5	1.55148	0.328743	2.77422	0.118499	-3.07705	2.31439e-05	0.000697628
NPNT	1971.24	2505.74	1436.74	1.74404	0.802435	2.33213e-05	0.000701939
GUCA2A	8.66848	14.5657	2.77126	5.25598	2.39396	2.34772e-05	0.000705594
RIMKLB	469.64	340.559	598.721	0.568811	-0.81398	2.38368e-05	0.000715349
VIPR1	242.557	324.062	161.053	2.01214	1.00873	2.38798e-05	0.00071559
MAGED4B	401.921	286.917	516.925	0.555045	-0.849324	2.41011e-05	0.000721163
CYP2B7P	101.612	146.037	57.1871	2.55367	1.35257	2.43264e-05	0.000726841
SYT13	2589.27	3248.19	1930.36	1.68269	0.750768	2.49458e-05	0.00074426
GRB7	1598.5	1228.86	1968.14	0.624376	-0.679513	2.50497e-05	0.000746269
SLC30A2	150.096	209.682	90.5102	2.31666	1.21205	2.51646e-05	0.000748602
PDLIM3	1151.83	849.098	1454.55	0.583752	-0.776573	2.52699e-05	0.000750082
TACC2	1293.93	1625.07	962.78	1.68789	0.755223	2.52878e-05	0.000750082
AKT3	578.054	440.289	715.818	0.615085	-0.701143	2.57439e-05	0.000762505
CORO1A	877.807	664.181	1091.43	0.608541	-0.716573	2.58847e-05	0.000765565
SSX3	0.565914	1.06349	0.0683389	15.562	3.95996	2.675e-05	0.000790013
ABCA1	719.115	527.134	911.097	0.578571	-0.789435	2.71998e-05	0.00080214
CDRT4	305.424	212.111	398.737	0.531957	-0.910618	2.73454e-05	0.00080527
ZBTB7C	472.358	597.145	347.571	1.71805	0.780775	2.74911e-05	0.000808396
CD248	1874.61	1425.55	2323.66	0.613495	-0.704876	2.77385e-05	0.000813969
SPANXC	0.507776	0.0545625	0.960989	0.0567775	-4.13854	2.77603e-05	0.000813969
SLC1A1	960.044	1197.3	722.789	1.6565	0.728135	2.79628e-05	0.000818732
IGFL2	332.303	227.714	436.893	0.521212	-0.940058	2.81581e-05	0.000823273
PLK2	1542.73	1187.67	1897.79	0.62582	-0.67618	2.82987e-05	0.000826201
LEP	13.5567	4.70261	22.4107	0.209837	-2.25266	2.8586e-05	0.000833399
RASEF	392.264	502.212	282.316	1.7789	0.830987	2.87986e-05	0.000838401
B3GALT5-AS1	91.4796	134.088	48.8713	2.7437	1.45612	2.95876e-05	0.000860145
MARCH3	309.137	403.622	214.652	1.88035	0.911005	2.9679e-05	0.000861577
SAA2	371.64	255.37	487.911	0.523395	-0.934028	2.98662e-05	0.00086578
CD79A	194.276	119.055	269.497	0.441767	-1.17864	3.10097e-05	0.000897657
SLFN5	573.271	437.705	708.836	0.617498	-0.695493	3.13038e-05	0.000904887
SST	1699.6	2093.22	1305.97	1.6028	0.680597	3.25912e-05	0.00094077
HOTAIR	23.1665	36.7226	9.61043	3.82112	1.934	3.28438e-05	0.000946725
NEB	192.773	269.326	116.221	2.31737	1.21249	3.30003e-05	0.00094856
NR0B2	148.727	206.875	90.5794	2.2839	1.1915	3.29766e-05	0.00094856
C6ORF223	411.926	522.471	301.381	1.73359	0.793761	3.33882e-05	0.000957592
SYNPO2	874.749	1085.2	664.298	1.6336	0.708059	3.34082e-05	0.000957592
CCDC190	28.9227	12.488	45.3573	0.275326	-1.86079	3.38452e-05	0.00096876
CMTM3	1983.72	1469.48	2497.97	0.588269	-0.765453	3.52376e-05	0.0010072
ABCC8	483.789	610.364	357.215	1.70868	0.772878	3.59994e-05	0.00102754
SLC2A5	147.762	90.9071	204.617	0.44428	-1.17046	3.64053e-05	0.00103768
AGR2	15107.1	19924.7	10289.6	1.93639	0.953371	3.71634e-05	0.00105781
CES3	220.29	298.685	141.894	2.10498	1.07381	3.74227e-05	0.00106371
DGAT2	384.694	492.129	277.258	1.77498	0.827805	3.7885e-05	0.00107535
CCK	133.696	186.248	81.1437	2.29528	1.19867	3.94342e-05	0.00111778
PLIN2	1111.95	828.311	1395.59	0.59352	-0.752631	4.05395e-05	0.00114752
GLB1L2	540.836	670.551	411.121	1.63103	0.705785	4.1276e-05	0.00116675
NTSR1	380.556	488.856	272.256	1.79557	0.844444	4.13874e-05	0.00116828
TFF3	7790.79	10508.5	5073.08	2.07142	1.05062	4.18633e-05	0.00118008
PTGIS	1742.9	1348.45	2137.35	0.630898	-0.664522	4.26018e-05	0.00119925
PRUNE2	343.61	453.212	234.008	1.93674	0.953628	4.27827e-05	0.00120268
TNFRSF11A	301.8	391.152	212.448	1.84117	0.880624	4.32145e-05	0.00121315
CAPNS2	5.59584	1.61611	9.57556	0.168775	-2.56683	4.34708e-05	0.00121867
ATP6V0A4	11.6862	4.10141	19.2709	0.212829	-2.23223	4.39831e-05	0.00123135
HES2	100.139	55.179	145.1	0.380283	-1.39485	4.45198e-05	0.00124467
COL12A1	9930.09	6191.94	13668.2	0.453016	-1.14236	4.49368e-05	0.00125461
LLGL1	623.155	474.628	771.683	0.615056	-0.701211	4.50471e-05	0.00125597
NXN	1139.67	849.742	1429.59	0.594394	-0.750509	4.52762e-05	0.00126038
SEPP1	2561.6	3192.56	1930.65	1.65362	0.725628	4.53284e-05	0.00126038
WNT3A	7.79648	2.45814	13.1348	0.187147	-2.41776	4.54161e-05	0.0012611
TKTL1	4.05249	6.98479	1.12019	6.23535	2.64047	4.62554e-05	0.00128266
FCRLA	24.4475	10.1827	38.7124	0.263034	-1.92668	4.67084e-05	0.00129347
XIRP1	97.2422	52.6204	141.864	0.370921	-1.43081	4.68619e-05	0.00129596
CHGA	1686.61	2068.78	1304.44	1.58595	0.665349	4.70627e-05	0.00129976
GLI3	272.89	187.626	358.154	0.523869	-0.932722	4.73179e-05	0.00130504
COL22A1	409.553	297.818	521.288	0.571311	-0.807651	4.79706e-05	0.00132126
SPAG6	5.60862	9.46896	1.74827	5.41617	2.43727	4.82342e-05	0.00132673
TWIST1	203.656	127.613	279.699	0.456253	-1.1321	4.87529e-05	0.0013392
ERMN	43.2122	20.0438	66.3805	0.301953	-1.7276	4.92479e-05	0.00135098
RAI14	1659.54	1290.45	2028.64	0.636112	-0.652646	4.94084e-05	0.00135356
BEND4	11.2809	18.428	4.13373	4.45795	2.15638	4.95968e-05	0.00135546
PLEKHA6	2919.45	3657.63	2181.26	1.67684	0.745746	4.96764e-05	0.00135546
SLC7A10	1.11488	0.262465	1.96729	0.133414	-2.90602	4.96129e-05	0.00135546
CDH3	3214.51	2350.04	4078.99	0.576133	-0.795527	4.98629e-05	0.00135873
TLDC2	179.992	249.46	110.524	2.25708	1.17446	5.01761e-05	0.00136545
CYR61	4512.9	3125.03	5900.77	0.529597	-0.917033	5.08879e-05	0.00138297
NLGN2	689.495	512.678	866.312	0.591793	-0.756834	5.18918e-05	0.00140838
ASRGL1	329.889	433.731	226.046	1.91877	0.940184	5.24063e-05	0.00142046
COL28A1	39.2697	60.5559	17.9835	3.36731	1.7516	5.2514e-05	0.00142149
ROR2	424.035	310.637	537.432	0.578003	-0.790852	5.46887e-05	0.0014784
DIO2	551.256	419.83	682.683	0.614971	-0.70141	5.50301e-05	0.00148371
SERPINA9	3.94412	1.05923	6.82901	0.155107	-2.68866	5.50102e-05	0.00148371
LOC400043	448.482	564.47	332.493	1.69769	0.763574	5.54775e-05	0.0014938
FAM129C	12.8381	4.66466	21.0115	0.222005	-2.17134	5.5614e-05	0.00149551
RHBDF2	1408.37	1088.15	1728.6	0.629497	-0.667729	5.59288e-05	0.00150199
TPRN	797.028	980.848	613.208	1.59953	0.677653	5.60793e-05	0.00150406
CACNG4	383.067	272.118	494.016	0.550828	-0.860326	5.66402e-05	0.00151711
ALPI	17.2657	27.6145	6.91689	3.99233	1.99723	5.73153e-05	0.00153318
CRCT1	46.77	71.3183	22.2217	3.20941	1.68231	5.76776e-05	0.00154086
PDLIM4	1029.73	782.052	1277.4	0.612221	-0.707875	5.81192e-05	0.00155063
NPC1L1	977.963	1219.86	736.068	1.65726	0.728803	5.82722e-05	0.00155268
IL20	1.30986	2.33175	0.287969	8.09721	3.01743	5.89509e-05	0.00156872
PHLDB2	663.958	503.634	824.283	0.610996	-0.710765	5.91955e-05	0.00157318
SEMA3D	45.0184	21.3822	68.6545	0.311446	-1.68295	5.96573e-05	0.0015834
LSP1	1248.62	932.913	1564.32	0.59637	-0.745721	6.01174e-05	0.00159354
CD163	1130.89	847.554	1414.23	0.599304	-0.73864	6.07576e-05	0.00160842
IBSP	53.3796	26.4738	80.2853	0.329746	-1.60057	6.09054e-05	0.00161025
AQP9	146.882	92.0157	201.748	0.456093	-1.1326	6.2475e-05	0.00164962
HYAL1	862.455	1060.39	664.523	1.59571	0.674199	6.39276e-05	0.00168579
SLC9A4	131.829	182.361	81.2976	2.24313	1.16551	6.45765e-05	0.00170071
SLC30A8	673.667	845.801	501.533	1.68643	0.753973	6.54424e-05	0.00172112
TLR2	456.287	337.524	575.049	0.586948	-0.768694	6.55198e-05	0.00172112
PTHLH	193.069	121.08	265.057	0.456807	-1.13034	6.5689e-05	0.00172335
APOC3	25.814	40.2801	11.3479	3.54955	1.82764	6.62796e-05	0.00173628
GAST	7.4617	12.4298	2.49363	4.98461	2.31748	6.64371e-05	0.00173628
ROBO1	581.273	450.021	712.526	0.631585	-0.66295	6.64065e-05	0.00173628
RLBP1	2.39355	4.1499	0.637186	6.51286	2.70329	6.73126e-05	0.00175692
ARHGDIG	27.8448	43.2478	12.4418	3.47602	1.79744	6.82334e-05	0.00177868
ENPP7	3.21137	5.53518	0.887567	6.23636	2.6407	7.19867e-05	0.00187391
HSPA6	1746.85	1362.57	2131.13	0.639365	-0.645288	7.20698e-05	0.00187391
TRIM2	1476.46	1799.34	1153.58	1.55979	0.641351	7.26709e-05	0.00188714
HMGCR	1328.13	1640.27	1016	1.61443	0.691029	7.36029e-05	0.00190891
POF1B	1251.11	1565.26	936.956	1.67058	0.740345	7.41072e-05	0.00191956
LL22NC03-63E9.3	0.504996	0.946498	0.0634944	14.9068	3.8979	7.43851e-05	0.00192431
COL5A2	11251.1	7276.21	15226.1	0.477879	-1.06528	7.47246e-05	0.00193065
FBXW12	0.893854	1.63397	0.153736	10.6284	3.40986	7.49601e-05	0.00193185
PLXDC2	602.826	466.384	739.268	0.630872	-0.664581	7.49011e-05	0.00193185
HTRA1	4760.13	3346.32	6173.94	0.542007	-0.883617	7.54789e-05	0.00194277
THEMIS2	625.312	480.601	770.023	0.624138	-0.680063	7.69327e-05	0.00197522
CMTM7	1269.33	958.293	1580.37	0.606371	-0.721727	7.69264e-05	0.00197522
HMOX1	676.934	509.382	844.485	0.603187	-0.729323	7.71754e-05	0.00197896
CHST3	850.661	656.931	1044.39	0.62901	-0.668846	7.8009e-05	0.00199533
KCNK1	1800.61	2215.14	1386.08	1.59813	0.676389	7.79193e-05	0.00199533
KIAA1211	711.116	890.566	531.666	1.67505	0.744203	7.86208e-05	0.00200847
PLAC8	1361.31	1670.6	1052.03	1.58798	0.66719	7.99473e-05	0.0020398
CGB5	581.972	452.266	711.677	0.635493	-0.654052	8.05344e-05	0.00205222
ABCC6	109.306	152.44	66.1715	2.30372	1.20396	8.16378e-05	0.00207775
CSAG3	4.67687	7.89453	1.45921	5.41015	2.43567	8.22452e-05	0.0020906
DMRTA2	4.76849	1.4433	8.09368	0.178324	-2.48743	8.3972e-05	0.00213185
AFAP1-AS1	1317.89	1624.74	1011.05	1.60698	0.684348	8.52063e-05	0.0021605
C11ORF86	114.169	157.555	70.7827	2.2259	1.15439	8.59878e-05	0.00217761
CPZ	769.212	586.164	952.259	0.615551	-0.70005	8.68213e-05	0.002196
TMEM45B	1291.67	1600.31	983.027	1.62794	0.703048	8.76404e-05	0.00221398
BAIAP2L2	1270.66	1577.74	963.587	1.63736	0.711375	8.9829e-05	0.00226646
MIAT	248.687	170.957	326.418	0.523736	-0.933089	9.10948e-05	0.00229557
HLX	309.753	221.943	397.562	0.55826	-0.840991	9.18895e-05	0.00231274
TMEM200B	146.806	93.1451	200.466	0.464642	-1.10581	9.24962e-05	0.00232515
IGF2BP1	41.7032	19.9311	63.4754	0.313997	-1.67118	9.28099e-05	0.00233017
PCDH7	1151.51	869.936	1433.09	0.607035	-0.720147	9.32377e-05	0.00233803
SULF1	9871.57	6303.07	13440.1	0.468976	-1.09241	9.41982e-05	0.00235923
TLX1NB	0.801976	1.46076	0.143192	10.2014	3.3507	9.48713e-05	0.00237318
VSTM4	455.513	340.225	570.801	0.596048	-0.746499	9.85216e-05	0.00245847
MLXIPL	353.429	459.752	247.107	1.86054	0.895722	9.85032e-05	0.00245847
THBS2	13074	8613.68	17534.4	0.491245	-1.02548	0.000101782	0.00253673
WNT5B	247.816	171.062	324.571	0.527039	-0.924018	0.0001021	0.00254154
SOX11	67.8383	34.7015	100.975	0.343664	-1.54093	0.000103657	0.00257718
ANPEP	2666.86	3289.52	2044.2	1.6092	0.686341	0.000103992	0.00257923
REPS2	1015.83	1261.4	770.265	1.63762	0.711597	0.000103934	0.00257923
CELSR1	1655.38	1302.75	2008	0.648781	-0.624196	0.000104174	0.00258061
MEP1A	38.3753	58.4715	18.2792	3.19881	1.67753	0.000104823	0.00259228
SCGN	309.27	396.673	221.866	1.78789	0.83826	0.000104899	0.00259228
MYH1	2.44935	4.19466	0.704044	5.95795	2.57482	0.000106183	0.0026177
TANC2	1018.88	783.267	1254.49	0.624371	-0.679525	0.000106117	0.0026177
A4GALT	740.371	560.599	920.144	0.609252	-0.714889	0.000106978	0.0026341
CYP27C1	91.5086	49.9979	133.019	0.375869	-1.4117	0.000109867	0.002702
CLEC4M	0.765129	0.155977	1.37428	0.113498	-3.13927	0.00011065	0.00271797
CCL26	55.8223	28.7651	82.8796	0.347071	-1.5267	0.00011094	0.00272182
ASGR1	53.8325	27.5862	80.0787	0.344489	-1.53747	0.000111153	0.00272379
MMP12	277.317	195.887	358.746	0.546031	-0.872945	0.000111507	0.00272918
PRR15L	1996.74	2494.47	1499.01	1.66408	0.734722	0.00011337	0.00277146
DNM1P46	12.1725	19.605	4.74006	4.13602	2.04824	0.000114822	0.0028036
GLT8D2	411.881	305.5	518.262	0.58947	-0.762509	0.000115039	0.00280555
LCT	32.8833	50.3411	15.4255	3.2635	1.70642	0.000115558	0.00281486
LOXL1	1247.15	943.472	1550.83	0.608365	-0.71699	0.000115753	0.00281625
FGF11	105.499	61.9956	149.002	0.416071	-1.2651	0.0001179	0.00286506
CXCL12	818.818	640.418	997.218	0.642204	-0.638896	0.0001189	0.0028839
HES6	240.697	314.727	166.667	1.88836	0.917133	0.000119083	0.0028839
P4HA3	184.853	118.754	250.952	0.473214	-1.07944	0.000119098	0.0028839
CCKBR	14.1372	22.7445	5.52984	4.11305	2.04021	0.000120323	0.00291012
FABP6	78.8785	116.355	41.4019	2.81038	1.49076	0.000120762	0.00291728
BTG2	2298.02	2833.7	1762.34	1.60792	0.685193	0.000121165	0.00292356
BDH1	475.482	589.886	361.079	1.63368	0.708123	0.000121638	0.00293149
C2ORF88	232.839	305.78	159.899	1.91234	0.935336	0.000122249	0.00293989
PFN2	1006.87	778.47	1235.27	0.630204	-0.66611	0.000122273	0.00293989
SLC16A9	134.329	183.806	84.8515	2.16621	1.11517	0.000123343	0.00296212
FXYD2	944.897	1154.78	735.016	1.57109	0.651768	0.00012434	0.00298075
GABRP	4473.64	3170.54	5776.73	0.548848	-0.865522	0.000124411	0.00298075
RGS5	3026.16	3770.41	2281.92	1.6523	0.724476	0.00012581	0.00301074
TYMP	2648.73	2042.45	3255.01	0.627479	-0.672361	0.000126385	0.00302098
PLCE1	448.203	558.898	337.508	1.65596	0.727664	0.000127196	0.0030368
CDC42EP5	846.943	1032.49	661.394	1.56109	0.64255	0.000127861	0.00304911
EPGN	0.790216	0.16298	1.41745	0.114981	-3.12053	0.000128434	0.00305921
DKK4	31.7379	48.4727	15.0032	3.23082	1.6919	0.000128585	0.00305925
OSBPL7	1411.11	1711.31	1110.91	1.54046	0.623359	0.000128824	0.00306136
SLC19A3	193.573	264.354	122.792	2.15287	1.10626	0.000130174	0.00308986
TENM2	79.7443	42.1149	117.374	0.358811	-1.47871	0.000133119	0.0031561
TACR2	46.5557	70.0416	23.0699	3.03605	1.6022	0.000134616	0.00318788
SLC27A2	153.742	209.048	98.435	2.12372	1.08659	0.00013525	0.0031992
IDI1	1226.05	1527.99	924.111	1.65347	0.725501	0.000135616	0.00320414
CHRM1	11.1461	17.9142	4.3781	4.09177	2.03273	0.000136055	0.00321081
KIAA0040	1664.55	2017.42	1311.68	1.53805	0.621104	0.000139738	0.00329392
RGP1	199.736	129.384	270.088	0.479045	-1.06177	0.000139942	0.00329492
FFAR4	34.5442	52.5326	16.5558	3.17306	1.66588	0.000141545	0.00332884
PLEKHO1	925.833	721.375	1130.29	0.638221	-0.647871	0.000141717	0.00332906
DOPEY2	906.415	1106.36	706.467	1.56605	0.647132	0.000142062	0.00333331
NETO1	10.6861	3.99959	17.3727	0.230223	-2.1189	0.000143245	0.00335722
REEP6	569.788	695.112	444.465	1.56393	0.645176	0.000144588	0.00338481
SYBU	548.898	670.907	426.889	1.57162	0.652252	0.000145239	0.00339616
TREM1	190.829	122.9	258.758	0.47496	-1.07412	0.00014794	0.00345536
SPINK1	11323.2	14944.2	7702.16	1.94026	0.956246	0.00015174	0.00354009
ZEB2	653.375	506.154	800.596	0.632222	-0.661498	0.00015583	0.00363136
KIRREL	294.946	211.736	378.155	0.559918	-0.836713	0.000156439	0.00363724
SPRR2G	0.61624	1.12263	0.109853	10.2194	3.35324	0.000156387	0.00363724
TOX3	564.246	686.794	441.699	1.55489	0.636813	0.000163443	0.00379577
LOXL4	764.751	589.099	940.402	0.626433	-0.674768	0.000164275	0.00381077
AMBP	750.631	924.89	576.372	1.60468	0.682283	0.000169325	0.00392346
HBB	312.566	399.539	225.593	1.77106	0.824614	0.00016978	0.00392956
VEGFC	204.703	133.718	275.688	0.485033	-1.04384	0.000169981	0.00392975
FUT2	1415.24	1710.35	1120.13	1.52692	0.610626	0.000173001	0.00399505
GAA	2408.29	1873.12	2943.45	0.636367	-0.652068	0.000173606	0.00400451
CD37	449.776	339.733	559.819	0.606862	-0.720559	0.000174155	0.00401264
NID1	2433.44	1893.93	2972.95	0.637054	-0.650513	0.00017558	0.00404092
LRRC17	189.973	123.229	256.717	0.480018	-1.05884	0.000176625	0.00406038
RARRES2	2487.98	1936.77	3039.18	0.637269	-0.650026	0.000177514	0.00407624
ANK1	229.334	301.373	157.294	1.91599	0.938087	0.000178307	0.00408985
FHOD3	336.713	240.289	433.137	0.554764	-0.850054	0.000180895	0.00414456
CXCR4	1586.95	1259.66	1914.24	0.658047	-0.603737	0.00018139	0.00414661
RPS27	821.019	997.898	644.14	1.54919	0.631518	0.000181369	0.00414661
FCGR3A	1446.36	1145.63	1747.09	0.655737	-0.608812	0.000182184	0.0041601
PIWIL4	272.253	349.756	194.75	1.79592	0.844722	0.000182811	0.00416976
NOX4	265.805	188.366	343.244	0.548781	-0.865698	0.000185132	0.00421801
LMCD1	1087.1	835.097	1339.1	0.623624	-0.681252	0.000186797	0.00424315
LPCAT4	3889.97	4929.07	2850.86	1.72898	0.78992	0.000186932	0.00424315
LPIN1	1067.69	1324.65	810.733	1.63389	0.70831	0.000187067	0.00424315
S100A1	107.641	147.934	67.3481	2.19656	1.13525	0.000186848	0.00424315
GPX3	1391.39	1090.8	1691.97	0.644694	-0.633314	0.000187648	0.00425162
CYSTM1	6422.64	8445.26	4400.03	1.91936	0.940628	0.000188057	0.00425618
FKBP10	3313.96	2487.49	4140.42	0.600781	-0.735088	0.000190366	0.00430366
LHFPL3	17.9113	27.8136	8.00908	3.47276	1.79608	0.000191203	0.00431015
NPBWR1	5.80773	1.98121	9.63426	0.205642	-2.28179	0.000191286	0.00431015
TMEM47	920.552	721.185	1119.92	0.643962	-0.634953	0.000191132	0.00431015
SLC16A3	5756.95	3976.91	7536.98	0.527654	-0.922337	0.000192123	0.00432425
CCL19	300.031	217.284	382.778	0.56765	-0.816927	0.000192776	0.00433418
LOR	1.4365	2.48935	0.383661	6.4884	2.69786	0.000193734	0.00434616
RHCG	53.3747	28.147	78.6024	0.358093	-1.48159	0.000193643	0.00434616
JAK3	400.222	298.786	501.659	0.595595	-0.747595	0.000194321	0.00435454
ZSWIM7	316.977	231.378	402.576	0.574744	-0.799007	0.000196122	0.00439008
FLRT3	417.661	313.895	521.427	0.601992	-0.732184	0.000196527	0.00439432
CLMP	161.684	104.895	218.473	0.480128	-1.05851	0.000199172	0.00444376
UGT2B15	338.113	436.764	239.462	1.82394	0.867056	0.000199104	0.00444376
COL15A1	2578.91	2008.96	3148.86	0.637995	-0.648383	0.000200251	0.00445808
COL9A3	255.68	329.886	181.473	1.81782	0.862212	0.000200243	0.00445808
EPS8L3	2722.71	3329.09	2116.33	1.57305	0.653561	0.000202407	0.00450118
MXD1	1673.82	2020.71	1326.94	1.52284	0.606761	0.000203321	0.00451659
NOTUM	124.187	168.362	80.0124	2.10419	1.07327	0.000204005	0.00452686
FAM83E	1139.99	1413.53	866.453	1.63139	0.706105	0.000204519	0.00452843
VIP	55.5374	82.0806	28.9943	2.83092	1.50127	0.000204427	0.00452843
HTR2B	119.996	162.721	77.2705	2.10586	1.07441	0.000204889	0.00453173
EFNA3	451.499	559.168	343.83	1.62629	0.701586	0.000205441	0.00453462
RUNX2	506.05	388.454	623.647	0.622875	-0.682986	0.000205464	0.00453462
BANF2	0.410134	0.756955	0.0633139	11.9556	3.57961	0.000205741	0.00453517
TTC19	1048.84	814.007	1283.67	0.634123	-0.657165	0.000205932	0.00453517
ATP2C2	627.494	769.76	485.228	1.58639	0.665745	0.000209871	0.00461694
APOL5	1.018	0.264968	1.77103	0.149612	-2.7407	0.000210896	0.00463449
FERMT2	925.854	727.319	1124.39	0.646857	-0.628482	0.00021485	0.00471631
FAM135A	738.262	907.735	568.788	1.59591	0.674381	0.000215322	0.0047216
RAX2	0.314099	0.604015	0.0241833	24.9765	4.6425	0.000217715	0.00476897
MYH16	53.7221	28.5838	78.8604	0.362461	-1.4641	0.000219874	0.0048111
SERPINB3	606.466	476.063	736.868	0.646063	-0.630253	0.000220113	0.00481117
GATA5	52.7506	77.8342	27.6669	2.81326	1.49224	0.000221732	0.00484139
GP9	0.797379	1.41548	0.179281	7.89532	2.981	0.000223561	0.00487612
KIF12	828.668	1004.95	652.39	1.54041	0.623312	0.000228217	0.00497236
NCR3LG1	98.3834	137.096	59.6711	2.29752	1.20008	0.000229267	0.00498992
COL6A6	13.8945	5.64729	22.1417	0.255052	-1.97114	0.000230899	0.00502008
ANOS1	257.399	182.769	332.028	0.550464	-0.86128	0.000234395	0.00509068
ZFPM1	430.102	531.656	328.549	1.61819	0.694385	0.000234858	0.00509533
LOC374443	130.951	86.0014	175.9	0.488922	-1.03232	0.000241702	0.00523824
WDR72	749.498	919.866	579.13	1.58836	0.667535	0.000241975	0.00523861
BTBD6	765.271	594.397	936.144	0.634941	-0.655305	0.000243527	0.00526662
ANKRD30B	1.19131	2.06526	0.317367	6.50748	2.7021	0.000247815	0.00535369
CRYAB	416.514	314.251	518.778	0.605752	-0.7232	0.000248669	0.00536647
UNC5A	74.2506	40.0081	108.493	0.368762	-1.43924	0.000249238	0.00537308
ALDH1A1	3838.65	4828.95	2848.35	1.69535	0.761583	0.000249848	0.00537797
CDH26	39.0409	19.5848	58.497	0.334799	-1.57863	0.000249991	0.00537797
ROS1	60.656	32.637	88.6751	0.368051	-1.44202	0.00025106	0.00539528
SLCO4A1-AS1	135.752	183.506	87.9984	2.08533	1.06028	0.000255436	0.00548355
DAZ1	131.489	177.889	85.0897	2.0906	1.06392	0.000256376	0.00549796
DDX53	0.225342	0.450685	0	65535	65535	0.000258414	0.00553586
NEU4	17.187	26.753	7.62103	3.51043	1.81165	0.000261082	0.00558716
NUP210L	2.18454	0.670735	3.69835	0.181361	-2.46307	0.000262248	0.00560623
MYEOV	1642.26	1975.23	1309.3	1.50862	0.593228	0.00026306	0.00561772
C6	659.546	809.249	509.843	1.58725	0.666529	0.000264217	0.00563653
KLHL4	32.161	15.9837	48.3383	0.330664	-1.59656	0.000265299	0.00565372
ZNF385A	636.25	498.85	773.651	0.6448	-0.633075	0.000265828	0.0056591
GRTP1	428.344	528.806	327.882	1.61279	0.689562	0.000270014	0.00574222
C14ORF132	330.675	240.704	420.647	0.572222	-0.805354	0.000275372	0.005844
IGFALS	118.161	159.431	76.8917	2.07345	1.05203	0.000275347	0.005844
PP14571	10.6657	4.22682	17.1046	0.247117	-2.01674	0.000277138	0.00587539
RAB31	3129.18	2400.04	3858.31	0.622044	-0.684911	0.0002785	0.00589815
HTR3A	55.7319	81.8414	29.6223	2.76283	1.46615	0.000278842	0.00589926
ID3	1360.68	1070.39	1650.97	0.648341	-0.625176	0.000281603	0.00595152
SOX14	0.456949	0.078485	0.835414	0.0939474	-3.412	0.000283508	0.00598559
TBX4	17.9148	27.7632	8.0664	3.44183	1.78318	0.000284391	0.00599803
TMEM246	692.815	855.999	529.631	1.61622	0.692621	0.000285252	0.00601
PLEKHG2	884.393	698.993	1069.79	0.65339	-0.613983	0.000290574	0.00611582
MYH4	1.58463	2.69213	0.477131	5.64233	2.49629	0.000291394	0.00612677
GRIK2	35.6089	17.8952	53.3226	0.335602	-1.57518	0.000296777	0.00622229
P3H1	1204.74	930.451	1479.03	0.629094	-0.668653	0.00029685	0.00622229
MSC	352.007	254.121	449.892	0.564849	-0.824062	0.000296384	0.00622229
HNF4G	419.459	518.612	320.306	1.61911	0.695205	0.000298137	0.00623647
ZBBX	2.89783	0.939325	4.85633	0.193423	-2.37017	0.00029805	0.00623647
ARHGEF35	827.269	999.341	655.197	1.52525	0.609048	0.000300404	0.0062726
ZNF532	1226.83	946.208	1507.45	0.62769	-0.671876	0.000300479	0.0062726
KIAA1804	419.514	518.694	320.334	1.61923	0.695305	0.000304304	0.00634597
CDX1	77.502	112.21	42.7942	2.62208	1.39071	0.000307294	0.0063969
EDNRA	848.27	671.834	1024.71	0.655635	-0.609035	0.000307372	0.0063969
STC1	976.648	774.081	1179.21	0.656438	-0.60727	0.000308595	0.00641584
AOC3	1105.69	856.517	1354.87	0.632175	-0.661604	0.000313142	0.00650273
LINC00671	15.7772	24.7332	6.82116	3.62595	1.85836	0.000313411	0.00650273
C2CD4B	145.846	195.888	95.8033	2.04469	1.03188	0.000315519	0.00653981
SPON2	3567.9	2703.85	4431.95	0.610082	-0.712926	0.000318681	0.00659867
PCSK1	162.771	218.08	107.463	2.02936	1.02103	0.000321622	0.00665283
RPL10L	0.56503	1.0237	0.106358	9.62503	3.26679	0.000323343	0.00668167
WDR86	44.09	22.944	65.236	0.351707	-1.50755	0.000325601	0.00672153
TMPRSS2	2391.42	2904.52	1878.31	1.54635	0.628863	0.000326252	0.00672816
DZIP1	467.259	358.126	576.392	0.621323	-0.686586	0.000326894	0.00673462
GPR68	278.927	202.703	355.152	0.57075	-0.809068	0.000329517	0.00678181
LHFPL3-AS2	43.8038	64.8588	22.7489	2.85108	1.51151	0.000331384	0.00681338
CXCL14	5067.35	6458.69	3676.02	1.75698	0.813098	0.000336602	0.00691369
SLCO1B7	8.86008	3.44687	14.2733	0.241491	-2.04996	0.000338429	0.00693544
MMP8	14.1269	5.93477	22.3191	0.265906	-1.91101	0.000338678	0.00693544
VCAN	11069.2	7521.05	14617.3	0.514532	-0.958668	0.000338643	0.00693544
BICD2	778.591	612.392	944.791	0.648177	-0.625539	0.00034457	0.00704504
PPFIBP2	649.552	796.385	502.719	1.58416	0.663715	0.00034472	0.00704504
TTLL6	36.6648	54.7121	18.6176	2.93873	1.55519	0.000346846	0.0070814
KLK2	15.1012	6.36501	23.8374	0.267018	-1.90499	0.000355054	0.00724176
MDM2	1449.95	1164.41	1735.49	0.670943	-0.575738	0.000356468	0.00725661
SQLE	1801	2173.96	1428.04	1.52234	0.606294	0.000356493	0.00725661
NKD2	273.007	197.893	348.121	0.568459	-0.814872	0.000358993	0.00730023
ISG15	2841.79	2236.02	3447.55	0.648584	-0.624635	0.000359992	0.00731329
MFGE8	3741.95	2839.75	4644.15	0.611468	-0.709651	0.000360667	0.00731972
SAMD4A	531.335	416.02	646.651	0.643345	-0.636336	0.000364037	0.00738077
DFNA5	296.39	217.624	375.157	0.580087	-0.785659	0.000365243	0.00739057
TRPM5	42.5124	62.961	22.0637	2.85359	1.51278	0.000365032	0.00739057
CLEC1B	0.359884	0.055695	0.664072	0.0838689	-3.57572	0.000365769	0.00739389
C1ORF115	754.863	916.926	592.8	1.54677	0.62926	0.000368754	0.00744687
RAB17	659.329	809.72	508.939	1.591	0.66993	0.000370511	0.00746758
SLC43A1	452.98	557.158	348.801	1.59735	0.675682	0.000370455	0.00746758
SYTL2	1604.06	1920.73	1287.4	1.49195	0.577196	0.000371895	0.0074881
NKX2-8	9.13504	3.60879	14.6613	0.246144	-2.02243	0.000372823	0.00749939
ACER2	151.9	203.125	100.674	2.01765	1.01267	0.000377154	0.00757904
ERICH3	9.91608	3.97809	15.8541	0.250919	-1.9947	0.000379067	0.00761002
SPON1	1494.06	1203.6	1784.51	0.674471	-0.568173	0.000381646	0.00765427
CIDEA	3.1976	1.07334	5.32185	0.201687	-2.30981	0.000382662	0.00766712
IL1A	58.0666	31.9693	84.1638	0.379846	-1.39651	0.000383582	0.00767804
C5ORF30	433.817	532.978	334.656	1.59261	0.671397	0.000388651	0.00777188
SPSB1	1414.03	1129.97	1698.08	0.665438	-0.587623	0.00038908	0.00777285
GLIPR1	618.372	490.781	745.963	0.657916	-0.604025	0.000390112	0.00778586
ADAP1	2652.49	3220.02	2084.96	1.5444	0.62705	0.000393337	0.00784257
CKMT1B	1156.89	1421.72	892.065	1.59374	0.67242	0.00039914	0.00794334
PRICKLE1	340.999	248.136	433.862	0.571925	-0.806103	0.000399169	0.00794334
IL1R1	2556.59	2018.98	3094.19	0.652508	-0.615932	0.000399591	0.00794402
FNDC3B	2811.71	2220.55	3402.87	0.652551	-0.615837	0.000400046	0.00794533
CNN3	2783.63	2198.12	3369.13	0.652431	-0.616103	0.000408293	0.00810124
MEG3	418.615	319.969	517.261	0.618583	-0.692961	0.00040964	0.00812009
INSIG1	1450.89	1733.27	1168.51	1.48332	0.568829	0.000410403	0.00812734
BEX1	136.216	182.565	89.8673	2.03149	1.02254	0.000413693	0.00818455
ANTXR1	6556.54	4634.34	8478.74	0.546584	-0.871485	0.000417774	0.0082573
DQX1	137.432	184.076	90.789	2.02751	1.01971	0.000418566	0.00826496
ALPK2	111.059	70.5913	151.527	0.465867	-1.10201	0.000420587	0.00829684
CAPN5	4566.23	5768.83	3363.62	1.71506	0.778262	0.000422766	0.0083318
SMURF2	506.391	394.654	618.129	0.638465	-0.647321	0.000423473	0.00833768
IFNL2	0.776319	0.210375	1.34226	0.156731	-2.67363	0.000424812	0.008356
ATP10A	396.521	300.342	492.7	0.609585	-0.714101	0.000427132	0.00839356
BLK	27.9885	14.0843	41.8926	0.336201	-1.5726	0.000428984	0.00842185
CDH13	189.944	126.986	252.902	0.502117	-0.993905	0.000431712	0.00846727
CRACR2A	120.01	160.626	79.3934	2.02317	1.01661	0.000432394	0.00847252
DUSP8	435.894	534.426	337.363	1.58413	0.66369	0.000435848	0.00853201
EEF1A2	1088.8	850.711	1326.88	0.641135	-0.641299	0.000441714	0.00863858
SMO	429.538	329.85	529.227	0.623268	-0.682076	0.00044369	0.00866893
DNAJB5	280.837	206.019	355.655	0.579265	-0.787704	0.000446293	0.0087096
ENTHD1	17.3934	7.88064	26.9061	0.292894	-1.77155	0.000446624	0.0087096
CXCR5	33.6098	17.3129	49.9067	0.346905	-1.52739	0.000448186	0.00873171
PLA2G5	43.3763	22.8983	63.8542	0.358602	-1.47954	0.000449201	0.00874316
CD14	1403.9	1123.2	1684.6	0.666745	-0.584794	0.000451135	0.00877245
GPT	202.816	268.984	136.647	1.96846	0.977065	0.0004527	0.00879452
AMIGO2	1677.03	1353.7	2000.36	0.676728	-0.563353	0.000454195	0.00880682
CYP1B1	901.78	719.638	1083.92	0.663921	-0.590916	0.000453884	0.00880682
GBE1	555.012	441.296	668.728	0.659904	-0.599673	0.000456211	0.00883753
GPR12	2.48026	0.845932	4.11458	0.205594	-2.28213	0.000458045	0.00886464
SRGN	1624.09	1311.86	1936.32	0.677499	-0.561708	0.000462026	0.00893323
VRTN	5.35468	8.6606	2.04877	4.22722	2.07971	0.000462544	0.0089348
LRP12	251.412	181.565	321.259	0.565168	-0.823248	0.000474867	0.00916417
FRZB	575.261	691.845	458.678	1.50835	0.592967	0.000478733	0.00923005
KCNJ11	109.119	147.821	70.4177	2.0992	1.06984	0.000480235	0.00925029
GUCA1A	7.99684	3.1626	12.8311	0.24648	-2.02046	0.000482074	0.00926824
UCN2	35.1515	18.2081	52.095	0.349518	-1.51656	0.000481779	0.00926824
S100A7A	1.10775	1.90233	0.313167	6.07448	2.60276	0.000483353	0.0092841
EPHX2	242.053	310.14	173.966	1.78276	0.834114	0.000484343	0.00929439
COL10A1	4117.58	3054.44	5180.72	0.589578	-0.762246	0.000488485	0.00936341
STC2	311.752	232.875	390.629	0.596154	-0.746243	0.000488856	0.00936341
NKX2-2	106.065	144.378	67.7519	2.13098	1.09152	0.000491287	0.00939481
PLXNA2	2027.48	2485.14	1569.83	1.58306	0.662717	0.000491875	0.00939481
TSPAN4	1031.41	815.181	1247.63	0.653382	-0.614002	0.000491685	0.00939481
PTPRU	2110.95	1644.86	2577.05	0.638274	-0.647752	0.000492625	0.00940036
C6ORF1	574.975	461.393	688.558	0.670087	-0.577581	0.000496569	0.00945795
SIGLEC1	338.995	248.096	429.893	0.577111	-0.79308	0.000496329	0.00945795
MT1F	303.908	381.171	226.644	1.6818	0.750006	0.00050117	0.00953669
RHOU	926.571	1113.9	739.238	1.50683	0.591516	0.000503969	0.00958105
KLF4	1886.43	2295.98	1476.88	1.55461	0.636557	0.00050453	0.00958279
MN1	468.16	361.959	574.361	0.630194	-0.666132	0.000505287	0.00958826
ZNF33B	837.317	1005.1	669.533	1.5012	0.586114	0.000508169	0.009634
MSR1	683.665	534.171	833.158	0.64114	-0.64129	0.000511129	0.00968113
DACT1	530.247	417.96	642.534	0.650488	-0.620407	0.000514429	0.00973461
PLOD1	4504.02	3307.24	5700.8	0.580136	-0.785537	0.000515405	0.00974406
C8G	72.3704	40.4334	104.307	0.387638	-1.36722	0.000518788	0.00979895
IL17RE	834.703	1001.5	667.903	1.49947	0.584456	0.000519661	0.00980639
MFRP	1562	1262.7	1861.31	0.678392	-0.559809	0.00052046	0.00981241
DPYSL3	4697.08	3466.73	5927.42	0.584865	-0.773826	0.000524148	0.00987283
HERC6	600.579	723.836	477.321	1.51646	0.600704	0.000524792	0.00987585
SSTR1	262.557	333.133	191.98	1.73525	0.795142	0.000540079	0.0101375
TCF7L1	233.363	165.301	301.426	0.548396	-0.86671	0.000540182	0.0101375
THRSP	2.51501	0.881618	4.14841	0.212519	-2.23433	0.000539768	0.0101375
DMBT1	7030.98	9098.67	4963.28	1.8332	0.874361	0.000541983	0.0101619
TRPM8	45.018	24.2698	65.7661	0.369032	-1.43818	0.000543006	0.0101718
UNC13D	2078.73	1621.4	2536.05	0.639341	-0.645342	0.00054646	0.0102271
AIM2	40.3269	21.3158	59.3381	0.359226	-1.47704	0.000549843	0.0102716
SDS	229.052	161.262	296.842	0.543259	-0.880288	0.00054969	0.0102716
HOMER3	705.39	549.028	861.752	0.637106	-0.650394	0.000560564	0.0104623
MRAP2	195.434	259.994	130.874	1.98661	0.990308	0.000562475	0.0104879
MYH10	1277.73	1002.04	1553.43	0.645049	-0.632519	0.00056296	0.0104879
RAB3IL1	393.487	299.267	487.707	0.613621	-0.704581	0.000564231	0.010502
DPCR1	11335.3	14685.8	7984.78	1.83922	0.879095	0.000566295	0.0105271
PTPN13	512.791	403.139	622.442	0.647673	-0.626662	0.000567107	0.0105271
THBS1	11070	7650.15	14489.9	0.527965	-0.921486	0.000567122	0.0105271
GATA6	1137.55	1390.54	884.572	1.57199	0.652589	0.000575412	0.0106712
FSCN1	3589.74	2753.01	4426.47	0.621943	-0.685146	0.000576193	0.010676
SYDE1	518.254	408.13	628.378	0.649498	-0.622604	0.000577864	0.0106973
KRTDAP	1.69989	2.85492	0.544858	5.23974	2.3895	0.00059126	0.0109354
TNFRSF19	310.663	233.064	388.262	0.600275	-0.736304	0.000592978	0.0109572
FAM217A	1.22951	2.08711	0.371917	5.61175	2.48845	0.000594779	0.0109806
ARHGAP26	1576.03	1876.4	1275.67	1.47092	0.556717	0.00059723	0.0110159
SIX4	193.374	130.801	255.947	0.511046	-0.968476	0.000600976	0.011075
ANKUB1	1.05216	0.316453	1.78787	0.177	-2.49818	0.00060313	0.0111047
KCNJ12	45.1076	24.4864	65.7288	0.372536	-1.42455	0.000604499	0.0111198
ARNTL2	303.608	227.092	380.125	0.597414	-0.743198	0.000607313	0.0111616
TNFSF10	2154.95	1691.33	2618.58	0.645895	-0.630629	0.00061446	0.0112828
ABHD17C	2442.67	2945.64	1939.71	1.5186	0.602741	0.000616279	0.011306
TMEM52	52.4961	75.8439	29.1482	2.60201	1.37962	0.000617143	0.0113117
HBA1	111.883	149.681	74.0852	2.02039	1.01463	0.000618204	0.011321
CACNA1C	589.75	708.543	470.958	1.50447	0.589255	0.000618834	0.0113224
INPP1	1142.39	1395.1	889.68	1.56809	0.649012	0.000621211	0.0113557
MT1H	37.9727	55.94	20.0055	2.79624	1.48349	0.000622257	0.0113647
IGF1R	1425.02	1151.36	1698.69	0.677795	-0.561079	0.000623781	0.0113823
SERPINB13	2.50734	0.866965	4.14771	0.209022	-2.25827	0.000624935	0.0113932
PDGFRA	1704.81	1383.89	2025.72	0.683162	-0.549701	0.000630524	0.0114849
SLC35D2	965.748	1163.76	767.739	1.51582	0.600101	0.000641596	0.0116761
EXOC6	452.333	552.316	352.35	1.56752	0.648486	0.000644694	0.0117221
FAM181A	0.329147	0.0511525	0.607142	0.0842513	-3.56916	0.000645882	0.0117332
AGT	985.074	791.497	1178.65	0.671528	-0.57448	0.000650687	0.01181
MMRN1	185.369	246.583	124.155	1.98609	0.989935	0.000655425	0.0118749
PHTF2	507.477	399.456	615.497	0.648998	-0.623714	0.000655115	0.0118749
ISLR	5806.54	4161.72	7451.37	0.558517	-0.840326	0.000656386	0.0118818
TGFB3	1087.49	856.893	1318.09	0.650104	-0.621257	0.000661582	0.0119653
BIRC3	2111.62	1656.04	2567.2	0.645078	-0.632456	0.000662372	0.0119674
KCTD14	439.742	536.259	343.224	1.56242	0.643778	0.000663459	0.0119674
KIF26B	592.052	477.233	706.871	0.675135	-0.566752	0.000663017	0.0119674
TRABD2A	190.252	253.047	127.457	1.98535	0.989393	0.000669665	0.0120687
CPNE2	590.073	475.972	704.175	0.675929	-0.565057	0.000675308	0.0121597
TRIM50	12.4914	19.367	5.61591	3.44859	1.78601	0.000677079	0.0121809
HDHD3	1348.36	1615.7	1081.01	1.49463	0.579787	0.000682686	0.0122709
TMEM200A	409.245	315.762	502.728	0.628097	-0.67094	0.000684126	0.012286
GCNT3	4673.1	5861.58	3484.62	1.68213	0.750289	0.00068517	0.012294
TPD52	2756.01	3318.14	2193.89	1.51244	0.596882	0.000687694	0.0123284
STRA8	0.341051	0.617032	0.0650694	9.48268	3.24529	0.000688555	0.012333
MAFB	990.278	795.353	1185.2	0.67107	-0.575465	0.000699459	0.0125174
SYN2	33.6191	49.5192	17.719	2.7947	1.4827	0.000701304	0.0125394
GABRB3	195.017	258.627	131.408	1.96812	0.976815	0.00071062	0.0126949
PPARGC1A	213.237	278.38	148.093	1.87976	0.910549	0.000715142	0.0127645
SSPN	688.649	540.534	836.764	0.645982	-0.630434	0.000716136	0.0127711
DAZ3	4.00897	6.50677	1.51118	4.30576	2.10627	0.000717825	0.01279
GXYLT2	75.7726	43.2882	108.257	0.399865	-1.32241	0.000730394	0.0130027
MOGAT3	24.9866	37.1031	12.8701	2.88289	1.52752	0.000736841	0.013106
CCL15-CCL14	21.6224	32.2603	10.9844	2.93691	1.5543	0.000738684	0.0131274
ANGPT2	291.411	217.558	365.264	0.595618	-0.74754	0.000743759	0.0131946
PFKFB2	1051.43	1278.33	824.529	1.55038	0.632622	0.000743494	0.0131946
CDX2	182.19	241.662	122.717	1.96926	0.977655	0.000748524	0.0132676
CLSTN3	1473.43	1200.63	1746.23	0.687555	-0.540452	0.000755073	0.0133319
GNB4	691.977	543.418	840.535	0.646515	-0.629245	0.000755413	0.0133319
KLC4	1197.6	1460.96	934.229	1.56382	0.645072	0.000754643	0.0133319
SLC45A4	1378.56	1642.74	1114.38	1.47413	0.559861	0.000754655	0.0133319
VCAM1	1390.35	1120.07	1660.63	0.674484	-0.568145	0.000755079	0.0133319
NDRG2	1826.8	2189.09	1464.51	1.49476	0.579911	0.000758484	0.0133746
RPLP0P2	116.562	77.6433	155.481	0.499374	-1.00181	0.000763041	0.0134433
TJP3	1948.42	2369.76	1527.08	1.55183	0.633968	0.00076632	0.0134895
LOC154449	0.196049	0.38202	0.0100778	37.9072	5.2444	0.000767177	0.0134929
TNFAIP2	5423.19	3972.51	6873.87	0.577915	-0.79107	0.000772759	0.0135794
EFCAB1	20.1018	9.94131	30.2622	0.328506	-1.60601	0.000775382	0.0136138
SPRR2A	43.1148	23.6349	62.5946	0.377587	-1.40512	0.000777023	0.0136309
GHRH	0.268282	0.507805	0.0287583	17.6577	4.14222	0.000779235	0.013658
GPR35	1129.16	1375.07	883.261	1.55681	0.638589	0.000780025	0.0136601
ESX1	1.18648	2.00806	0.364894	5.50314	2.46025	0.00079293	0.0138742
CREB3L1	4445.12	5560.77	3329.47	1.67017	0.739993	0.000796002	0.0139161
EPHA8	11.7696	18.1751	5.36401	3.38835	1.76058	0.000801388	0.0139863
SCGB1C1	0.266616	0.497933	0.0353	14.1057	3.81821	0.00080115	0.0139863
CACNG6	50.9538	73.2565	28.6512	2.55684	1.35436	0.000809701	0.0141193
OPN3	564.581	455.912	673.249	0.677182	-0.562385	0.000820954	0.0143034
GHRL	42.5201	61.9835	23.0567	2.68831	1.4267	0.000822011	0.0143096
DYSF	468.478	366.332	570.623	0.641986	-0.639386	0.000829562	0.0144061
GPR20	34.7116	50.9036	18.5196	2.74863	1.45871	0.000828365	0.0144061
LAIR2	9.19236	14.4058	3.97891	3.62054	1.8562	0.000829669	0.0144061
ACSS2	1242.26	1506.99	977.521	1.54165	0.624473	0.000834271	0.0144645
SEMA3A	203.774	140.453	267.095	0.525856	-0.927261	0.000835091	0.0144645
WDR38	5.66054	2.22488	9.0962	0.244595	-2.03154	0.000835157	0.0144645
FCRL1	8.54348	3.60962	13.4773	0.267829	-1.90061	0.000838504	0.0145102
B3GALT5	417.745	508.756	326.733	1.5571	0.638863	0.000841873	0.0145561
KCNJ16	231.146	296.9	165.392	1.79513	0.844086	0.000847927	0.0146361
NOTCH3	4019.76	3043.49	4996.02	0.609182	-0.715055	0.000847754	0.0146361
SYNDIG1	179.702	123.69	235.713	0.524746	-0.930309	0.000853973	0.014728
ANK3	506.843	610.574	403.111	1.51465	0.598988	0.000861514	0.0148455
TTBK1	31.5857	46.3379	16.8335	2.75272	1.46086	0.000868012	0.0149449
PTX3	56.9842	32.8295	81.1389	0.404609	-1.3054	0.000879662	0.0151327
BEAN1	316.543	240.087	392.999	0.610909	-0.71097	0.000887098	0.0152478
CDHR2	1633.59	1935.27	1331.91	1.453	0.539037	0.000893405	0.0153304
RDX	991.603	799.63	1183.58	0.675604	-0.565749	0.000892819	0.0153304
ASL	1739.99	2068.52	1411.46	1.46552	0.551414	0.000894697	0.0153397
TST	2064.57	2506.48	1622.66	1.54467	0.627298	0.000898759	0.0153964
TIMP2	14719.9	10524	18915.8	0.556362	-0.845905	0.000899675	0.0153992
C1ORF226	321.982	404.818	239.147	1.69276	0.759374	0.000903509	0.0154519
CFH	2817.15	2262.2	3372.1	0.670857	-0.575923	0.000918007	0.0156736
LINC00162	8.6555	3.6823	13.6287	0.270187	-1.88797	0.000917973	0.0156736
KLHL23	151.777	199.832	103.723	1.92659	0.94605	0.000919485	0.0156857
C5AR1	417.774	325.483	510.064	0.638121	-0.648099	0.000925015	0.0157669
KCNF1	39.9195	58.0948	21.7441	2.67175	1.41778	0.000933575	0.0158996
TMEM98	1589.24	1881.35	1297.14	1.45038	0.536432	0.000937032	0.0159451
CRB3	596.264	713.518	479.009	1.48957	0.574898	0.000939612	0.0159625
GGT6	568.715	677.368	460.061	1.47234	0.558115	0.000939264	0.0159625
HTR2C	0.509878	0.119353	0.900403	0.132555	-2.91534	0.000944371	0.01603
DMTN	1013.87	1223.88	803.862	1.5225	0.606441	0.000955539	0.0162061
DCLK1	141.427	97.4497	185.405	0.525604	-0.927952	0.00095775	0.0162167
FCER1G	572.651	464.618	680.685	0.682573	-0.550944	0.00095718	0.0162167
TSPAN9	1684.65	1378.29	1991.01	0.692258	-0.530619	0.000959915	0.0162399
CEBPA	435.486	528.521	342.451	1.54335	0.626064	0.00096186	0.0162593
ICAM1	2072.96	1636.76	2509.15	0.652316	-0.616356	0.000969069	0.0163541
TCF4	1160.23	918.676	1401.78	0.655362	-0.609636	0.000968417	0.0163541
LRRC32	2448.78	1970.79	2926.77	0.673368	-0.570533	0.000973774	0.01642
KCND2	114.432	76.3445	152.518	0.500559	-0.998387	0.000975828	0.0164279
TGFB1I1	1173.04	930.351	1415.72	0.657158	-0.605689	0.000975852	0.0164279
PTH2R	5.25416	8.35525	2.15306	3.88064	1.95629	0.000982053	0.0165187
LOXL3	190.57	131.14	250.001	0.524557	-0.930828	0.000983886	0.0165261
SCIN	547.745	653.103	442.388	1.47631	0.561999	0.000984109	0.0165261
PRR15	838.838	997.583	680.094	1.46683	0.552702	0.000989852	0.0166065
SIGLEC6	18.5572	9.17173	27.9427	0.328233	-1.60721	0.000990526	0.0166065
LINC00473	21.0579	10.7105	31.4053	0.341043	-1.55198	0.000994013	0.0166513
S1PR5	45.8125	25.8364	65.7886	0.392719	-1.34843	0.00100557	0.0168311
CD300A	275.654	206.172	345.136	0.597365	-0.743315	0.00100908	0.016876
EPHA10	258.108	325.229	190.986	1.7029	0.76799	0.00101638	0.0169817
SLITRK6	120.014	81.9513	158.076	0.51843	-0.94778	0.00101706	0.0169817
TREML2	22.5409	11.4682	33.6137	0.341176	-1.55141	0.0010391	0.0173356
THEM6	1340.36	1600.03	1080.69	1.48056	0.566142	0.00104085	0.0173506
FOXH1	37.3842	54.3901	20.3782	2.66903	1.41632	0.00104923	0.017476
LBP	23.8612	12.2679	35.4545	0.346019	-1.53108	0.00105096	0.0174886
RIPK3	615.109	736.904	493.313	1.49379	0.578974	0.00105169	0.0174886
MYLK2	19.5706	29.1867	9.95457	2.93198	1.55188	0.00105505	0.0175301
KIAA1549L	349.396	261.034	437.758	0.596298	-0.745895	0.00105676	0.0175443
RBFOX1	2.05425	3.36889	0.739614	4.55493	2.18743	0.00106446	0.0176578
HIBCH	583.186	694.833	471.538	1.47355	0.559293	0.00106802	0.0177024
FOXA3	1332.56	1590.03	1075.1	1.47896	0.564586	0.00107331	0.0177757
ETS1	2656.72	2136.28	3177.15	0.672389	-0.572632	0.00107473	0.0177848
DENND5A	894.152	725.006	1063.3	0.681848	-0.552479	0.00107756	0.0178172
NT5E	1699.38	1392.29	2006.48	0.693895	-0.527211	0.0010854	0.0179323
STAC	87.2207	52.6088	121.833	0.431812	-1.21152	0.00109674	0.018105
ARHGAP20	52.7754	30.6146	74.9363	0.408542	-1.29145	0.00110503	0.0182265
STAB1	1194.78	949.076	1440.48	0.658861	-0.601954	0.00110588	0.0182265
ITPRIP	1087.65	866.368	1308.93	0.661891	-0.595336	0.00110879	0.0182598
MAOA	1501.82	1774.11	1229.54	1.44291	0.528982	0.00111	0.018265
SPRY2	849.146	1008.6	689.698	1.46237	0.548312	0.00111478	0.0183288
CNIH3	128.253	88.8196	167.686	0.529679	-0.91681	0.00112623	0.0185022
FAM20A	216.954	153.457	280.451	0.547179	-0.869916	0.00112785	0.018514
F12	273.449	341.044	205.854	1.65673	0.728337	0.00113373	0.0185346
FOXE1	10.0743	4.47437	15.6742	0.285461	-1.80864	0.00113189	0.0185346
FZD5	960.22	1147.24	773.204	1.48374	0.56924	0.00113144	0.0185346
LOC100126784	85.7515	51.6813	119.822	0.431318	-1.21318	0.0011338	0.0185346
PAGE1	0.175478	0.350955	0	65535	65535	0.00113455	0.0185346
P3H4	890.587	722.479	1058.69	0.682424	-0.551259	0.00113063	0.0185346
PDCD4	1834.21	2186.08	1482.34	1.47474	0.560463	0.00114203	0.0186419
SGCD	299.495	227.127	371.864	0.610779	-0.711277	0.00114557	0.0186848
TLX3	0.877979	1.50355	0.252406	5.95689	2.57456	0.00114832	0.0187147
LGR5	258.92	325.357	192.484	1.6903	0.75728	0.00115602	0.0188251
TUFT1	1428.04	1685.12	1170.96	1.4391	0.525167	0.0011629	0.018922
PIGR	12572.4	16061.4	9083.4	1.76821	0.822293	0.00117117	0.0190415
NEURL3	171.284	223.254	119.314	1.87115	0.903925	0.00118393	0.0192337
AKR1C2	527.138	422.589	631.687	0.668985	-0.579955	0.0011927	0.0193602
FZD9	8.8584	13.7428	3.97402	3.45815	1.79	0.00119361	0.0193602
MT1M	178.632	233.447	123.816	1.88544	0.914903	0.00120684	0.0195592
HCLS1	786.261	636.165	936.356	0.679405	-0.557655	0.00120781	0.0195595
THY1	6046.62	4400.28	7692.96	0.571987	-0.805945	0.0012185	0.0197169
HSD11B2	1168.86	1414.01	923.714	1.53079	0.614277	0.00122326	0.0197783
FOSB	1169.02	931.859	1406.17	0.662692	-0.593589	0.00122732	0.0198282
NFATC1	353.833	265.682	441.984	0.601112	-0.734294	0.00123112	0.0198739
CHST15	1202.1	957.155	1447.04	0.661459	-0.596275	0.00124512	0.0200841
GAS2L2	25.7748	13.66	37.8896	0.36052	-1.47185	0.00125699	0.0202595
ANKRD45	20.2998	29.9996	10.6	2.83014	1.50087	0.00126252	0.0203326
TUBAL3	12.1066	18.4897	5.72348	3.2305	1.69176	0.00126402	0.0203408
SGCE	446.74	353.039	540.441	0.653243	-0.614309	0.00126774	0.0203846
ADAM28	1583.01	1866.02	1299.99	1.43541	0.521465	0.00126931	0.0203938
LGR4	1568.62	1849.77	1287.47	1.43675	0.522809	0.00127455	0.0204458
LTBP2	4140.17	3144.44	5135.9	0.612248	-0.707812	0.00127395	0.0204458
CITED2	659.675	530.903	788.447	0.673352	-0.570568	0.00128049	0.020525
LGALS4	13865.4	17599	10131.8	1.737	0.796598	0.00128226	0.0205372
CALHM2	576.769	471.215	682.322	0.690606	-0.534065	0.00129251	0.0206853
SHH	127.797	167.674	87.9187	1.90715	0.931421	0.00129371	0.0206882
PLLP	1585.5	1868.8	1302.21	1.4351	0.521152	0.00130299	0.0208203
TEX11	15.5591	23.6136	7.50448	3.14661	1.6538	0.00130921	0.0209034
WWTR1	634.711	513.863	755.559	0.68011	-0.556161	0.00131316	0.0209501
PAIP2B	115.682	152.366	78.9992	1.9287	0.94763	0.00131687	0.0209929
CLPSL1	8.38895	13.0256	3.75231	3.47135	1.79549	0.00132273	0.0210618
SERPINF1	4522.99	3418.06	5627.92	0.60734	-0.719423	0.00132325	0.0210618
MYF5	0.14805	0	0.2961	0	65535	0.00133921	0.0212991
FGFBP1	339.258	255.162	423.354	0.602716	-0.730451	0.00134488	0.0213728
HTR7	20.5204	10.5964	30.4443	0.34806	-1.52259	0.00135071	0.0214486
A1CF	46.0126	65.8255	26.1998	2.51244	1.32909	0.00135282	0.0214655
MAPK11	259.253	193.722	324.785	0.596462	-0.745499	0.00135568	0.0214941
SNED1	643.374	520.724	766.024	0.679775	-0.55687	0.0013665	0.021649
NEUROG3	2.13894	3.46207	0.815822	4.24365	2.08531	0.00137413	0.0217529
TAF11	623.145	505.731	740.558	0.682906	-0.550241	0.00139255	0.0220275
P4HA1	2054.29	1634.74	2473.85	0.660806	-0.597701	0.00139643	0.0220547
PLEKHF1	259.863	194.408	325.317	0.597596	-0.742758	0.00139597	0.0220547
WNT2	313.847	241.048	386.646	0.623434	-0.681691	0.00140313	0.0221434
ARHGAP29	749.784	600.095	899.473	0.667163	-0.583889	0.00141209	0.0222677
F2RL1	2185.58	2622.85	1748.3	1.50023	0.58518	0.00141563	0.0223063
VSIG4	610.758	497.881	723.636	0.688027	-0.539464	0.0014299	0.0225137
FAM127C	312.752	240.315	385.189	0.623889	-0.680638	0.00143345	0.0225523
CFTR	3698.19	4500.49	2895.89	1.5541	0.636077	0.00144116	0.0226562
CNTFR-AS1	0.640082	0.189067	1.0911	0.173282	-2.52881	0.0014471	0.0227321
CD72	122.724	85.3638	160.083	0.533245	-0.907128	0.00145088	0.0227564
HIST1H2BK	1424.71	1677.43	1171.99	1.43127	0.517294	0.00145045	0.0227564
MEIS3P1	358.043	270.324	445.762	0.606432	-0.721582	0.00145199	0.0227564
IGFL3	13.4337	6.42544	20.4419	0.314327	-1.66966	0.00145934	0.022854
C1QTNF8	0.700334	1.21241	0.188256	6.44025	2.68712	0.00146167	0.0228554
OR7E91P	22.0427	32.3678	11.7177	2.7623	1.46587	0.00146086	0.0228554
CLEC11A	677.293	542.266	812.321	0.667551	-0.58305	0.00146873	0.0229483
MFSD4	660.193	794.151	526.235	1.50912	0.593706	0.00148343	0.0231604
SLC22A18	1216.38	1468.38	964.38	1.52261	0.60655	0.00149231	0.0232811
MGST2	1518.02	1786.77	1249.27	1.43026	0.516276	0.00149366	0.0232845
ATP8A1	419.897	507.679	332.115	1.52862	0.612234	0.00150396	0.0234271
FGF5	12.4262	5.9489	18.9034	0.314699	-1.66795	0.0015109	0.0235173
GGT5	1926.71	1552.37	2301.05	0.674634	-0.567823	0.00151922	0.023575
SNAI2	696.795	554.84	838.751	0.661507	-0.596171	0.00151878	0.023575
TMEM38A	169.829	220.04	119.618	1.83953	0.879336	0.00151809	0.023575
UPP1	757.759	610.552	904.967	0.674668	-0.567751	0.00151593	0.023575
MAGED4	179.428	126.099	232.758	0.541758	-0.884279	0.00152175	0.0235963
LAT	168.51	117.731	219.289	0.536878	-0.897334	0.00153029	0.0237107
SCGB2A1	78.8559	110.518	47.1942	2.34176	1.2276	0.00153441	0.0237567
AKAP7	237.973	299.936	176.009	1.70409	0.769005	0.0015468	0.0239122
NNMT	5179.14	3931.8	6426.49	0.611811	-0.708841	0.00154573	0.0239122
ZNF385D	26.5915	14.3961	38.787	0.371157	-1.4299	0.00156003	0.0240984
AOX1	191.139	249.86	132.418	1.8869	0.916021	0.00156983	0.0242133
ATP7B	402.59	487.477	317.703	1.53438	0.617656	0.00156883	0.0242133
IAPP	178.411	231.675	125.146	1.85123	0.888487	0.00158176	0.0243789
PTPRD	142.44	99.9703	184.909	0.540645	-0.887247	0.00158762	0.0244508
DNAJB4	364.128	276.368	451.888	0.611585	-0.709374	0.00160362	0.0246787
CHI3L1	533.819	431.608	636.03	0.678597	-0.559373	0.00161542	0.0248415
CRISPLD2	3336.28	2632.65	4039.91	0.65166	-0.617808	0.00162458	0.0249448
XRCC4	253.007	316.853	189.161	1.67505	0.744201	0.00162414	0.0249448
ADORA1	341.763	426.609	256.918	1.66049	0.731608	0.0016368	0.0251136
PGF	377.842	290.536	465.149	0.624609	-0.678975	0.0016412	0.0251622
TPPP3	910.007	1077.44	742.571	1.45096	0.537011	0.00164376	0.0251826
IP6K3	9.86676	4.51524	15.2183	0.296699	-1.75293	0.00164594	0.0251869
WT1	34.9439	19.5982	50.2897	0.389706	-1.35954	0.00164651	0.0251869
CDH22	62.1662	87.671	36.6614	2.39137	1.25784	0.00166667	0.0254762
TSHZ3	335.497	254.604	416.389	0.611459	-0.709673	0.00169787	0.0259338
SLIT1	34.4912	49.7168	19.2655	2.58061	1.36771	0.00170061	0.0259562
GJA8	0.167441	0.334882	0	65535	65535	0.00170537	0.0260094
LINC00284	3.73045	1.47936	5.98154	0.247321	-2.01554	0.00171693	0.0261487
SUSD2	789.071	645.171	932.972	0.691523	-0.532151	0.00171706	0.0261487
LDHD	267.173	331.919	202.427	1.6397	0.713429	0.0017193	0.0261633
CD53	694.443	555.172	833.713	0.665903	-0.586616	0.00174076	0.0264702
IL17REL	14.436	21.7919	7.08012	3.0779	1.62195	0.00174819	0.0265634
MAP1A	688.286	551.292	825.279	0.668007	-0.582065	0.00175699	0.0266681
SMAGP	929.694	1098.66	760.726	1.44423	0.530299	0.00175769	0.0266681
KCNK16	102.072	136.459	67.6861	2.01605	1.01153	0.0017618	0.0267107
ACTG2	1842.08	2174.51	1509.66	1.4404	0.526468	0.00176508	0.0267234
DMRT3	2.80262	1.11523	4.49001	0.248379	-2.00939	0.00176526	0.0267234
FUT6	855.814	1009.67	701.957	1.43837	0.52443	0.00177207	0.0268067
C4ORF33	294.285	362.301	226.268	1.60121	0.679158	0.00178207	0.0269181
TLN1	10320.7	7330.36	13311.1	0.550694	-0.860678	0.00178157	0.0269181
CRLF1	111.551	75.681	147.422	0.513363	-0.961948	0.00179243	0.0270545
MMP17	99.4171	64.4154	134.419	0.479214	-1.06126	0.00179744	0.0271102
PIK3C2B	1546.4	1815.49	1277.31	1.42133	0.507246	0.00180169	0.0271543
UGT1A1	117.515	153.124	81.9053	1.86953	0.902675	0.00180708	0.0272154
CD276	3192.52	2536.36	3848.68	0.659022	-0.601602	0.00181736	0.0273299
PMVK	1328.98	1576.3	1081.65	1.45731	0.543311	0.00181616	0.0273299
PCDHGA3	25.5513	13.9367	37.1658	0.374988	-1.41508	0.00183511	0.0275765
BCAR3	1003.57	817.654	1189.48	0.687405	-0.540769	0.00185202	0.0278103
ESPN	350.442	266.455	434.429	0.613344	-0.705232	0.00185419	0.0278223
SPRR2E	1.56614	2.54202	0.590272	4.30652	2.10652	0.00185952	0.0278819
OSCAR	207.96	148.368	267.551	0.554541	-0.850634	0.00186367	0.0279236
NETO2	152.54	107.453	197.627	0.543718	-0.87907	0.00186525	0.0279269
TUBB3	1611.3	1335.27	1887.33	0.70749	-0.499218	0.00186895	0.0279617
ITIH2	225.778	164.085	287.471	0.570789	-0.808971	0.00188563	0.0281494
MARVELD1	1669.74	1384.03	1955.46	0.707776	-0.498634	0.00188394	0.0281494
PDGFC	1388.84	1138.73	1638.95	0.694797	-0.525337	0.00188501	0.0281494
GYS2	2.11475	3.39566	0.833836	4.07234	2.02586	0.0018915	0.0282165
UAP1	1675.88	1966.9	1384.85	1.4203	0.506194	0.00192877	0.0287515
DNPH1	773.513	913.572	633.455	1.44221	0.528277	0.00194253	0.0289355
FGF2	335.89	256.009	415.77	0.615747	-0.69959	0.00195151	0.0290269
PIK3CD	341.521	259.627	423.415	0.613174	-0.705631	0.00195035	0.0290269
INSL6	0.584156	0.164587	1.00372	0.163977	-2.60844	0.00195428	0.029047
FAM221A	209.25	268.822	149.678	1.79601	0.844794	0.00195756	0.0290666
HEG1	1628.39	1351.3	1905.48	0.709166	-0.495805	0.00195844	0.0290666
PRICKLE2	471.063	376.267	565.859	0.664948	-0.588687	0.00198097	0.0293796
BHLHE41	1438.26	1190.34	1686.18	0.705939	-0.502384	0.00198644	0.0294394
MIEN1	1352.57	1106.48	1598.66	0.692131	-0.530882	0.00199165	0.0294952
AICDA	3.41199	1.35322	5.47077	0.247355	-2.01535	0.00199975	0.0295936
NCKAP5L	670.702	542.162	799.242	0.678346	-0.559907	0.00200703	0.0296799
EDAR	225.445	286.3	164.59	1.73947	0.798648	0.00202149	0.0298444
ESM1	313.042	242.755	383.329	0.633282	-0.659081	0.0020231	0.0298444
PLXND1	2470.75	2018.88	2922.62	0.690778	-0.533706	0.00202185	0.0298444
PPFIBP1	1445.35	1197.48	1693.21	0.707225	-0.499758	0.00202399	0.0298444
SLC26A5	4.91646	7.65911	2.17381	3.52336	1.81695	0.00203891	0.0300426
GRIN3B	7.6985	3.49021	11.9068	0.293128	-1.7704	0.00205754	0.0302954
LINC01098	0.595977	1.02019	0.171761	5.9396	2.57037	0.00207478	0.0305272
TMC7	586.114	692.732	479.495	1.44471	0.530781	0.00208065	0.0305696
VAX1	0.411061	0.109823	0.7123	0.15418	-2.69731	0.00208066	0.0305696
PPP2R3A	309.767	240.327	379.207	0.633761	-0.657989	0.00209364	0.0307383
EVL	953.589	785.125	1122.05	0.699722	-0.515146	0.00210144	0.0308307
KRT78	5.45153	2.35026	8.5528	0.274794	-1.86358	0.00211123	0.030952
FBN1	5646.58	4227.54	7065.63	0.598325	-0.740998	0.00211368	0.0309658
FPR2	37.3481	21.3216	53.3745	0.399472	-1.32383	0.00211888	0.0310197
BCL2L14	232.082	291.089	173.075	1.68187	0.750067	0.00213859	0.0312858
DUSP9	14.6878	7.18876	22.1868	0.324011	-1.62588	0.00214712	0.0313763
FAM174B	861.303	1013.75	708.853	1.43013	0.516147	0.00214938	0.0313763
OLFML3	1009.8	824.988	1194.62	0.690585	-0.534109	0.00214905	0.0313763
SLA	469.183	375.591	562.776	0.66739	-0.583398	0.00215107	0.0313786
ENAM	39.4049	56.2391	22.5706	2.4917	1.31713	0.00216901	0.0316178
ITGB2	2635.39	2151.37	3119.4	0.689674	-0.536013	0.00217235	0.0316439
PARM1	1191.89	1430.73	953.043	1.50123	0.586141	0.00217695	0.0316882
DLG4	314.6	244.602	384.598	0.635994	-0.652914	0.00218993	0.0318546
C20ORF197	6.62946	2.94826	10.3107	0.285942	-1.8062	0.00219321	0.0318795
ISM1	418.314	333	503.628	0.661202	-0.596836	0.00220642	0.0320488
CALN1	15.1439	22.7499	7.53801	3.01802	1.5936	0.00221036	0.0320832
PGLYRP2	1.96201	0.776855	3.14716	0.246843	-2.01834	0.00221264	0.0320935
ERBB2	9794.17	6987.45	12600.9	0.55452	-0.850689	0.00222985	0.0323201
TMTC4	515.604	612.157	419.052	1.46081	0.546771	0.00223415	0.0323595
LHX5	2.18795	0.881975	3.49392	0.252432	-1.98604	0.00224381	0.0324765
CCND2	1287.55	1529.05	1046.05	1.46174	0.547682	0.00224575	0.0324815
ASIC2	4.42015	6.90611	1.93419	3.57055	1.83615	0.00225427	0.0325635
SPX	0.7809	1.32086	0.240942	5.48206	2.45472	0.00225461	0.0325635
HHIPL1	104.911	70.1287	139.692	0.502022	-0.994177	0.00228709	0.0330094
SLC17A4	82.947	114.539	51.3552	2.23033	1.15726	0.00229176	0.0330534
MPC2	1024.31	1221.36	827.265	1.47639	0.562073	0.00229733	0.0330876
DKFZP434J0226	50.4083	30.3518	70.4648	0.430737	-1.21512	0.00229899	0.0330876
SCNN1G	47.5303	67.0351	28.0256	2.39192	1.25817	0.00229859	0.0330876
CLEC18B	19.7005	10.5551	28.8459	0.365912	-1.45043	0.00230482	0.0331482
MECOM	1614.99	1888.79	1341.2	1.40828	0.493936	0.00231585	0.03326
UGT1A6	703.922	565.776	842.067	0.671889	-0.573705	0.00231512	0.03326
CIDEB	440.846	527.813	353.88	1.4915	0.576768	0.00231842	0.0332735
NKX2-1	17.6909	9.16345	26.2183	0.349506	-1.51661	0.0023234	0.033275
PANX2	70.0474	42.5255	97.5694	0.435849	-1.1981	0.00232178	0.033275
PPP2R5A	1622.47	1897.5	1347.43	1.40824	0.493891	0.00232285	0.033275
ADIPOR2	2536.89	3006.68	2067.09	1.45455	0.54057	0.00232596	0.0332883
RAB26	135.783	175.944	95.6214	1.84	0.879709	0.00232914	0.0333105
TGFB1	2144.23	1732.49	2555.97	0.677821	-0.561024	0.0023324	0.0333337
SSX2	0.229263	0.424662	0.0338639	12.5403	3.6485	0.00233705	0.0333769
TNFAIP6	182.657	130.54	234.775	0.556023	-0.846784	0.00234575	0.0334778
PTRF	6937.8	5184.06	8691.55	0.596448	-0.745532	0.00235745	0.0336212
HK3	176.939	126.487	227.392	0.556251	-0.846192	0.0023598	0.0336313
MFSD6L	100.788	133.713	67.8628	1.97035	0.978451	0.00236149	0.0336319
SVOPL	6.91435	3.11807	10.7106	0.291119	-1.78032	0.00236589	0.033671
FAT3	31.3687	17.9261	44.8112	0.400036	-1.3218	0.0023685	0.0336847
CD177	132.046	171.094	92.999	1.83974	0.879498	0.00238049	0.0338216
MSRB3	921.936	759.606	1084.26	0.700573	-0.513393	0.00238143	0.0338216
ADCK3	1000.5	1189.5	811.498	1.46581	0.551695	0.00238511	0.0338503
AFG3L2	1448.29	1692.22	1204.36	1.40507	0.490647	0.00239256	0.0339325
WISP2	97.0797	63.0696	131.09	0.481118	-1.05554	0.00239674	0.0339682
LCP1	2065.48	1664.21	2466.75	0.674659	-0.56777	0.00240631	0.0340566
NFATC4	889.041	732.114	1045.97	0.699939	-0.514699	0.00240549	0.0340566
F11	62.2975	87.0008	37.5943	2.3142	1.21052	0.0024282	0.0343426
FLJ16779	79.9641	49.4461	110.482	0.447548	-1.15989	0.00244497	0.0345559
S1PR3	490.872	395.792	585.951	0.67547	-0.566037	0.00245244	0.0346375
EWSAT1	4.81633	7.46609	2.16657	3.44603	1.78494	0.00246106	0.0347353
UBE2E2	285.736	220.41	351.062	0.627839	-0.671534	0.00250375	0.0353135
IGFBP2	3157.27	3790.4	2524.14	1.50166	0.58656	0.00250824	0.0353524
AADAC	198.934	256.357	141.51	1.81159	0.857255	0.00252741	0.035598
SLCO6A1	0.202918	0.023195	0.382642	0.0606181	-4.04411	0.00253682	0.0357059
MET	4764.41	3679.03	5849.8	0.628914	-0.669065	0.00254683	0.0358221
SLAMF9	20.442	11.079	29.805	0.371717	-1.42772	0.00255615	0.0359285
BGN	24319.2	17890.2	30748.1	0.581831	-0.781327	0.00256323	0.0359604
DDR2	199.579	142.542	256.617	0.555465	-0.848231	0.00256356	0.0359604
CAMSAP3	946.908	1114.04	779.776	1.42867	0.51467	0.0025637	0.0359604
GLIPR2	510.075	414.439	605.711	0.684219	-0.54747	0.00257981	0.0361579
NOXA1	393.261	473.491	313.03	1.51261	0.597036	0.00258132	0.0361579
MCF2	3.96042	1.63895	6.28189	0.260902	-1.93842	0.00261708	0.0366337
CGB	753.65	893.131	614.17	1.45421	0.540235	0.00263647	0.0368798
ABHD3	768.631	904.896	632.367	1.43097	0.51699	0.00264155	0.0368887
PTPRR	285.561	220.397	350.726	0.628401	-0.670243	0.00264147	0.0368887
SYNC	293.259	227.039	359.48	0.631577	-0.662969	0.00264251	0.0368887
KRT74	0.71849	0.252308	1.18467	0.212977	-2.23123	0.00264776	0.0369367
CBR1	1530.68	1787.64	1273.72	1.40348	0.489006	0.00265774	0.0370225
SPRR2B	0.151416	0.302832	0	65535	65535	0.00265828	0.0370225
TMEM171	170.6	218.472	122.727	1.78014	0.831992	0.00265935	0.0370225
MGST3	2343.05	2767.16	1918.94	1.44203	0.528102	0.0026636	0.0370565
PITX1	1041.77	1242.59	840.942	1.47762	0.563272	0.00266793	0.0370915
LAPTM5	4372.85	3369.99	5375.72	0.626891	-0.673714	0.00267524	0.0371678
ARHGEF4	302.187	235.208	369.165	0.637137	-0.650325	0.00269521	0.0373691
ACKR3	683.928	552.771	815.085	0.678176	-0.560268	0.00269402	0.0373691
EN1	13.2628	6.66595	19.8596	0.335654	-1.57495	0.00269404	0.0373691
SCEL	751.542	610.971	892.114	0.684857	-0.546125	0.00269857	0.0373903
HOXD13	0.335819	0.593255	0.0783833	7.56864	2.92003	0.00270356	0.037434
AXDND1	39.1166	55.4867	22.7465	2.43935	1.2865	0.00271232	0.0374791
FGFR1	1793.16	1492.39	2093.94	0.712718	-0.488596	0.00271148	0.0374791
PADI1	2006.22	1621.45	2390.99	0.67815	-0.560325	0.00271092	0.0374791
RAB23	359.664	276.662	442.666	0.624991	-0.678093	0.0027349	0.0377657
ARMC12	6.46381	2.93323	9.9944	0.293487	-1.76863	0.00274524	0.0378828
RPP25	628.004	742.804	513.203	1.44739	0.533452	0.00276547	0.0381362
ARHGEF39	280.049	216.191	343.907	0.628633	-0.669709	0.00277515	0.0382439
BCL2A1	129.795	93.096	166.495	0.559153	-0.838684	0.00278783	0.0383411
HID1	2657.89	3139.35	2176.44	1.44242	0.528496	0.00278621	0.0383411
MYH7B	21.6196	31.2639	11.9753	2.61069	1.38443	0.00278699	0.0383411
B4GALNT4	74.5178	45.8396	103.196	0.4442	-1.17072	0.00279477	0.0384106
MOGAT2	19.0292	27.6217	10.4366	2.64661	1.40415	0.0028044	0.0385172
SORD	806.098	945.253	666.943	1.41729	0.503137	0.00281294	0.0385826
STAP1	11.2908	5.60786	16.9738	0.330383	-1.59779	0.00281261	0.0385826
RGS20	11.9797	6.02755	17.9318	0.336138	-1.57287	0.00281923	0.038643
SERPINH1	9249.4	6629.54	11869.3	0.558547	-0.84025	0.00282326	0.0386722
IFNL1	1.68423	0.682525	2.68593	0.254111	-1.97647	0.0028257	0.0386797
INSL4	15.4612	22.8622	8.0601	2.83647	1.5041	0.00283989	0.0388479
GAS5	2863.01	3389.21	2336.8	1.45037	0.536416	0.00286279	0.0391351
AMOTL1	1001.3	824.46	1178.14	0.699796	-0.514994	0.00286645	0.0391373
FCAMR	11.2069	5.56744	16.8464	0.330483	-1.59735	0.00286919	0.0391373
GJB6	111.631	77.1162	146.145	0.527668	-0.922299	0.00287062	0.0391373
NELL1	1.1425	1.85899	0.426017	4.36366	2.12554	0.00286723	0.0391373
ZNF521	264.604	202.534	326.674	0.619986	-0.689692	0.00287457	0.0391651
SERPINB2	290.644	225.397	355.892	0.633329	-0.658972	0.00288271	0.0392236
TRIM7	359.776	441.647	277.904	1.58921	0.66831	0.00288112	0.0392236
INHA	66.5323	92.8651	40.1995	2.3101	1.20796	0.00288879	0.0392362
RUSC2	1115.8	907.16	1324.45	0.684935	-0.545961	0.00288939	0.0392362
ZFPM2	131.541	94.4407	168.641	0.560012	-0.836471	0.00288782	0.0392362
CLIC4	3770.99	3009.16	4532.81	0.663863	-0.591042	0.00289672	0.0393096
MYL2	4.20666	1.80398	6.60934	0.272944	-1.87332	0.00291795	0.0395715
IGLON5	36.1673	21.0739	51.2606	0.411113	-1.28239	0.0029302	0.0397112
ANXA1	8395.6	6072.47	10718.7	0.566529	-0.819779	0.00293349	0.0397295
ATP13A4	79.7899	109.925	49.6551	2.21376	1.1465	0.00295279	0.0399643
AMOTL2	1244.79	1009.63	1479.94	0.682212	-0.551708	0.00295717	0.0399707
STAB2	12.6855	18.8937	6.47721	2.91695	1.54446	0.00295645	0.0399707
CYP4B1	45.6253	27.4606	63.79	0.430485	-1.21597	0.00296037	0.0399874
HNF1A-AS1	82.1718	112.469	51.8747	2.16809	1.11642	0.00300247	0.0405294
C10ORF71	0.281332	0.502955	0.0597083	8.42353	3.07443	0.00300833	0.0405816
LINC00930	16.1891	23.8255	8.55275	2.78571	1.47804	0.00301065	0.0405862
CES2	2127.99	2530.26	1725.72	1.46621	0.552094	0.00301373	0.0406009
PDE10A	113.378	79.016	147.739	0.534834	-0.902837	0.00302149	0.0406786
XIRP2	0.605841	0.191987	1.01969	0.188279	-2.40905	0.00302619	0.0407151
FAM20C	1574.04	1316.03	1832.06	0.718333	-0.477275	0.00303581	0.0408177
MRGPRF	262.09	200.83	323.349	0.621094	-0.687115	0.00305349	0.0410015
SIM2	272.628	334.477	210.78	1.58685	0.666168	0.00305203	0.0410015
PPFIA4	83.8072	53.1585	114.456	0.464445	-1.10642	0.00306582	0.04114
CRYGN	4.37313	1.90772	6.83854	0.278967	-1.84184	0.00307891	0.0412885
UNC13C	2.65998	4.20521	1.11474	3.77237	1.91547	0.00308683	0.0413676
MEX3A	142.528	102.594	182.463	0.562272	-0.830659	0.00308941	0.041375
GRAMD1B	324.212	398.504	249.92	1.59453	0.673128	0.00311319	0.0416489
OVOL2	265.257	326.532	203.983	1.60078	0.678777	0.00311393	0.0416489
ACP5	1428.53	1192.06	1664.99	0.715953	-0.482062	0.0031219	0.0416511
ADAMTS5	159.173	114.313	204.034	0.560264	-0.835821	0.00312092	0.0416511
CYP4F11	238.866	296.346	181.386	1.63378	0.708214	0.00312225	0.0416511
FOXC2	66.0945	40.8921	91.297	0.447902	-1.15875	0.00311932	0.0416511
ALCAM	2160.01	1758.88	2561.14	0.686755	-0.542133	0.00313023	0.0417303
PTPRCAP	196.786	141.829	251.743	0.563387	-0.827803	0.0031331	0.0417413
DACH1	89.4508	120.731	58.1701	2.07549	1.05345	0.00315161	0.0419605
RASSF6	599.055	704.372	493.739	1.42661	0.512589	0.00315911	0.042033
HLA-DQA2	400.028	319.287	480.77	0.664116	-0.590492	0.00318171	0.0423062
CFHR1	6.76927	3.1388	10.3997	0.301816	-1.72826	0.00319812	0.0424967
TSPAN2	354.397	273.533	435.261	0.628433	-0.670168	0.00321341	0.0426722
CDH16	21.1675	30.5241	11.8109	2.5844	1.36983	0.00321656	0.0426863
ETNK2	234.624	176.39	292.858	0.602305	-0.731435	0.00322459	0.0427373
NR3C2	278.049	340.487	215.611	1.57918	0.659173	0.00322276	0.0427373
SH3BP5	701.935	568.84	835.029	0.681221	-0.553805	0.00324125	0.0429303
FAM3C	2891.74	2378.78	3404.71	0.698673	-0.517311	0.00325186	0.043043
EMP3	1326.22	1092.13	1560.3	0.699944	-0.514688	0.00325855	0.0431036
SEMA3F	883.133	732.017	1034.25	0.707776	-0.498635	0.00326414	0.0431496
SULT1B1	141.437	181.758	101.115	1.79754	0.846022	0.00326846	0.0431788
GDF6	48.0303	29.2935	66.767	0.438742	-1.18856	0.00327152	0.0431912
CDHR5	1243.97	1477.76	1010.18	1.46286	0.548793	0.00327453	0.0431971
CEP72	142.826	183.341	102.312	1.79197	0.841549	0.00327619	0.0431971
CHST5	49.0272	68.1199	29.9345	2.27563	1.18626	0.00329422	0.0434068
GATA4	487.678	576.485	398.871	1.44529	0.53136	0.00330867	0.0435597
ST6GAL2	103.077	69.723	136.431	0.511051	-0.968461	0.00331009	0.0435597
FADS3	360.054	278.772	441.337	0.631653	-0.662796	0.00332497	0.0437274
GSTM4	574.745	672.738	476.752	1.41109	0.496805	0.0033451	0.0439639
MYO1F	428.848	345.669	512.026	0.675099	-0.566829	0.00336436	0.0441886
AMZ1	16.5076	8.65988	24.3553	0.355565	-1.49182	0.00337323	0.0441915
FGFR4	1337.72	1570.43	1105.02	1.42118	0.507092	0.00336921	0.0441915
ARHGEF25	436.849	352.921	520.777	0.677682	-0.56132	0.0033729	0.0441915
MSMP	47.4314	28.998	65.8647	0.440267	-1.18355	0.00336691	0.0441915
KIAA1462	1000.51	827.159	1173.86	0.704649	-0.505023	0.00337895	0.0442381
RAC3	105.294	71.8691	138.719	0.51809	-0.948725	0.00338365	0.0442712
EPHA7	69.9737	97.2932	42.6542	2.28098	1.18965	0.00339589	0.0444029
CXCL2	250.28	309.481	191.079	1.61965	0.695682	0.00343304	0.0448313
EMP1	5298.3	4098.5	6498.11	0.630722	-0.664923	0.00343259	0.0448313
LGALS1	8437.08	6145.87	10728.3	0.572866	-0.803731	0.00344103	0.044907
FAM171A1	670.33	797.7	542.961	1.46917	0.554999	0.0034452	0.0449169
PAQR7	559.59	464.732	654.448	0.710114	-0.493878	0.00344619	0.0449169
ELOVL6	509.708	600.985	418.431	1.43628	0.522338	0.00346165	0.0450897
FAM195A	608.962	716.3	501.624	1.42796	0.513957	0.00346897	0.0451562
PTPRC	593.064	494.22	691.908	0.714286	-0.485427	0.00347904	0.0452585
CCDC107	1017.99	839.888	1196.09	0.702192	-0.510062	0.00348917	0.0453614
CYP2C9	243.586	301.198	185.973	1.61958	0.695617	0.00349195	0.0453687
CRABP2	2269.77	1867.07	2672.47	0.698631	-0.517397	0.00351109	0.0455884
C2	859.533	713.912	1005.15	0.710252	-0.493597	0.00351405	0.0455978
ATF3	1252.32	1485	1019.64	1.45639	0.542402	0.00352211	0.0456395
FMR1NB	0.323686	0.570025	0.0773472	7.36969	2.8816	0.00352432	0.0456395
IL1RAP	754.009	617.549	890.47	0.693508	-0.528015	0.00352619	0.0456395
TRIO	1760.56	1474.38	2046.74	0.720358	-0.473214	0.00352255	0.0456395
FBP1	1925.36	2281.79	1568.93	1.45436	0.54038	0.00353724	0.0457114
LDLR	6034.19	7540.91	4527.46	1.66559	0.736037	0.00353752	0.0457114
WNT5A	847.369	704.741	989.998	0.711861	-0.490333	0.00353846	0.0457114
SLC39A13	1552.93	1302.07	1803.79	0.721853	-0.470223	0.00354852	0.0458125
GKN2	27.1155	38.5606	15.6705	2.46071	1.29907	0.00355257	0.0458358
IL1RL1	52.0468	32.3009	71.7927	0.449919	-1.15226	0.00357066	0.0460401
CTSL	2541.83	2100.18	2983.48	0.703935	-0.506486	0.00357577	0.0460769
LPAR5	431.988	513.456	350.52	1.46484	0.550743	0.00358831	0.0461904
PDXDC2P	649.499	769.386	529.612	1.45274	0.538772	0.0035891	0.0461904
CLEC2D	487.229	395.96	578.499	0.684462	-0.546959	0.00359539	0.0462423
FAM150B	54.1444	74.9157	33.3731	2.24479	1.16658	0.00360072	0.0462818
PLCH2	454.454	366.87	542.038	0.676836	-0.563122	0.00360411	0.0462962
ACY3	206.989	262.924	151.053	1.74062	0.799598	0.00361997	0.0464415
LRFN2	5.91919	9.04169	2.79668	3.23301	1.69288	0.00361881	0.0464415
PRDM13	0.260067	0.0494125	0.470722	0.104972	-3.25193	0.00362354	0.0464581
ACTN2	12.6407	6.5548	18.7266	0.350026	-1.51447	0.00362923	0.046502
PI15	212.377	156.157	268.597	0.581377	-0.782453	0.00364325	0.0466523
APBA2	203.763	148.297	259.23	0.572067	-0.805745	0.00366441	0.046856
BMP8A	603.612	502.282	704.943	0.712514	-0.489009	0.00367242	0.046856
DOC2A	38.8118	23.0834	54.5402	0.423237	-1.24046	0.00366776	0.046856
GRIN1	22.997	32.8549	13.1391	2.50053	1.32224	0.00366833	0.046856
MMP23A	29.138	17.031	41.245	0.412923	-1.27605	0.00366617	0.046856
SEMA5A	561.358	466.454	656.262	0.710773	-0.492539	0.00367291	0.046856
TAAR1	1.40198	2.25834	0.545628	4.13897	2.04927	0.00367615	0.0468681
SHD	2.8311	4.43264	1.22955	3.60508	1.85003	0.00370789	0.0472432
FBXL7	266.263	205.649	326.878	0.629132	-0.668565	0.00372391	0.0473839
HEXIM1	1517.79	1274.89	1760.69	0.724085	-0.465769	0.00372243	0.0473839
UNC5B	2179.82	1783.19	2576.45	0.692112	-0.530922	0.00372589	0.0473839
IFNL3	0.633473	0.226985	1.03996	0.218263	-2.19586	0.00373496	0.0474698
COMP	3716.47	2987.34	4445.59	0.671978	-0.573514	0.00373819	0.0474813
ADD2	28.6094	16.7189	40.5	0.412814	-1.27644	0.00375036	0.0475529
MCEMP1	118.6	84.7881	152.411	0.55631	-0.846038	0.00374786	0.0475529
TCP10	0.613715	1.03171	0.195725	5.2712	2.39813	0.00375081	0.0475529
EVC	567.605	472.756	662.453	0.713645	-0.486721	0.00376515	0.0477051
ERICH5	367.628	448.204	287.052	1.56141	0.642846	0.00378007	0.0478645
ABCA6	117.049	83.3591	150.739	0.553003	-0.85464	0.00378817	0.0479077
APOB	117.68	151.194	84.1663	1.79637	0.845087	0.00378646	0.0479077
FHDC1	465.251	551.539	378.963	1.45539	0.541407	0.00380462	0.0480859
ADGRA2	1657.77	1394.37	1921.17	0.72579	-0.462376	0.00385394	0.0486793
TTC39A	838.631	977.774	699.488	1.39784	0.483203	0.00385723	0.0486907
PCA3	0.820614	0.296095	1.34513	0.220123	-2.18362	0.00389286	0.0491101
TRPV2	506.103	414.641	597.566	0.693883	-0.527236	0.00389939	0.0491621
WDR3	714.172	847.211	581.134	1.45786	0.54385	0.00391496	0.049328
PLA2G4F	85.5683	115.474	55.6625	2.07454	1.05279	0.00393477	0.049547
PLEKHG4B	57.2619	36.0073	78.5164	0.458595	-1.12471	0.00396625	0.0499022
VWCE	15.9709	8.41102	23.5309	0.357447	-1.4842	0.00396785	0.0499022
PCK2	846.414	987.081	705.746	1.39863	0.484018	0.00397336	0.0499407
DGAT1	1683.01	1954.97	1411.04	1.38548	0.470388	0.00397719	0.0499581
MAT1A	35.9049	50.5308	21.2789	2.37469	1.24774	0.00399211	0.0501147
RAP1GAP	2104.05	2492.19	1715.91	1.45241	0.538444	0.00399899	0.0501703
HHIPL2	7.2615	10.9637	3.55932	3.08027	1.62306	0.00401833	0.0503819
GPX2	8980.85	11262	6699.74	1.68095	0.74928	0.0040294	0.0504898
ABO	238.565	294.757	182.373	1.61623	0.692632	0.00404509	0.0506553
GAL3ST2	6.59095	9.97468	3.20722	3.11007	1.63694	0.00405701	0.0507735
C1ORF106	4659.79	5667.96	3651.63	1.55217	0.634288	0.00406759	0.0508748
CTIF	902.772	752.306	1053.24	0.714278	-0.485442	0.00407931	0.0509901
STARD4	175.348	222.966	127.729	1.74562	0.80374	0.00409645	0.051173
SCHIP1	203.151	148.441	257.861	0.575663	-0.796704	0.00410005	0.0511867
PRSS23	3816.03	3067.2	4564.86	0.671915	-0.573649	0.00412343	0.0514472
PCNXL2	551.145	643.698	458.591	1.40364	0.489175	0.00413149	0.0515164
PVRL1	1344.16	1116.42	1571.9	0.710236	-0.493629	0.00415985	0.0518383
KCNA6	44.3581	61.7424	26.9739	2.28897	1.1947	0.0041819	0.0520813
WNT10A	435.036	353.304	516.769	0.68368	-0.548608	0.00419625	0.0522282
GALNT12	1387.41	1613.18	1161.64	1.3887	0.473739	0.00421132	0.0523838
CLIP3	458.601	373.005	544.198	0.685421	-0.544938	0.00421779	0.0524006
SFRP2	12946.4	9663.86	16229	0.595468	-0.747904	0.00421768	0.0524006
CHD1L	869.133	1013.34	724.931	1.39784	0.483198	0.00423011	0.0525217
FERMT1	1875.47	2207.23	1543.72	1.42981	0.515828	0.00423628	0.0525663
DLGAP1	10.1834	15.1353	5.23139	2.89318	1.53266	0.00427147	0.052952
SSH1	1205.07	986.92	1423.22	0.693442	-0.528153	0.00427254	0.052952
RHAG	1.20981	0.491527	1.9281	0.254929	-1.97183	0.00429163	0.0531564
TGFBI	9558.29	7008	12108.6	0.578763	-0.788956	0.00432291	0.0535114
KIAA1161	501.217	589.522	412.911	1.42772	0.513714	0.00434498	0.0537521
CCL8	17.6872	9.71763	25.6568	0.378755	-1.40066	0.00434928	0.0537726
SYT6	5.09248	7.77278	2.41219	3.2223	1.68809	0.00435208	0.0537748
KLK7	2016.42	1648.42	2384.41	0.691333	-0.532547	0.00437666	0.0540458
LYPD8	0.731678	1.20731	0.256042	4.71531	2.23735	0.00438553	0.0541226
ERO1B	485.797	575.155	396.438	1.45081	0.536858	0.00439782	0.0542415
AVPR2	21.9935	12.4985	31.4885	0.396924	-1.33306	0.00441631	0.0544368
WTIP	247.142	190.605	303.679	0.627655	-0.671957	0.0044244	0.0545036
LAMB1	6707.28	5113.53	8301.04	0.61601	-0.698974	0.00442751	0.054509
FPR1	235.128	178.657	291.598	0.612683	-0.706788	0.00443883	0.0546155
CHN1	278.205	217.616	338.795	0.642324	-0.638628	0.00446222	0.0548703
IGF2BP2	1034.45	857.176	1211.73	0.707397	-0.499409	0.00448767	0.0551501
SLC7A11	520.223	609.648	430.799	1.41516	0.500963	0.00449352	0.0551887
TUBB6	1983.1	1626.68	2339.51	0.695307	-0.524279	0.00450586	0.0553071
LMAN1	2594.82	2153.72	3035.91	0.709415	-0.495299	0.00451454	0.0553471
ODC1	1482.91	1716.74	1249.08	1.3744	0.458801	0.00451215	0.0553471
CAMK2A	13.5472	7.12736	19.9671	0.356955	-1.48618	0.00452172	0.055402
TSPO2	7.56886	11.3708	3.76693	3.01859	1.59387	0.00456307	0.055875
MYO5A	490.491	401.851	579.13	0.693886	-0.527229	0.00458101	0.0560611
DCAF8L1	0.207411	0.380497	0.034325	11.0851	3.47056	0.00459903	0.056248
SPINK6	1.06918	1.71416	0.424192	4.04101	2.01472	0.00460358	0.0562699
ST6GALNAC5	102.297	70.2067	134.386	0.522424	-0.936708	0.00461157	0.0563339
ARL4D	290.695	228.633	352.757	0.648132	-0.62564	0.00462139	0.0564202
GAD2	51.9388	71.4268	32.4509	2.20107	1.13821	0.00462725	0.056458
C1QC	2287.02	1891.24	2682.79	0.704952	-0.504403	0.00463693	0.0565424
P2RX5	52.6218	33.2423	72.0012	0.461691	-1.115	0.0046631	0.0568275
LOC113230	389.363	464.429	314.298	1.47767	0.563324	0.00466697	0.0568408
PRR26	104.522	135.755	73.2887	1.85233	0.889344	0.00467368	0.0568886
MMP19	764.128	631.706	896.549	0.704598	-0.505128	0.00468545	0.0569979
PLCXD1	525.99	615.144	436.837	1.40818	0.493829	0.00471031	0.0572663
FCRL5	43.9643	27.0075	60.921	0.44332	-1.17358	0.00472951	0.0574655
BSPRY	555.001	646.296	463.705	1.39377	0.478989	0.00473529	0.0575015
TGFBR3	475.649	562.715	388.583	1.44812	0.534181	0.00475188	0.0576687
BACH2	93.7257	62.4795	124.972	0.499948	-1.00015	0.00475694	0.0576959
DIRC3	15.5369	8.25787	22.816	0.361934	-1.4662	0.00478419	0.0579919
KLC3	99.2651	67.635	130.895	0.516711	-0.95257	0.00479297	0.0580639
CYP4F12	307.606	371.451	243.762	1.52383	0.6077	0.00481518	0.0582985
BCAM	2209.49	1821.91	2597.06	0.701529	-0.511426	0.00483046	0.0584489
MYOC	3.31324	5.14735	1.47912	3.48	1.79909	0.00483875	0.0585145
MISP	4662.77	5653.53	3672.01	1.53963	0.622584	0.00484574	0.0585644
STMN1	2210.89	1823.76	2598.01	0.701985	-0.510488	0.00485412	0.0586311
SLCO1B1	8.52526	4.2806	12.7699	0.335209	-1.57687	0.00487269	0.0588205
C1ORF21	918.205	1069.17	767.242	1.39352	0.478734	0.00488162	0.0588935
EMX2OS	10.1146	5.18585	15.0434	0.344725	-1.53648	0.00490005	0.059081
LECT2	0.394522	0.66428	0.124764	5.3243	2.41259	0.00491553	0.0591978
HACD3	2312.34	2707.89	1916.79	1.41272	0.498472	0.00491352	0.0591978
PLAG1	158.718	115.953	201.484	0.575492	-0.797132	0.00493477	0.0593945
OR7D2	4.50109	6.84963	2.15255	3.1821	1.66998	0.00494318	0.0594258
TNFSF4	182.776	134.487	231.065	0.582031	-0.780833	0.00494073	0.0594258
PIK3AP1	1317.63	1542.9	1092.36	1.41245	0.498196	0.00495085	0.059483
MRAS	475.003	388.529	561.478	0.691976	-0.531205	0.00500232	0.0600661
GPR176	114.85	82.3161	147.383	0.558519	-0.840322	0.00501109	0.060136
MTSS1L	1123.18	924.833	1321.52	0.699824	-0.514936	0.00502775	0.0603005
KRTAP5-5	2.86361	4.46169	1.26553	3.52555	1.81785	0.00504484	0.0604346
TDRD1	23.8361	33.7883	13.8839	2.43363	1.28311	0.00504343	0.0604346
DIRAS2	26.4122	37.2534	15.5711	2.39247	1.2585	0.00504875	0.060446
ST8SIA1	26.5983	15.6987	37.4978	0.418656	-1.25616	0.00506654	0.0606234
ANXA6	3154.1	2578.01	3730.19	0.69112	-0.532993	0.00507847	0.0607307
LZTS1	432.782	352.977	512.587	0.688619	-0.538223	0.00508593	0.0607843
CCNL2	3112.22	2543.63	3680.82	0.691051	-0.533136	0.00509156	0.0608161
LARP6	392.374	316.023	468.726	0.674216	-0.568717	0.00509484	0.0608197
MIR4697HG	301.914	364.008	239.82	1.51784	0.602021	0.00510412	0.0608949
COPZ2	307.292	244.322	370.262	0.659864	-0.599759	0.00511371	0.0609737
CA9	4611.94	3620.94	5602.93	0.646259	-0.629817	0.00514893	0.0613578
C17ORF99	4.97526	2.3714	7.57913	0.312885	-1.67629	0.0051635	0.0614956
GALR2	4.38021	2.01616	6.74426	0.298944	-1.74205	0.00517075	0.061524
NPY4R	50.2134	68.9892	31.4375	2.19449	1.13388	0.00517191	0.061524
SUCLG2	1437.01	1660.68	1213.34	1.36868	0.45279	0.00519338	0.0616717
TYROBP	1064.15	880.755	1247.54	0.705993	-0.502275	0.00519037	0.0616717
ZBTB38	1700.83	1438.24	1963.43	0.732512	-0.449075	0.00519278	0.0616717
GBA2	1572.91	1329.57	1816.25	0.732043	-0.45	0.0052215	0.0619697
CLDN2	3566.28	4240.07	2892.49	1.46589	0.551779	0.00522819	0.0620075
TMC8	367.654	289.286	446.022	0.648592	-0.624616	0.00523076	0.0620075
BNIP3	465.626	380.719	550.533	0.691546	-0.532104	0.00525661	0.0622779
ISM2	1.93728	0.856967	3.0176	0.28399	-1.81609	0.00526398	0.0623291
CTSV	189.203	138.906	239.501	0.579982	-0.785919	0.00526931	0.062356
CCDC8	385.793	308.657	462.929	0.666748	-0.584786	0.00527449	0.0623813
EBP	1386.77	1606.3	1167.25	1.37614	0.460629	0.00530872	0.0627497
FAM3B	970.322	1133.51	807.138	1.40435	0.489904	0.0053123	0.0627558
LINC00520	26.2215	36.9011	15.5419	2.3743	1.2475	0.00536201	0.0632442
NRP2	2115.96	1741.16	2490.76	0.699049	-0.516535	0.0053582	0.0632442
QKI	1219.22	1003.2	1435.25	0.698975	-0.516688	0.00536293	0.0632442
COG2	805.961	935.832	676.089	1.38418	0.469036	0.00536831	0.0632712
MXRA5	8364.01	6225.88	10502.1	0.592819	-0.754336	0.00541595	0.0637958
MMP15	2406.56	2808.52	2004.59	1.40105	0.486503	0.00542077	0.0638158
COMTD1	457.316	539.757	374.875	1.43983	0.5259	0.00543	0.0638328
MARC1	198.352	251.366	145.338	1.72952	0.790375	0.00543158	0.0638328
PLEKHD1	2.89216	4.48948	1.29484	3.4672	1.79377	0.00542639	0.0638328
NIN	712.325	584.791	839.858	0.696297	-0.522225	0.00544973	0.0640093
C21ORF62	39.5042	54.9757	24.0328	2.28753	1.19379	0.0054691	0.0641333
CACNA1B	12.8769	18.84	6.91374	2.72501	1.44626	0.00547284	0.0641333
NRG4	23.0638	32.6348	13.4927	2.4187	1.27423	0.00547044	0.0641333
SPI1	502.832	415.141	590.523	0.703005	-0.508394	0.00546384	0.0641333
CARD11	2224.68	2608.92	1840.44	1.41755	0.503397	0.00547893	0.0641679
RND3	1183.65	976.496	1390.8	0.702114	-0.510224	0.00550939	0.0644876
ANLN	776.908	649.404	904.411	0.718041	-0.477863	0.00551779	0.064549
FGF23	1.67328	0.727413	2.61914	0.277729	-1.84825	0.00553126	0.0646695
HMHA1	1082.93	895.123	1270.73	0.704415	-0.505502	0.0055498	0.0648492
NLRP13	0.109839	0	0.219678	0	65535	0.00555366	0.0648573
KIAA0125	20.7033	11.9579	29.4487	0.406058	-1.30024	0.00557594	0.065043
FAM224B	4.99478	2.4078	7.58177	0.317578	-1.65482	0.00557538	0.065043
RAB3C	10.9493	16.0924	5.80612	2.77164	1.47074	0.00558377	0.0650973
STXBP1	793.234	919.917	666.55	1.38012	0.464791	0.00558789	0.0651081
EVA1B	416.283	338.983	493.583	0.68678	-0.54208	0.00559499	0.0651167
UPB1	6.58287	9.86083	3.30492	2.98368	1.57709	0.00559208	0.0651167
STK31	54.0562	73.8556	34.2567	2.15594	1.10832	0.00560511	0.0651973
LPAR1	238.783	184.074	293.492	0.627187	-0.673031	0.00562022	0.0653359
ARFGEF3	348.299	424.171	272.427	1.55701	0.638778	0.00562861	0.0653962
WIPF1	1268.32	1046.66	1489.98	0.702467	-0.509497	0.00563464	0.0654291
FCGR2A	1140	940.439	1339.56	0.702052	-0.510351	0.00569159	0.0660528
BEND7	464.767	548.403	381.132	1.43888	0.524945	0.00569677	0.0660754
ADGRL2	681.443	562.452	800.434	0.702685	-0.509051	0.00570137	0.0660912
TUBA1A	3765.97	3060.51	4471.42	0.68446	-0.546961	0.00571273	0.0661854
SLC31A2	298.9	237.414	360.387	0.658773	-0.602146	0.0057277	0.0663213
MCU	1852.82	2164.55	1541.09	1.40456	0.490117	0.00574466	0.06648
FPR3	314.893	251.764	378.022	0.666003	-0.586399	0.0057647	0.0666741
C1ORF210	447.01	527.147	366.874	1.43686	0.522921	0.00579241	0.0668848
HLA-DQB2	217.722	163.634	271.81	0.602016	-0.732125	0.00579387	0.0668848
NCF2	601.821	505.982	697.659	0.725256	-0.463438	0.00579928	0.0668848
NEK3	269.554	327.096	212.012	1.54282	0.625565	0.00579385	0.0668848
SOX4	2795.83	2335.89	3255.76	0.717465	-0.47902	0.0057976	0.0668848
GABRA2	17.0921	24.5035	9.68077	2.53115	1.33979	0.00582569	0.0671515
C1ORF127	53.1292	72.5467	33.7118	2.15197	1.10566	0.00583038	0.0671676
SPRR3	432.338	509.539	355.138	1.43477	0.520815	0.00584786	0.0673311
STARD10	3309.04	3917.83	2700.26	1.45091	0.536956	0.00585904	0.0674219
RECQL	790.108	662.946	917.27	0.722739	-0.468454	0.00587907	0.0676143
ALDH1L2	304.102	242.397	365.807	0.662636	-0.593711	0.0059079	0.0679076
UPK1A	4.67199	7.0844	2.25957	3.13528	1.6486	0.00592081	0.0680178
PRAP1	341.129	415.459	266.8	1.55719	0.638947	0.00593302	0.0681198
TAGLN	15745.6	12110.4	19380.8	0.624868	-0.678377	0.00594737	0.0682462
HCRT	1.48094	2.32266	0.639219	3.63359	1.86139	0.00597639	0.0685407
VIM	23482.9	17569	29396.9	0.597648	-0.742632	0.00599352	0.0686986
CLIP4	629.143	526.668	731.618	0.719867	-0.474197	0.00601636	0.0688446
MEIS2	505.132	591.239	419.024	1.41099	0.496708	0.00601381	0.0688446
MICAL2	3879.63	3140.23	4619.04	0.679845	-0.556722	0.00601522	0.0688446
SLIT3	439.383	360.804	517.962	0.696585	-0.521629	0.0060242	0.0688956
GJC1	170.845	126.29	215.4	0.586301	-0.770286	0.00603449	0.0689748
LCE3D	0.685033	1.12523	0.244831	4.59597	2.20037	0.00604944	0.069107
HOXC11	63.9602	87.2332	40.6871	2.144	1.10031	0.00606199	0.0692116
SLC5A3	675.176	558.494	791.859	0.705295	-0.503701	0.00610321	0.0696045
SULT2A1	3.49752	5.37598	1.61905	3.32045	1.73138	0.00610042	0.0696045
PCDHGA10	115.704	84.1006	147.308	0.570915	-0.808651	0.00612644	0.0698255
ZNF57	136.773	173.323	100.222	1.72938	0.790258	0.00612942	0.0698255
EDEM3	1863.85	2176.45	1551.24	1.40304	0.488558	0.00614243	0.0699348
ITGA3	14777.3	11288.5	18266.2	0.617999	-0.694323	0.00618186	0.0703445
KCNH8	123.502	156.363	90.6417	1.72506	0.786649	0.0062097	0.0705992
KLF12	321.455	256.736	386.174	0.664818	-0.588969	0.00621115	0.0705992
GPSM1	390.734	316.127	465.342	0.679342	-0.55779	0.0062305	0.0707798
KCNK5	1406.84	1623.92	1189.77	1.3649	0.448791	0.00624545	0.0709102
EFNA5	842.077	708.589	975.565	0.726337	-0.46129	0.00625066	0.0709299
MDFIC	840.083	707.377	972.789	0.727165	-0.459646	0.00625567	0.0709474
BMP7	244.968	299.368	190.568	1.57093	0.651616	0.00625969	0.0709536
GSDMC	37.5863	23.1193	52.0533	0.444147	-1.17089	0.00626719	0.0709991
PLIN4	210.638	157.239	264.036	0.59552	-0.747779	0.00627835	0.0710862
GSDMA	33.9827	47.2195	20.7458	2.2761	1.18656	0.00629019	0.0711808
CSGALNACT1	391.32	316.727	465.913	0.679797	-0.556823	0.00630822	0.0713454
CCL13	87.6095	58.2187	117	0.497594	-1.00696	0.0063198	0.0714183
PHF2P1	0.121768	0.243535	0	65535	65535	0.00632166	0.0714183
ONECUT2	1518.49	1750.26	1286.72	1.36025	0.443873	0.00634603	0.0716541
LIPK	1.20418	0.519267	1.88909	0.274877	-1.86314	0.00635595	0.0717264
ANKK1	19.5378	11.3286	27.7471	0.408279	-1.29237	0.00636712	0.0718128
ABL2	933.155	785.535	1080.78	0.726826	-0.460318	0.00638782	0.0720065
PRKD1	199.753	148.056	251.449	0.58881	-0.764126	0.00639665	0.0720664
GAGE2A	0.127566	0.255132	0	65535	65535	0.00640207	0.0720876
KCNE4	517.985	430.965	605.004	0.712334	-0.489375	0.00640968	0.0721336
IGDCC4	96.0749	65.6235	126.526	0.518656	-0.947151	0.00641914	0.0722003
TMEM144	375.771	449.378	302.163	1.48721	0.572604	0.00642903	0.0722718
TNFSF13	1550.03	1786.39	1313.68	1.35984	0.443436	0.00644254	0.0723838
PASD1	0.133165	0.255132	0.0111972	22.7853	4.51003	0.00645174	0.0724474
HOXC10	145.202	183.461	106.944	1.71549	0.778617	0.00649328	0.0728737
SLC22A23	838.709	969.808	707.61	1.37054	0.454744	0.00650979	0.073019
SLC44A3	852.889	987.162	718.616	1.3737	0.458066	0.00651866	0.0730783
NAA11	0.190288	0.349815	0.0307611	11.372	3.50741	0.0065299	0.0731643
GAGE4	0.195608	0.357608	0.0336083	10.6404	3.41149	0.00654746	0.0733208
AIFM3	74.5552	101.247	47.863	2.11536	1.0809	0.00661103	0.0739921
EFS	212.708	160.003	265.414	0.602841	-0.730151	0.00667052	0.0746171
CARTPT	11.7387	17.1278	6.34956	2.69748	1.43161	0.00669245	0.0748215
LGI1	3.37867	5.21071	1.54664	3.36906	1.75235	0.00670488	0.0749194
RETSAT	2639.57	3075.5	2203.65	1.39564	0.48093	0.00671121	0.0749492
DDIT3	799.116	923.871	674.362	1.36999	0.454168	0.00672029	0.0750096
DTX3	589.724	498.437	681.011	0.731908	-0.450265	0.0067451	0.0752455
AIG1	677.456	561.11	793.801	0.706864	-0.500495	0.00677238	0.0755086
LRRC16A	781.41	903.633	659.187	1.37083	0.455048	0.00677647	0.0755129
TMEM52B	20.7155	12.1532	29.2778	0.415099	-1.26847	0.00679513	0.0755487
CLEC5A	162.84	120.766	204.915	0.589346	-0.762814	0.00680186	0.0755487
PDCD1	32.9061	20.3007	45.5115	0.446057	-1.1647	0.00680094	0.0755487
RGS7	19.5109	27.5529	11.4689	2.40241	1.26448	0.00680026	0.0755487
TSEN15	624.942	727.943	521.941	1.39468	0.479939	0.00678489	0.0755487
WNT7B	712.671	588.667	836.675	0.703579	-0.507216	0.00679833	0.0755487
SH3PXD2A	3632.71	2969.3	4296.13	0.691156	-0.532916	0.00682136	0.0757241
SSTR5-AS1	81.1001	108.986	53.214	2.04807	1.03427	0.00683957	0.0758851
RNF183	112.243	142.596	81.8906	1.74129	0.800159	0.0068771	0.0762601
RASSF8	389.907	315.49	464.323	0.679461	-0.557537	0.00688736	0.0763324
MAP3K19	1.80824	0.819952	2.79652	0.293205	-1.77002	0.0068961	0.0763879
DDX60	1438.34	1655.1	1221.58	1.35488	0.438168	0.0069094	0.0764109
PAPLN	444.373	366.192	522.554	0.700774	-0.512979	0.00690935	0.0764109
TAC1	24.2059	33.9378	14.474	2.34474	1.22943	0.00690588	0.0764109
FGR	269.595	212.782	326.408	0.651888	-0.617304	0.00693023	0.0765998
PAX5	9.97472	5.26301	14.6864	0.358359	-1.48052	0.00695878	0.0768738
DSC3	131.335	97.7201	164.95	0.592422	-0.755303	0.00697587	0.077021
RNF128	1847.8	2148.78	1546.82	1.38916	0.474214	0.00700548	0.0773062
PDE1B	162.667	120.752	204.582	0.590236	-0.760635	0.00703445	0.077584
PIGG	964.165	1120.5	807.835	1.38704	0.472005	0.00704234	0.0776291
FGF1	149.37	111.004	187.736	0.59128	-0.758087	0.00705157	0.0776889
FMNL3	867.927	733.069	1002.78	0.731033	-0.451991	0.00705958	0.0777353
REEP1	131.741	166.347	97.1365	1.7125	0.776107	0.00706758	0.0777815
AQP10	12.6044	18.2836	6.92516	2.64017	1.40063	0.00707697	0.0778429
CD1A	62.1437	40.3954	83.8921	0.481515	-1.05435	0.00709778	0.0780298
EFNA1	3991.26	4780.18	3202.33	1.49272	0.577941	0.00717648	0.0788525
CSRP3	0.237057	0.06068	0.413433	0.146771	-2.76836	0.00719372	0.0789995
CEP170	936.906	791.157	1082.66	0.730755	-0.45254	0.00721225	0.079118
TNFRSF18	58.2324	37.9727	78.4922	0.483776	-1.04759	0.00720913	0.079118
STXBP6	205.204	257.019	153.39	1.67559	0.744668	0.00722874	0.0792564
MID1IP1	1379.01	1591.57	1166.45	1.36446	0.448328	0.00727313	0.0796149
PFKFB4	248.556	195.199	301.914	0.646538	-0.629192	0.00726984	0.0796149
SLC7A4	144.851	182.449	107.253	1.70111	0.766472	0.00727156	0.0796149
BNIP3L	2220.43	1851.06	2589.8	0.71475	-0.48449	0.00728122	0.0796239
GSTO2	367.525	441.609	293.441	1.50493	0.589695	0.00728174	0.0796239
BTNL9	129.792	163.75	95.8336	1.70869	0.772888	0.00732329	0.0800326
P2RX1	69.2326	94.1016	44.3636	2.12114	1.08484	0.00732695	0.0800326
MCHR1	9.20876	4.82291	13.5946	0.354766	-1.49506	0.0073371	0.0801006
NFKBIZ	840.407	709.421	971.392	0.730314	-0.453411	0.00735854	0.0802917
TTC13	456.661	536.063	377.26	1.42094	0.506842	0.00741401	0.0808539
CIDEC	202.943	254.678	151.209	1.68429	0.752136	0.00741946	0.0808701
MB	66.3499	43.1975	89.5024	0.48264	-1.05098	0.00744191	0.0810716
PCBD1	1411.74	1624.22	1199.25	1.35436	0.43761	0.00747295	0.0813664
SLC1A6	0.68257	0.275243	1.0899	0.25254	-1.98542	0.00747723	0.0813696
DPY19L2P1	2.78995	1.3214	4.2585	0.310297	-1.68828	0.00750171	0.0815926
FARP2	669.472	785.66	553.285	1.41999	0.505884	0.00753822	0.0819299
TRIML2	0.627506	0.24759	1.00742	0.245766	-2.02464	0.00754074	0.0819299
XBP1	4157.65	4992.12	3323.19	1.50221	0.587084	0.00755284	0.0820177
CST5	8.36127	4.36526	12.3573	0.353254	-1.50122	0.00758305	0.0823021
SLC39A6	1051.24	879.774	1222.7	0.719534	-0.474865	0.00758971	0.0823306
FGD1	219.858	167.31	272.406	0.614191	-0.703241	0.00759654	0.082361
GPC5	10.8244	15.7512	5.89765	2.67077	1.41725	0.00760418	0.0824001
CDA	552.645	466.205	639.085	0.729487	-0.455046	0.00762917	0.0825396
IKBIP	357.136	283.494	430.777	0.658101	-0.60362	0.00762201	0.0825396
TMEM63A	3280.08	3866.67	2693.5	1.43555	0.521606	0.00762714	0.0825396
CALCA	2.83477	1.34509	4.32445	0.311043	-1.68482	0.00765037	0.0827252
DHRS2	92.717	121.371	64.0627	1.89457	0.921871	0.00773371	0.0835821
TCP10L2	0.372688	0.62101	0.124367	4.99338	2.32002	0.00774954	0.083709
SLAMF8	401.44	328.574	474.305	0.692748	-0.529597	0.00777402	0.083929
ZNF556	1.34021	2.10213	0.578297	3.63503	1.86197	0.00781891	0.0843691
PIWIL1	28.0015	38.842	17.1611	2.26338	1.17848	0.00784204	0.084574
SEMA6B	448.006	370.211	525.801	0.70409	-0.506169	0.00792188	0.0853901
TPMT	793.412	914.903	671.922	1.36162	0.445326	0.00792829	0.0854141
C14ORF37	102.778	72.6304	132.926	0.546398	-0.871975	0.00795581	0.0856654
LAMA5	5048.86	4031.46	6066.26	0.664572	-0.589503	0.00797726	0.0858511
B4GALNT1	79.6817	52.6987	106.665	0.49406	-1.01724	0.00799244	0.0859692
ARMCX2	585.816	497.337	674.294	0.737567	-0.439154	0.00804863	0.0864371
CAPN14	9.09117	4.80192	13.3804	0.358876	-1.47844	0.00804306	0.0864371
CD52	431.387	355.961	506.814	0.702351	-0.509737	0.00804566	0.0864371
TOX2	97.4448	67.8364	127.053	0.533921	-0.905301	0.00805437	0.0864534
CSMD2	91.8387	62.698	120.979	0.518254	-0.948269	0.00808519	0.0867386
MROH2B	0.365453	0.130318	0.600589	0.216983	-2.20435	0.00809631	0.0867668
SCGB1D2	0.419361	0.712295	0.126428	5.63401	2.49416	0.00809476	0.0867668
CA4	39.5546	54.3558	24.7534	2.1959	1.13481	0.00812516	0.0870304
FBLN1	5658.74	4427.19	6890.29	0.642527	-0.638172	0.00814624	0.0872104
NAB2	816.007	692.134	939.88	0.736407	-0.441425	0.00815243	0.087231
COLGALT1	3764.79	3081.55	4448.03	0.692791	-0.529507	0.00818391	0.087522
LIMS2	596.271	505.769	686.773	0.736443	-0.441354	0.00825165	0.0881999
NUMBL	650.252	547.05	753.454	0.726055	-0.461849	0.00825593	0.0881999
F13B	0.348462	0.583783	0.113142	5.15975	2.3673	0.00832661	0.0888621
GRIN2A	64.1297	86.6006	41.6588	2.07881	1.05576	0.00832565	0.0888621
CHST11	386.759	314.247	459.271	0.684229	-0.547449	0.00835853	0.0891076
DLC1	656.766	552.235	761.298	0.725386	-0.463178	0.00836542	0.0891076
FCGR2B	228.246	175.899	280.593	0.626884	-0.673731	0.00837114	0.0891076
LRRC7	3.23672	4.95066	1.52278	3.25107	1.70091	0.00836704	0.0891076
SLC28A3	182.834	229.757	135.911	1.6905	0.757447	0.00837141	0.0891076
A4GNT	78.2865	104.987	51.5856	2.03521	1.02518	0.008401	0.0893235
PPP1R18	2579.72	2172.33	2987.1	0.727236	-0.459504	0.00839682	0.0893235
MOB3A	1192.94	994.117	1391.77	0.714282	-0.485434	0.00840481	0.0893235
GSKIP	920.863	1062.63	779.101	1.36391	0.447751	0.00842339	0.0893944
CST4	128.316	96.2237	160.409	0.599866	-0.737287	0.00842461	0.0893944
TIE1	534.689	449.25	620.128	0.724446	-0.46505	0.00842086	0.0893944
C17ORF64	1.43563	0.640452	2.23082	0.287093	-1.80041	0.00844476	0.0895618
BPNT1	973.913	1129.68	818.15	1.38077	0.465472	0.00847218	0.089795
SP7	3.0567	4.65687	1.45653	3.19723	1.67682	0.00847553	0.089795
UNC5C	21.1439	12.6424	29.6454	0.426454	-1.22954	0.00848415	0.0898397
FAM26E	117.211	86.5433	147.88	0.585229	-0.772928	0.008496	0.0899186
DGKQ	1018.17	1187.56	848.787	1.39912	0.484524	0.00850888	0.0900082
UFC1	2546.55	2954.8	2138.3	1.38184	0.466594	0.00851402	0.090016
FRMPD2	0.78028	0.32049	1.24007	0.258445	-1.95207	0.00854938	0.0903432
CTSS	4240.37	5083.45	3397.29	1.49632	0.581423	0.00855828	0.0903905
C4ORF19	729.794	851.777	607.81	1.40139	0.486856	0.00857254	0.0904943
HOMER2	460.904	540.477	381.332	1.41734	0.503185	0.00857703	0.090495
NBEAP1	2.44513	1.16633	3.72393	0.313199	-1.67485	0.00860503	0.0907359
GJB4	416.346	342.961	489.731	0.700305	-0.513945	0.00860875	0.0907359
GPATCH4	710.829	831.586	590.072	1.4093	0.494975	0.00861415	0.090746
PALM	425.173	351.07	499.276	0.703157	-0.508081	0.00861943	0.0907549
AP1M2	2439.91	2826.16	2053.66	1.37615	0.460642	0.00866959	0.0912361
VGLL1	207.649	157.226	258.072	0.609234	-0.714932	0.0087093	0.0916068
ZBTB7B	1928.19	2250.94	1605.44	1.40207	0.487555	0.00874852	0.091972
SLC24A2	8.12099	4.29777	11.9442	0.35982	-1.47465	0.00877544	0.0922075
BMP2	654.587	763.635	545.538	1.39978	0.485204	0.00879509	0.0923665
SYT8	3110.89	2582.76	3639.02	0.709741	-0.494636	0.00881361	0.092466
TRPA1	22.739	31.6341	13.8439	2.28506	1.19223	0.00881043	0.092466
TNFSF14	17.4954	10.139	24.8519	0.407976	-1.29344	0.00883893	0.092684
CRABP1	16.7635	23.7772	9.74974	2.43875	1.28614	0.00886026	0.0928601
WASF1	150.875	113.208	188.543	0.600435	-0.735919	0.00886713	0.0928844
AKAP1	2099.52	2453.2	1745.85	1.40516	0.490733	0.00890179	0.0931998
HES4	184.455	138.591	230.319	0.601733	-0.732805	0.00891315	0.093227
C2CD5	936.031	1078.8	793.263	1.35995	0.443553	0.00891352	0.093227
C1ORF87	0.547197	0.895635	0.198758	4.50615	2.1719	0.00892523	0.0933018
CHRM3	35.5857	48.8672	22.3042	2.19094	1.13155	0.00897584	0.0937829
LEF1	492.928	411.018	574.838	0.715015	-0.483955	0.00901355	0.0941288
LRRC36	40.9529	55.9487	25.9571	2.15543	1.10798	0.00904337	0.0943438
SFTA3	1.46692	0.666265	2.26757	0.293823	-1.76698	0.0090433	0.0943438
MAPK12	166.871	125.208	208.534	0.60042	-0.735957	0.00910667	0.0949556
PRDM16	319.219	382.849	255.588	1.49791	0.582954	0.00912062	0.0950525
ELF3	18855	23213.2	14496.8	1.60127	0.679213	0.00913631	0.0951675
FOSL1	789.868	672.022	907.715	0.740345	-0.43373	0.00916177	0.0953842
BMX	65.291	87.9868	42.5951	2.06565	1.0466	0.0091693	0.0954139
CA1	8.18038	4.35087	12.0099	0.362274	-1.46485	0.00919455	0.095628
SECTM1	461.208	382.42	539.996	0.70819	-0.497792	0.00920215	0.0956584
CD93	1696.87	1453.27	1940.46	0.748934	-0.417089	0.00923742	0.0959762
ADGRB2	154.146	115.831	192.461	0.601842	-0.732543	0.00924632	0.0960198
NCF1	106.366	76.5503	136.181	0.56212	-0.83105	0.00926987	0.0962155
FZD7	490.895	409.4	572.391	0.715245	-0.48349	0.00928998	0.0963753
KCNH2	269.825	324.624	215.026	1.50969	0.594257	0.00931609	0.0965972
NOS1	3.67822	5.58708	1.76936	3.15769	1.65887	0.00933657	0.0967604
FAM171A2	41.5983	26.5858	56.6108	0.469625	-1.09042	0.00938885	0.0972528
BTBD17	2.77883	4.21814	1.33951	3.14901	1.6549	0.00940922	0.0973792
SIPA1	1182.42	988.637	1376.21	0.718377	-0.477187	0.00941058	0.0973792
SIGLEC14	49.2543	32.3215	66.1871	0.488336	-1.03405	0.00945516	0.097791
PF4V1	2.42565	1.17139	3.67991	0.318321	-1.65145	0.00946959	0.0978908
PHYH	650.67	756.516	544.825	1.38855	0.473578	0.00957276	0.0989072
CSF1	582.673	496.703	668.643	0.742851	-0.428854	0.00957964	0.0989283
PRKCDBP	946.466	805.276	1087.66	0.740377	-0.433668	0.00959962	0.0990846
CALU	5069.19	4075.29	6063.09	0.672147	-0.573152	0.00962264	0.0992263
PKD2	886.381	754.223	1018.54	0.740495	-0.433438	0.00962306	0.0992263
ADSSL1	138.77	104.659	172.882	0.605378	-0.724091	0.00966368	0.0994945
DDHD2	857.704	728.996	986.411	0.739039	-0.436278	0.00966353	0.0994945
PPL	5124.15	4114.71	6133.59	0.670849	-0.57594	0.00966165	0.0994945
RAB27A	701.336	819.514	583.158	1.4053	0.490881	0.00966949	0.0995042
TOM1L1	834.426	959.254	709.597	1.35183	0.434914	0.00968677	0.0996318
SERPINB7	131.311	99.1095	163.512	0.606129	-0.722303	0.00970867	0.0998069
ADGRG2	96.9882	125.222	68.7543	1.8213	0.864968	0.00972688	0.0999017
SHTN1	993.512	1151.99	835.033	1.37957	0.464223	0.00972767	0.0999017

## Sheet: mRNA Up in SNF Subtype1
Hugo_Symbol	meanBase	meanSubtype1	meanSubtype2	foldChange	log2FC	pvalue	padj
HOXC12	1.00443	2.00886	0	65535	65535	3.09099e-09	2.28053e-07
MT4	0.927751	1.8555	0	65535	65535	6.81112e-09	4.62454e-07
GAGE12D	0.429085	0.85817	0	65535	65535	2.05141e-06	8.14072e-05
DDX53	0.225342	0.450685	0	65535	65535	0.000258414	0.00553586
PAGE1	0.175478	0.350955	0	65535	65535	0.00113455	0.0185346
GJA8	0.167441	0.334882	0	65535	65535	0.00170537	0.0260094
SPRR2B	0.151416	0.302832	0	65535	65535	0.00265828	0.0370225
PHF2P1	0.121768	0.243535	0	65535	65535	0.00632166	0.0714183
GAGE2A	0.127566	0.255132	0	65535	65535	0.00640207	0.0720876
XAGE2	18.5482	37.0304	0.06595	561.492	9.13312	5.14311e-32	1.45986e-29
C6ORF10	1.32597	2.63828	0.0136639	193.084	7.59308	8.50417e-11	7.97246e-09
SSX1	2.28767	4.54377	0.0315694	143.929	7.16922	1.3634e-12	1.56539e-10
LINC00051	2.21316	4.39163	0.0346917	126.59	6.98402	1.98627e-12	2.25413e-10
MAGEA4	14.0584	27.8947	0.222039	125.63	6.97303	1.476e-22	3.31483e-20
MAGEA2	9.0001	17.8497	0.150544	118.567	6.88956	1.24039e-19	2.53499e-17
LINC00469	8.29191	16.4009	0.182889	89.677	6.48667	4.19794e-18	7.66012e-16
SLC5A8	7.2701	14.3384	0.201814	71.0476	6.15071	9.61381e-17	1.57182e-14
CIB4	1.89146	3.70169	0.081225	45.5733	5.51012	6.59124e-10	5.40984e-08
MAGEA6	26.9917	52.7743	1.20903	43.6501	5.44791	3.3071e-23	7.59407e-21
MAGEB1	0.58166	1.1365	0.026825	42.367	5.40487	4.05219e-06	0.000149215
MAGEA12	5.67417	11.065	0.283358	39.0495	5.28723	1.85181e-13	2.29367e-11
LOC154449	0.196049	0.38202	0.0100778	37.9072	5.2444	0.000767177	0.0134929
DPPA2	0.76414	1.48611	0.0421722	35.239	5.1391	2.41209e-06	9.38971e-05
CALML3	54.9118	106.203	3.62068	29.3323	4.87442	3.09718e-25	7.71916e-23
CCDC60	10.3692	20.0488	0.689583	29.0738	4.86165	7.42299e-15	1.01815e-12
GALNT8	48.2556	93.1523	3.35877	27.7341	4.79359	3.76715e-24	8.95223e-22
SLC18A1	12.3221	23.7633	0.88095	26.9746	4.75353	6.04357e-15	8.5181e-13
PPBP	385.73	742.673	28.7871	25.7988	4.68923	1.86265e-88	6.34449e-86
RAX2	0.314099	0.604015	0.0241833	24.9765	4.6425	0.000217715	0.00476897
STMN4	21.0399	40.3875	1.69224	23.8662	4.5769	3.17535e-18	5.8995e-16
DEFA5	9.35053	17.9408	0.760306	23.5968	4.56052	8.09989e-13	9.73749e-11
PASD1	0.133165	0.255132	0.0111972	22.7853	4.51003	0.00645174	0.0724474
NXPE4	8.75184	16.7635	0.740217	22.6467	4.50123	1.52452e-12	1.74059e-10
MAGEA3	15.1674	29.0288	1.30599	22.2275	4.47427	3.90948e-14	5.18818e-12
PRSS41	9.96763	19.0759	0.859364	22.1977	4.47234	6.68442e-13	8.08851e-11
KLK12	35.7147	68.3254	3.10392	22.0127	4.46026	1.66276e-19	3.36453e-17
RNF17	1.33017	2.54134	0.119003	21.3553	4.41652	1.43926e-07	7.70004e-06
CLCA1	2393.06	4554.39	231.727	19.6541	4.29676	0	0
SPINK4	2453.66	4669.28	238.03	19.6163	4.29398	0	0
C6ORF58	23.9164	45.4793	2.35349	19.3242	4.27234	1.30738e-16	2.10385e-14
KIF19	112.383	213.032	11.7341	18.155	4.18229	1.56066e-36	4.55645e-34
GHRH	0.268282	0.507805	0.0287583	17.6577	4.14222	0.000779235	0.013658
AQP12A	7.17943	13.5748	0.784064	17.3134	4.11381	1.05448e-10	9.66387e-09
REG3G	2378.75	4494.78	262.727	17.1082	4.09661	0	0
MROH5	2.83299	5.33943	0.326556	16.3508	4.03129	5.34038e-08	3.17272e-06
LRRC26	48.9757	92.2728	5.67861	16.2492	4.02229	5.94336e-19	1.14589e-16
DLK1	1044.57	1967.67	121.464	16.1996	4.01789	0	0
SSX3	0.565914	1.06349	0.0683389	15.562	3.95996	2.675e-05	0.000790013
MAGEC2	4.5361	8.51558	0.556628	15.2985	3.93532	5.58137e-09	3.87981e-07
LL22NC03-63E9.3	0.504996	0.946498	0.0634944	14.9068	3.8979	7.43851e-05	0.00192431
LINC00470	2.97854	5.58094	0.376131	14.8378	3.8912	1.08418e-07	5.95631e-06
S100A7	13.7351	25.7163	1.754	14.6615	3.87396	1.95347e-11	1.99615e-09
C2ORF82	45.9929	85.9327	6.05307	14.1966	3.82747	3.67134e-17	6.35858e-15
SCGB1C1	0.266616	0.497933	0.0353	14.1057	3.81821	0.00080115	0.0139863
ITLN1	1891.13	3530.2	252.069	14.0049	3.80786	0	0
TUBA3C	1.47903	2.75677	0.201292	13.6954	3.77562	1.2592e-06	5.39502e-05
MAGEA10	1.52225	2.8365	0.207997	13.6372	3.76948	9.30974e-07	4.10936e-05
BRINP3	18.5693	34.5133	2.62529	13.1465	3.7166	3.68291e-13	4.53419e-11
TBX10	8.54845	15.8688	1.2281	12.9214	3.69169	9.184e-10	7.36053e-08
CLPS	6897.09	12799.5	994.686	12.8679	3.6857	0	0
HBE1	1.1946	2.21585	0.173356	12.7821	3.67605	4.72478e-06	0.0001713
SSX2	0.229263	0.424662	0.0338639	12.5403	3.6485	0.00233705	0.0333769
MUC2	5530.43	10243.9	816.945	12.5393	3.64838	0	0
SYCN	980.734	1810.73	150.734	12.0128	3.5865	7.11624e-67	2.38417e-64
BANF2	0.410134	0.756955	0.0633139	11.9556	3.57961	0.000205741	0.00453517
UMOD	3.10448	5.72349	0.485461	11.7898	3.55947	4.06239e-07	1.9489e-05
LINC01300	12.9878	23.936	2.0395	11.7362	3.5529	3.40977e-10	2.92796e-08
AMY1A	57.2768	105.525	9.02821	11.6884	3.54701	8.27913e-16	1.23504e-13
CA6	5.61125	10.3371	0.885447	11.6744	3.54527	1.99613e-08	1.25138e-06
RPL3L	7.49075	13.78	1.20146	11.4694	3.51971	9.29243e-09	6.22654e-07
NAA11	0.190288	0.349815	0.0307611	11.372	3.50741	0.0065299	0.0731643
CSAG1	3.7057	6.80917	0.602225	11.3067	3.4991	4.75033e-07	2.24972e-05
ACTL8	3.95716	7.26413	0.650189	11.1723	3.48186	2.13755e-07	1.10038e-05
DCAF8L1	0.207411	0.380497	0.034325	11.0851	3.47056	0.00459903	0.056248
NXPE1	2.03557	3.73346	0.337678	11.0563	3.4668	1.3424e-06	5.71553e-05
BPIFA1	4.05963	7.43482	0.68445	10.8625	3.44128	4.86005e-07	2.28859e-05
AMY2A	10021.5	18326.7	1716.27	10.6782	3.4166	0	0
GAGE4	0.195608	0.357608	0.0336083	10.6404	3.41149	0.00654746	0.0733208
FBXW12	0.893854	1.63397	0.153736	10.6284	3.40986	7.49601e-05	0.00193185
CELA2A	6810.46	12439.9	1181.03	10.5331	3.39685	0	0
TPSG1	44.6107	81.4527	7.76869	10.4847	3.39022	4.2454e-14	5.52633e-12
SPRR2G	0.61624	1.12263	0.109853	10.2194	3.35324	0.000156387	0.00363724
TLX1NB	0.801976	1.46076	0.143192	10.2014	3.3507	9.48713e-05	0.00237318
SMYD1	8.73664	15.9113	1.562	10.1865	3.34858	1.85565e-08	1.18143e-06
PTF1A	21.8586	39.726	3.99128	9.9532	3.31516	1.74222e-11	1.8074e-09
ORM1	258.869	469.766	47.9715	9.79261	3.29169	6.15305e-43	1.87686e-40
B4GALNT2	36.9391	67.0144	6.8638	9.76345	3.28739	1.02339e-12	1.19514e-10
GUCA1C	4.332	7.85441	0.809581	9.70183	3.27826	5.13486e-07	2.37962e-05
RPL10L	0.56503	1.0237	0.106358	9.62503	3.26679	0.000323343	0.00668167
STRA8	0.341051	0.617032	0.0650694	9.48268	3.24529	0.000688555	0.012333
RBPJL	103.57	187.243	19.8971	9.41058	3.23428	9.88685e-22	2.17266e-19
COL11A2	250.705	453.103	48.3074	9.37959	3.22953	2.47797e-39	7.33946e-37
PAX7	31.6346	57.1372	6.13191	9.31801	3.22002	8.99946e-12	9.57927e-10
CPA2	6272.6	11306.1	1239.14	9.12411	3.18968	0	0
PRSS1	32990.4	59461	6519.93	9.11988	3.18901	0	0
CELA3A	17566.8	31637.6	3496.07	9.04947	3.17783	0	0
KRT17P5	2.07716	3.74064	0.413692	9.04209	3.17666	6.83137e-06	0.000237437
GPHA2	12.8323	23.1024	2.56218	9.01671	3.1726	1.178e-08	7.76606e-07
CPA1	33190.3	59684.8	6695.79	8.91378	3.15604	0	0
FOLH1B	8.48682	15.2603	1.71339	8.90649	3.15486	7.93805e-08	4.45686e-06
PNLIP	22490	40412.6	4567.34	8.84818	3.14538	0	0
DEFA6	2.0343	3.65498	0.413608	8.83683	3.14353	9.49225e-06	0.000315925
CELA3B	5910.57	10605.6	1215.54	8.72499	3.12515	0	0
HPR	8.76747	15.7038	1.83114	8.57598	3.1003	1.36869e-07	7.37079e-06
MS4A15	3.65419	6.53783	0.770547	8.48466	3.08486	3.86183e-06	0.00014272
C10ORF71	0.281332	0.502955	0.0597083	8.42353	3.07443	0.00300833	0.0405816
CEND1	33.3653	59.6227	7.10787	8.38826	3.06837	3.31355e-11	3.24014e-09
CPB1	32638.4	58274.4	7002.39	8.32208	3.05694	0	0
GP2	11048.6	19714.7	2382.48	8.27486	3.04874	0	0
KLK15	2.84827	5.07448	0.622056	8.1576	3.02814	7.73469e-06	0.000263018
AMY2B	2961.22	5274.79	647.655	8.14444	3.02582	0	0
CTRL	919.38	1636.73	202.031	8.1014	3.01817	8.9784e-61	2.91257e-58
IL20	1.30986	2.33175	0.287969	8.09721	3.01743	5.89509e-05	0.00156872
CEL	15515.9	27619.8	3411.98	8.09493	3.01702	0	0
CTRB2	34014.1	60494.8	7533.39	8.03022	3.00544	0	0
PLA2G1B	3995.64	7102.92	888.36	7.99554	2.9992	0	0
FGF3	7.88868	14.0085	1.76887	7.91944	2.9854	4.75549e-07	2.24972e-05
GP9	0.797379	1.41548	0.179281	7.89532	2.981	0.000223561	0.00487612
PNLIPRP1	1533.97	2722.42	345.508	7.87948	2.9781	0	0
ATOH1	30.6966	54.4636	6.92964	7.85952	2.97444	1.33484e-10	1.20709e-08
REG4	21265.1	37710.8	4819.41	7.82479	2.96805	0	0
SRRM4	2.9831	5.28287	0.683331	7.73107	2.95067	1.44618e-05	0.000458939
AQP8	167.062	295.674	38.4498	7.68987	2.94296	1.32639e-23	3.08039e-21
CELP	820.755	1451.33	190.184	7.63117	2.9319	1.72333e-60	5.50309e-58
REG1CP	191.909	339.181	44.6377	7.59852	2.92572	5.4158e-21	1.15294e-18
HOXD13	0.335819	0.593255	0.0783833	7.56864	2.92003	0.00270356	0.037434
SLC28A2	33.9318	59.9332	7.93041	7.55739	2.91789	2.03981e-10	1.78152e-08
CTRC	5565.1	9819.8	1310.39	7.49378	2.90569	0	0
CELA2B	1048.96	1849.66	248.254	7.4507	2.89738	1.93726e-44	5.99874e-42
SPDYC	6.76633	11.9218	1.61087	7.40083	2.88769	1.64709e-06	6.84179e-05
FMR1NB	0.323686	0.570025	0.0773472	7.36969	2.8816	0.00352432	0.0456395
PRSS3P2	4356.77	7669.96	1043.58	7.34964	2.87767	0	0
CUZD1	1572.12	2763.94	380.299	7.26781	2.86152	5.95053e-61	1.96147e-58
PLD5	7.06484	12.4019	1.72775	7.17807	2.8436	1.36711e-06	5.80866e-05
LHX1	8.77261	15.3891	2.15607	7.13759	2.83544	1.03739e-06	4.53018e-05
CTRB1	14698.1	25766.5	3629.65	7.09888	2.82759	0	0
LINC00261	697.673	1222.61	172.731	7.07813	2.82337	6.56331e-48	2.06361e-45
BPIFB2	6.23187	10.9101	1.55363	7.02236	2.81196	2.87525e-06	0.00010963
OTC	23.6801	41.4472	5.913	7.0095	2.80931	3.68383e-09	2.66973e-07
TRIM40	8.5707	14.9483	2.19308	6.81613	2.76895	1.50439e-06	6.28937e-05
AQP12B	55.0794	95.9643	14.1945	6.76066	2.75716	8.17343e-11	7.73335e-09
PGA5	8.97143	15.6253	2.31759	6.74205	2.75319	1.44218e-06	6.08963e-05
KLK1	1224.32	2130.22	318.415	6.69007	2.74202	1.9456e-41	5.84738e-39
SERPINI2	164.343	285.282	43.4038	6.57274	2.7165	1.79887e-20	3.79006e-18
RLBP1	2.39355	4.1499	0.637186	6.51286	2.70329	6.73126e-05	0.00175692
ANKRD30B	1.19131	2.06526	0.317367	6.50748	2.7021	0.000247815	0.00535369
LOR	1.4365	2.48935	0.383661	6.4884	2.69786	0.000193734	0.00434616
C1QTNF8	0.700334	1.21241	0.188256	6.44025	2.68712	0.00146167	0.0228554
EVX1	9.08317	15.7234	2.44299	6.43612	2.68619	2.78845e-06	0.000106718
SEMG1	9.0266	15.6196	2.43364	6.41819	2.68217	3.05887e-06	0.000115767
ENPP7	3.21137	5.53518	0.887567	6.23636	2.6407	7.19867e-05	0.00187391
TKTL1	4.05249	6.98479	1.12019	6.23535	2.64047	4.62554e-05	0.00128266
S100A7A	1.10775	1.90233	0.313167	6.07448	2.60276	0.000483353	0.0092841
HEPACAM2	236.758	405.777	67.7391	5.99029	2.58263	5.85016e-25	1.44048e-22
KLHL32	21.8082	37.3554	6.26106	5.9663	2.57684	5.02993e-08	3.02343e-06
MYH1	2.44935	4.19466	0.704044	5.95795	2.57482	0.000106183	0.0026177
TLX3	0.877979	1.50355	0.252406	5.95689	2.57456	0.00114832	0.0187147
LINC01098	0.595977	1.02019	0.171761	5.9396	2.57037	0.00207478	0.0305272
REG3A	18152.1	31016.1	5288.11	5.86526	2.5522	0	0
PNLIPRP2	2482.72	4239.07	726.379	5.83589	2.54495	0	0
MYH4	1.58463	2.69213	0.477131	5.64233	2.49629	0.000291394	0.00612677
SCGB1D2	0.419361	0.712295	0.126428	5.63401	2.49416	0.00809476	0.0867668
FAM217A	1.22951	2.08711	0.371917	5.61175	2.48845	0.000594779	0.0109806
TLX1	15.6656	26.5825	4.74862	5.59794	2.4849	1.91474e-06	7.70305e-05
ESX1	1.18648	2.00806	0.364894	5.50314	2.46025	0.00079293	0.0138742
ALPPL2	81.9403	138.617	25.2639	5.48676	2.45595	6.04847e-10	4.98438e-08
SPX	0.7809	1.32086	0.240942	5.48206	2.45472	0.00225461	0.0325635
SPAG6	5.60862	9.46896	1.74827	5.41617	2.43727	4.82342e-05	0.00132673
CSAG3	4.67687	7.89453	1.45921	5.41015	2.43567	8.22452e-05	0.0020906
LECT2	0.394522	0.66428	0.124764	5.3243	2.41259	0.00491553	0.0591978
SLC13A2	90.659	152.644	28.6738	5.32347	2.41237	4.30294e-12	4.72792e-10
APOBEC1	169.896	285.953	53.8384	5.31133	2.40907	2.42795e-16	3.78779e-14
TCP10	0.613715	1.03171	0.195725	5.2712	2.39813	0.00375081	0.0475529
GUCA2A	8.66848	14.5657	2.77126	5.25598	2.39396	2.34772e-05	0.000705594
KRTDAP	1.69989	2.85492	0.544858	5.23974	2.3895	0.00059126	0.0109354
MGAM2	25.2951	42.4293	8.1608	5.19916	2.37828	3.52058e-07	1.70903e-05
F13B	0.348462	0.583783	0.113142	5.15975	2.3673	0.00832661	0.0888621
PDIA2	730.544	1218.26	242.833	5.01684	2.32678	6.16261e-34	1.77388e-31
TCP10L2	0.372688	0.62101	0.124367	4.99338	2.32002	0.00774954	0.083709
GAST	7.4617	12.4298	2.49363	4.98461	2.31748	6.64371e-05	0.00173628
REG1B	6314.74	10498	2131.47	4.92524	2.30019	0	0
BHLHA15	28.0561	46.5773	9.53488	4.88494	2.28834	6.55226e-07	2.99571e-05
REG1A	28276.3	46894.1	9658.52	4.85521	2.27953	0	0
CYMP	37.0447	61.4178	12.6716	4.84687	2.27705	2.89922e-07	1.43119e-05
APOA1	99.3341	164.163	34.5048	4.7577	2.25026	1.94364e-11	1.99609e-09
LYPD8	0.731678	1.20731	0.256042	4.71531	2.23735	0.00438553	0.0541226
SCGB3A1	225.265	370.5	80.0309	4.62946	2.21085	3.90181e-16	6.04101e-14
GNMT	30.6576	50.3946	10.9206	4.61462	2.20621	1.07566e-06	4.66736e-05
LCE3D	0.685033	1.12523	0.244831	4.59597	2.20037	0.00604944	0.069107
SLC14A1	342.129	561.854	122.403	4.5902	2.19856	1.03012e-19	2.12651e-17
RBFOX1	2.05425	3.36889	0.739614	4.55493	2.18743	0.00106446	0.0176578
PRSS3	5200.15	8523.61	1876.68	4.54185	2.18328	0	0
C1ORF87	0.547197	0.895635	0.198758	4.50615	2.1719	0.00892523	0.0933018
NOX1	64.0641	104.737	23.3909	4.47769	2.16276	1.86849e-07	9.76633e-06
LEFTY1	1023.57	1673.19	373.948	4.47439	2.16169	3.95671e-28	1.06399e-25
GSTA2	59.1173	96.5954	21.6391	4.46393	2.15832	1.57926e-07	8.40504e-06
BEND4	11.2809	18.428	4.13373	4.45795	2.15638	4.95968e-05	0.00135546
IGF2	6861.27	11207.6	2514.99	4.45631	2.15585	0	0
LINC00483	60.7666	98.9243	22.6089	4.37546	2.12944	2.12892e-07	1.0987e-05
NELL1	1.1425	1.85899	0.426017	4.36366	2.12554	0.00286723	0.0391373
PM20D1	21.7613	35.3987	8.12381	4.35741	2.12347	5.96896e-06	0.000211784
SPRR2E	1.56614	2.54202	0.590272	4.30652	2.10652	0.00185952	0.0278819
DAZ3	4.00897	6.50677	1.51118	4.30576	2.10627	0.000717825	0.01279
CITED1	39.1316	63.4366	14.8265	4.27859	2.09713	1.79332e-06	7.28628e-05
PCDH20	151.207	244.819	57.5957	4.25064	2.08768	8.34556e-13	9.97417e-11
NEUROG3	2.13894	3.46207	0.815822	4.24365	2.08531	0.00137413	0.0217529
VRTN	5.35468	8.6606	2.04877	4.22722	2.07971	0.000462544	0.0089348
FABP2	36.1299	58.2543	14.0055	4.15938	2.05637	2.90511e-06	0.000110356
ALPP	251.397	405.044	97.7498	4.14368	2.05091	6.66777e-17	1.10788e-14
TAAR1	1.40198	2.25834	0.545628	4.13897	2.04927	0.00367615	0.0468681
DNM1P46	12.1725	19.605	4.74006	4.13602	2.04824	0.000114822	0.0028036
NPW	33.5552	54.0046	13.1057	4.12071	2.04289	4.14209e-06	0.000152252
CCKBR	14.1372	22.7445	5.52984	4.11305	2.04021	0.000120323	0.00291012
CHRM1	11.1461	17.9142	4.3781	4.09177	2.03273	0.000136055	0.00321081
CCL24	43.557	69.951	17.1629	4.0757	2.02705	2.1121e-06	8.36532e-05
GYS2	2.11475	3.39566	0.833836	4.07234	2.02586	0.0018915	0.0282165
SPINK6	1.06918	1.71416	0.424192	4.04101	2.01472	0.00460358	0.0562699
DDC	173.617	278.349	68.8857	4.04074	2.01462	4.6411e-12	5.0722e-10
ALPI	17.2657	27.6145	6.91689	3.99233	1.99723	5.73153e-05	0.00153318
SLC9A3	309.396	494.422	124.37	3.97543	1.99111	1.74262e-17	3.09687e-15
PTH2R	5.25416	8.35525	2.15306	3.88064	1.95629	0.000982053	0.0165187
TMED6	62.8456	99.9378	25.7534	3.88057	1.95627	1.69744e-06	6.966e-05
KCNK10	36.7471	58.3252	15.1689	3.84505	1.943	9.50696e-06	0.000315925
HOTAIR	23.1665	36.7226	9.61043	3.82112	1.934	3.28438e-05	0.000946725
BTNL8	342.856	542.685	143.027	3.79429	1.92383	4.89285e-16	7.46232e-14
UNC13C	2.65998	4.20521	1.11474	3.77237	1.91547	0.00308683	0.0413676
EDN3	246.3	388.425	104.175	3.72857	1.89862	6.95183e-15	9.59963e-13
DNAH2	367.731	578.479	156.982	3.685	1.88166	9.55966e-18	1.72894e-15
CREB3L3	110.27	173.254	47.2866	3.66391	1.87338	4.09578e-10	3.48773e-08
SCN2A	47.8036	75.0551	20.5521	3.65195	1.86867	6.9106e-06	0.000239783
ZNF556	1.34021	2.10213	0.578297	3.63503	1.86197	0.00781891	0.0843691
HCRT	1.48094	2.32266	0.639219	3.63359	1.86139	0.00597639	0.0685407
LINC00671	15.7772	24.7332	6.82116	3.62595	1.85836	0.000313411	0.00650273
NPSR1	142.374	223.126	61.6211	3.62094	1.85636	2.6438e-10	2.2992e-08
LAIR2	9.19236	14.4058	3.97891	3.62054	1.8562	0.000829669	0.0144061
MSMB	178.592	279.862	77.3225	3.61941	1.85576	4.59518e-10	3.86468e-08
SHD	2.8311	4.43264	1.22955	3.60508	1.85003	0.00370789	0.0472432
SLC39A5	304.912	476.753	133.071	3.58268	1.84104	1.4542e-16	2.30383e-14
ASIC2	4.42015	6.90611	1.93419	3.57055	1.83615	0.00225427	0.0325635
NKX6-2	52.3568	81.7768	22.9368	3.56531	1.83403	7.16518e-06	0.000246523
APOC3	25.814	40.2801	11.3479	3.54955	1.82764	6.62796e-05	0.00173628
CYP2B6	66.7621	104.162	29.3623	3.54747	1.82679	9.56084e-06	0.0003172
GUCY2C	74.6013	116.291	32.9121	3.53337	1.82104	6.32934e-06	0.000221874
FOLH1	166.753	259.902	73.6037	3.5311	1.82012	1.54883e-10	1.38225e-08
KRTAP5-5	2.86361	4.46169	1.26553	3.52555	1.81785	0.00504484	0.0604346
SLC26A5	4.91646	7.65911	2.17381	3.52336	1.81695	0.00203891	0.0300426
NEU4	17.187	26.753	7.62103	3.51043	1.81165	0.000261082	0.00558716
FCGBP	9597.4	14927.8	4267	3.49843	1.80671	0	0
MYOC	3.31324	5.14735	1.47912	3.48	1.79909	0.00483875	0.0585145
ARHGDIG	27.8448	43.2478	12.4418	3.47602	1.79744	6.82334e-05	0.00177868
LHFPL3	17.9113	27.8136	8.00908	3.47276	1.79608	0.000191203	0.00431015
CLPSL1	8.38895	13.0256	3.75231	3.47135	1.79549	0.00132273	0.0210618
PLEKHD1	2.89216	4.48948	1.29484	3.4672	1.79377	0.00542639	0.0638328
CDH17	1467.72	2278.13	657.311	3.46583	1.7932	3.1481e-27	8.35555e-25
CHP2	46.4033	71.9997	20.807	3.46037	1.79093	2.21615e-05	0.000672978
MID2	721.639	1119.57	323.707	3.45859	1.79018	1.09083e-21	2.34666e-19
FZD9	8.8584	13.7428	3.97402	3.45815	1.79	0.00119361	0.0193602
LOC389332	55.0382	85.352	24.7245	3.45212	1.78748	1.17417e-05	0.000381502
TRIM50	12.4914	19.367	5.61591	3.44859	1.78601	0.000677079	0.0121809
ANO7	176.978	274.373	79.5824	3.44766	1.78562	1.533e-09	1.20038e-07
EWSAT1	4.81633	7.46609	2.16657	3.44603	1.78494	0.00246106	0.0347353
TBX4	17.9148	27.7632	8.0664	3.44183	1.78318	0.000284391	0.00599803
PPY	4777.4	7382.13	2172.67	3.39773	1.76457	9.77741e-16	1.43756e-13
EPHA8	11.7696	18.1751	5.36401	3.38835	1.76058	0.000801388	0.0139863
LGI1	3.37867	5.21071	1.54664	3.36906	1.75235	0.00670488	0.0749194
COL28A1	39.2697	60.5559	17.9835	3.36731	1.7516	5.2514e-05	0.00142149
FFAR2	53.8543	82.9233	24.7853	3.34566	1.74229	1.85456e-05	0.000574267
SLC26A9	1587.16	2439.99	734.323	3.32278	1.73239	2.10679e-25	5.31562e-23
SULT2A1	3.49752	5.37598	1.61905	3.32045	1.73138	0.00610042	0.0696045
LCT	32.8833	50.3411	15.4255	3.2635	1.70642	0.000115558	0.00281486
APOA4	141.678	216.719	66.6373	3.25222	1.70142	7.70665e-09	5.19805e-07
LRRC7	3.23672	4.95066	1.52278	3.25107	1.70091	0.00836704	0.0891076
LRFN2	5.91919	9.04169	2.79668	3.23301	1.69288	0.00361881	0.0464415
ANXA13	433.607	662.266	204.947	3.2314	1.69216	8.3109e-19	1.57268e-16
DKK4	31.7379	48.4727	15.0032	3.23082	1.6919	0.000128585	0.00305925
TUBAL3	12.1066	18.4897	5.72348	3.2305	1.69176	0.00126402	0.0203408
GSTA1	443.385	677.056	209.713	3.22849	1.69086	7.91097e-19	1.511e-16
SYT6	5.09248	7.77278	2.41219	3.2223	1.68809	0.00435208	0.0537748
CRCT1	46.77	71.3183	22.2217	3.20941	1.68231	5.76776e-05	0.00154086
MEP1A	38.3753	58.4715	18.2792	3.19881	1.67753	0.000104823	0.00259228
KIAA1324	1311.8	1998.63	624.971	3.19795	1.67715	1.08213e-21	2.34666e-19
SP7	3.0567	4.65687	1.45653	3.19723	1.67682	0.00847553	0.089795
OR7D2	4.50109	6.84963	2.15255	3.1821	1.66998	0.00494318	0.0594258
PHGR1	289.891	440.849	138.932	3.17313	1.6659	2.94189e-14	3.95549e-12
FFAR4	34.5442	52.5326	16.5558	3.17306	1.66588	0.000141545	0.00332884
NOS1	3.67822	5.58708	1.76936	3.15769	1.65887	0.00933657	0.0967604
BTBD17	2.77883	4.21814	1.33951	3.14901	1.6549	0.00940922	0.0973792
TEX11	15.5591	23.6136	7.50448	3.14661	1.6538	0.00130921	0.0209034
UPK1A	4.67199	7.0844	2.25957	3.13528	1.6486	0.00592081	0.0680178
GAL3ST2	6.59095	9.97468	3.20722	3.11007	1.63694	0.00405701	0.0507735
HHIPL2	7.2615	10.9637	3.55932	3.08027	1.62306	0.00401833	0.0503819
IL17REL	14.436	21.7919	7.08012	3.0779	1.62195	0.00174819	0.0265634
PIP5K1B	359.15	542.051	176.248	3.0755	1.62082	5.30126e-13	6.48754e-11
MT1G	452.874	681.944	223.804	3.04706	1.60742	5.09267e-17	8.53106e-15
CLDN18	15151.6	22801	7502.1	3.03929	1.60373	0	0
TACR2	46.5557	70.0416	23.0699	3.03605	1.6022	0.000134616	0.00318788
CRISP3	1647.78	2477.37	818.19	3.02787	1.5983	6.72345e-22	1.49356e-19
TSPO2	7.56886	11.3708	3.76693	3.01859	1.59387	0.00456307	0.055875
CALN1	15.1439	22.7499	7.53801	3.01802	1.5936	0.00221036	0.0320832
CPS1	423.232	634.507	211.957	2.99357	1.58187	9.9379e-17	1.61191e-14
UPB1	6.58287	9.86083	3.30492	2.98368	1.57709	0.00559208	0.0651167
MUC17	2176.5	3249.46	1103.55	2.94454	1.55804	4.63086e-17	7.88675e-15
TTLL6	36.6648	54.7121	18.6176	2.93873	1.55519	0.000346846	0.0070814
CCL15-CCL14	21.6224	32.2603	10.9844	2.93691	1.5543	0.000738684	0.0131274
MYLK2	19.5706	29.1867	9.95457	2.93198	1.55188	0.00105505	0.0175301
UGT2A3	546.543	814.198	278.888	2.91945	1.5457	5.93049e-19	1.14589e-16
NEURL1	221.603	330.083	113.124	2.9179	1.54493	2.09048e-09	1.59414e-07
STAB2	12.6855	18.8937	6.47721	2.91695	1.54446	0.00295645	0.0399707
FAIM2	200.656	298.352	102.961	2.89773	1.53492	5.16784e-08	3.08816e-06
WNK4	111.883	166.353	57.4126	2.8975	1.53481	2.5104e-07	1.26367e-05
MYO1A	452.388	672.581	232.194	2.89663	1.53438	5.36833e-16	8.12686e-14
DLGAP1	10.1834	15.1353	5.23139	2.89318	1.53266	0.00427147	0.052952
LRRC66	247.477	367.623	127.332	2.88713	1.52964	1.98623e-10	1.74217e-08
MOGAT3	24.9866	37.1031	12.8701	2.88289	1.52752	0.000736841	0.013106
REP15	116.145	172.401	59.8889	2.87868	1.52541	1.86692e-07	9.76633e-06
TRPM5	42.5124	62.961	22.0637	2.85359	1.51278	0.000365032	0.00739057
LHFPL3-AS2	43.8038	64.8588	22.7489	2.85108	1.51151	0.000331384	0.00681338
HP	213.039	315.263	110.814	2.84496	1.50841	5.06375e-08	3.03484e-06
INSL4	15.4612	22.8622	8.0601	2.83647	1.5041	0.00283989	0.0388479
VIP	55.5374	82.0806	28.9943	2.83092	1.50127	0.000204427	0.00452843
ANKRD45	20.2998	29.9996	10.6	2.83014	1.50087	0.00126252	0.0203326
ERP27	357.21	527.503	186.917	2.82212	1.49678	1.25235e-10	1.14261e-08
GATA5	52.7506	77.8342	27.6669	2.81326	1.49224	0.000221732	0.00484139
FABP6	78.8785	116.355	41.4019	2.81038	1.49076	0.000120762	0.00291728
MT1H	37.9727	55.94	20.0055	2.79624	1.48349	0.000622257	0.0113647
SYN2	33.6191	49.5192	17.719	2.7947	1.4827	0.000701304	0.0125394
PSAPL1	227.611	335.162	120.061	2.7916	1.48109	2.39667e-09	1.80741e-07
SULT1C2	1299.29	1912.93	685.647	2.78996	1.48025	4.9473e-17	8.35603e-15
LINC00930	16.1891	23.8255	8.55275	2.78571	1.47804	0.00301065	0.0405862
RAB3C	10.9493	16.0924	5.80612	2.77164	1.47074	0.00558377	0.0650973
HTR3A	55.7319	81.8414	29.6223	2.76283	1.46615	0.000278842	0.00589926
OR7E91P	22.0427	32.3678	11.7177	2.7623	1.46587	0.00146086	0.0228554
CCL15	135.127	198.394	71.86	2.76085	1.46511	5.9275e-07	2.72839e-05
GATM	2790.32	4094.96	1485.68	2.75629	1.46273	4.08588e-16	6.27843e-14
TTBK1	31.5857	46.3379	16.8335	2.75272	1.46086	0.000868012	0.0149449
GPR20	34.7116	50.9036	18.5196	2.74863	1.45871	0.000828365	0.0144061
PRSS33	110.684	162.266	59.1014	2.74555	1.45709	8.84754e-07	3.93081e-05
B3GALT5-AS1	91.4796	134.088	48.8713	2.7437	1.45612	2.95876e-05	0.000860145
CAPN9	597.705	874.683	320.727	2.72719	1.44741	7.48549e-16	1.12486e-13
CACNA1B	12.8769	18.84	6.91374	2.72501	1.44626	0.00547284	0.0641333
COLCA1	352.079	514.465	189.693	2.7121	1.43941	4.19618e-10	3.55839e-08
CARTPT	11.7387	17.1278	6.34956	2.69748	1.43161	0.00669245	0.0748215
DES	2437.72	3556.7	1318.74	2.69704	1.43138	9.52268e-16	1.41025e-13
GHRL	42.5201	61.9835	23.0567	2.68831	1.4267	0.000822011	0.0143096
XK	170.45	248.465	92.4353	2.68799	1.42653	3.65069e-07	1.76381e-05
KCNF1	39.9195	58.0948	21.7441	2.67175	1.41778	0.000933575	0.0158996
GPC5	10.8244	15.7512	5.89765	2.67077	1.41725	0.00760418	0.0824001
FOXH1	37.3842	54.3901	20.3782	2.66903	1.41632	0.00104923	0.017476
LGALS2	254.836	370.105	139.568	2.65178	1.40696	3.63512e-09	2.65325e-07
SYTL5	359.56	521.932	197.187	2.64689	1.4043	4.30368e-10	3.63447e-08
MOGAT2	19.0292	27.6217	10.4366	2.64661	1.40415	0.0028044	0.0385172
AQP10	12.6044	18.2836	6.92516	2.64017	1.40063	0.00707697	0.0778429
CDX1	77.502	112.21	42.7942	2.62208	1.39071	0.000307294	0.0063969
MYH7B	21.6196	31.2639	11.9753	2.61069	1.38443	0.00278699	0.0383411
TMEM52	52.4961	75.8439	29.1482	2.60201	1.37962	0.000617143	0.0113117
CDH16	21.1675	30.5241	11.8109	2.5844	1.36983	0.00321656	0.0426863
SLIT1	34.4912	49.7168	19.2655	2.58061	1.36771	0.00170061	0.0259562
KCNK3	142.152	204.85	79.454	2.57822	1.36638	2.6083e-06	0.000100767
SYNM	627.015	903.016	351.014	2.5726	1.36322	4.12614e-14	5.44039e-12
CACNG6	50.9538	73.2565	28.6512	2.55684	1.35436	0.000809701	0.0141193
CYP2B7P	101.612	146.037	57.1871	2.55367	1.35257	2.43264e-05	0.000726841
ACE2	201.226	289.088	113.364	2.55008	1.35054	2.04524e-06	8.132e-05
IL1R2	799.349	1146.96	451.738	2.539	1.34426	2.86773e-15	4.15658e-13
UGT2B7	283.798	407.125	160.472	2.53705	1.34315	1.07268e-09	8.53007e-08
ALDH3A1	581.18	833.38	328.98	2.53323	1.34098	3.06765e-14	4.09762e-12
GABRA2	17.0921	24.5035	9.68077	2.53115	1.33979	0.00582569	0.0671515
A1CF	46.0126	65.8255	26.1998	2.51244	1.32909	0.00135282	0.0214655
TFF2	5453.33	7793.59	3113.08	2.5035	1.32395	1.39312e-07	7.47276e-06
GRIN1	22.997	32.8549	13.1391	2.50053	1.32224	0.00366833	0.046856
ENAM	39.4049	56.2391	22.5706	2.4917	1.31713	0.00216901	0.0316178
TM4SF5	536.845	765.753	307.937	2.48672	1.31424	2.6019e-14	3.52153e-12
GKN2	27.1155	38.5606	15.6705	2.46071	1.29907	0.00355257	0.0458358
LRRC31	114.584	162.914	66.2547	2.4589	1.29802	9.73678e-06	0.000321991
CHAC1	166.866	237.201	96.5305	2.45727	1.29705	3.63835e-06	0.000135936
AXDND1	39.1166	55.4867	22.7465	2.43935	1.2865	0.00271232	0.0374791
CRABP1	16.7635	23.7772	9.74974	2.43875	1.28614	0.00886026	0.0928601
TDRD1	23.8361	33.7883	13.8839	2.43363	1.28311	0.00504343	0.0604346
NRG4	23.0638	32.6348	13.4927	2.4187	1.27423	0.00547044	0.0641333
RGS7	19.5109	27.5529	11.4689	2.40241	1.26448	0.00680026	0.0755487
ADTRP	211.501	298.464	124.539	2.39656	1.26096	3.43849e-06	0.000129177
DIRAS2	26.4122	37.2534	15.5711	2.39247	1.2585	0.00504875	0.060446
SCNN1G	47.5303	67.0351	28.0256	2.39192	1.25817	0.00229859	0.0330876
CDH22	62.1662	87.671	36.6614	2.39137	1.25784	0.00166667	0.0254762
SULT1E1	135.553	191.072	80.0332	2.38741	1.25545	1.67572e-05	0.00052365
CYP3A5	2841.56	4005.09	1678.03	2.38679	1.25507	6.77089e-12	7.32152e-10
CLRN3	295.59	416.16	175.02	2.37778	1.24962	8.34795e-09	5.61207e-07
MAT1A	35.9049	50.5308	21.2789	2.37469	1.24774	0.00399211	0.0501147
LINC00520	26.2215	36.9011	15.5419	2.3743	1.2475	0.00536201	0.0632442
C2ORF72	474.093	665.561	282.625	2.35493	1.23569	2.36358e-11	2.4032e-09
TAC1	24.2059	33.9378	14.474	2.34474	1.22943	0.00690588	0.0764109
SCGB2A1	78.8559	110.518	47.1942	2.34176	1.2276	0.00153441	0.0237567
FAM177B	167.782	235.103	100.461	2.34024	1.22666	1.02937e-05	0.000339857
OLFM4	44220.4	61899.2	26541.5	2.33217	1.22167	0	0
NEB	192.773	269.326	116.221	2.31737	1.21249	3.30003e-05	0.00094856
SLC30A2	150.096	209.682	90.5102	2.31666	1.21205	2.51646e-05	0.000748602
F11	62.2975	87.0008	37.5943	2.3142	1.21052	0.0024282	0.0343426
INHA	66.5323	92.8651	40.1995	2.3101	1.20796	0.00288879	0.0392362
NR1I2	398.818	556.556	241.079	2.3086	1.20702	7.05173e-10	5.76464e-08
ABCC6	109.306	152.44	66.1715	2.30372	1.20396	8.16378e-05	0.00207775
NCR3LG1	98.3834	137.096	59.6711	2.29752	1.20008	0.000229267	0.00498992
CCK	133.696	186.248	81.1437	2.29528	1.19867	3.94342e-05	0.00111778
GPA33	207.885	289.504	126.266	2.2928	1.19711	1.30147e-05	0.000416247
KCNA6	44.3581	61.7424	26.9739	2.28897	1.1947	0.0041819	0.0520813
C21ORF62	39.5042	54.9757	24.0328	2.28753	1.19379	0.0054691	0.0641333
TRPA1	22.739	31.6341	13.8439	2.28506	1.19223	0.00881043	0.092466
NR0B2	148.727	206.875	90.5794	2.2839	1.1915	3.29766e-05	0.00094856
F5	2142.86	2980.17	1305.55	2.2827	1.19074	1.30273e-10	1.18328e-08
EPHA7	69.9737	97.2932	42.6542	2.28098	1.18965	0.00339589	0.0444029
GSDMA	33.9827	47.2195	20.7458	2.2761	1.18656	0.00629019	0.0711808
CHST5	49.0272	68.1199	29.9345	2.27563	1.18626	0.00329422	0.0434068
IQGAP2	1318.58	1831.7	805.46	2.2741	1.1853	1.54244e-11	1.60831e-09
PIWIL1	28.0015	38.842	17.1611	2.26338	1.17848	0.00784204	0.084574
TFF1	13819.8	19158.3	8481.26	2.2589	1.17562	0	0
TLDC2	179.992	249.46	110.524	2.25708	1.17446	5.01761e-05	0.00136545
ANXA10	3548.89	4914.54	2183.24	2.25103	1.17059	2.70772e-09	2.02702e-07
ACSM3	242.676	335.948	149.403	2.2486	1.16903	1.10044e-06	4.76476e-05
FAM150B	54.1444	74.9157	33.3731	2.24479	1.16658	0.00360072	0.0462818
SLC9A4	131.829	182.361	81.2976	2.24313	1.16551	6.45765e-05	0.00170071
CAPN8	2345.08	3241.72	1448.45	2.23806	1.16225	4.78608e-11	4.63569e-09
SLC4A4	2557.03	3533.4	1580.66	2.23539	1.16053	1.00206e-10	9.2666e-09
SLC17A4	82.947	114.539	51.3552	2.23033	1.15726	0.00229176	0.0330534
PCSK1N	521.185	719.621	322.748	2.22967	1.15683	1.00918e-10	9.29037e-09
CNNM1	212.66	293.516	131.803	2.22693	1.15506	2.04897e-05	0.000627808
C11ORF86	114.169	157.555	70.7827	2.2259	1.15439	8.59878e-05	0.00217761
ALB	338.333	466.761	209.904	2.22369	1.15296	8.90253e-07	3.94666e-05
ATP13A4	79.7899	109.925	49.6551	2.21376	1.1465	0.00295279	0.0399643
FER1L6	718.877	990.16	447.594	2.21218	1.14547	7.63465e-10	6.21631e-08
LGR6	474.284	653.172	295.396	2.21117	1.14481	9.76208e-10	7.79327e-08
GAD2	51.9388	71.4268	32.4509	2.20107	1.13821	0.00462725	0.056458
FMO5	553.482	760.848	346.116	2.19824	1.13635	2.8049e-11	2.82383e-09
DEGS2	457.892	629.432	286.351	2.19811	1.13626	1.66898e-09	1.29692e-07
S100A1	107.641	147.934	67.3481	2.19656	1.13525	0.000186848	0.00424315
CA4	39.5546	54.3558	24.7534	2.1959	1.13481	0.00812516	0.0870304
C9ORF152	738.065	1014.06	462.074	2.19458	1.13394	3.99045e-10	3.41225e-08
NPY4R	50.2134	68.9892	31.4375	2.19449	1.13388	0.00517191	0.061524
ANKS4B	253.903	348.681	159.126	2.19123	1.13174	1.6658e-06	6.87755e-05
CHRM3	35.5857	48.8672	22.3042	2.19094	1.13155	0.00897584	0.0937829
MYO7B	1064.42	1460.64	668.191	2.18597	1.12827	4.0685e-09	2.89714e-07
SLC3A1	1231.3	1688.95	773.659	2.18307	1.12636	4.65498e-09	3.29183e-07
FOXA2	571.122	783.212	359.032	2.18145	1.12529	9.50737e-11	8.83192e-09
COLGALT2	398.365	546.145	250.585	2.17948	1.12399	9.49091e-09	6.33875e-07
HNF1A-AS1	82.1718	112.469	51.8747	2.16809	1.11642	0.00300247	0.0405294
CADPS	228.153	312.256	144.05	2.16769	1.11616	9.61129e-06	0.000318357
SLC16A9	134.329	183.806	84.8515	2.16621	1.11517	0.000123343	0.00296212
STK31	54.0562	73.8556	34.2567	2.15594	1.10832	0.00560511	0.0651973
LRRC36	40.9529	55.9487	25.9571	2.15543	1.10798	0.00904337	0.0943438
SLC19A3	193.573	264.354	122.792	2.15287	1.10626	0.000130174	0.00308986
C1ORF127	53.1292	72.5467	33.7118	2.15197	1.10566	0.00583038	0.0671676
SLC5A1	1234.93	1686.1	783.764	2.15129	1.1052	6.04938e-09	4.17673e-07
HOXC11	63.9602	87.2332	40.6871	2.144	1.10031	0.00606199	0.0692116
PIK3C2G	254.05	346.275	161.825	2.13981	1.09748	3.65768e-06	0.000136402
SAMD5	235.501	320.938	150.064	2.13868	1.09672	6.11906e-06	0.000215612
NKX2-2	106.065	144.378	67.7519	2.13098	1.09152	0.000491287	0.00939481
PLA2G10	484.255	659.159	309.352	2.13077	1.09138	1.91351e-09	1.46466e-07
SMIM24	1264.44	1719.89	808.991	2.12597	1.08812	3.04085e-09	2.25985e-07
SLC27A2	153.742	209.048	98.435	2.12372	1.08659	0.00013525	0.0031992
P2RX1	69.2326	94.1016	44.3636	2.12114	1.08484	0.00732695	0.0800326
FAM3D	1461.64	1985.07	938.211	2.1158	1.0812	3.07432e-11	3.03526e-09
AIFM3	74.5552	101.247	47.863	2.11536	1.0809	0.00661103	0.0739921
PP7080	701.812	951.9	451.723	2.10727	1.07537	1.1888e-08	7.78705e-07
HTR2B	119.996	162.721	77.2705	2.10586	1.07441	0.000204889	0.00453173
SMPD3	1026.38	1391.7	661.06	2.10526	1.074	1.40852e-08	9.05218e-07
CES3	220.29	298.685	141.894	2.10498	1.07381	3.74227e-05	0.00106371
NOTUM	124.187	168.362	80.0124	2.10419	1.07327	0.000204005	0.00452686
PTPRN2	1262.47	1710.77	814.16	2.10127	1.07126	6.59281e-09	4.50626e-07
KCNJ11	109.119	147.821	70.4177	2.0992	1.06984	0.000480235	0.00925029
FGL1	247.6	335.386	159.814	2.0986	1.06943	6.94754e-06	0.000240656
DAZ1	131.489	177.889	85.0897	2.0906	1.06392	0.000256376	0.00549796
PDE4C	374.662	506.569	242.754	2.08676	1.06127	3.38751e-07	1.65228e-05
SLCO4A1-AS1	135.752	183.506	87.9984	2.08533	1.06028	0.000255436	0.00548355
GDF15	1759.74	2377.09	1142.4	2.08079	1.05713	5.44053e-10	4.50154e-08
GRIN2A	64.1297	86.6006	41.6588	2.07881	1.05576	0.00832565	0.0888621
NR5A2	393.519	531.226	255.813	2.07662	1.05424	1.3705e-07	7.37079e-06
DACH1	89.4508	120.731	58.1701	2.07549	1.05345	0.00315161	0.0419605
PLA2G4F	85.5683	115.474	55.6625	2.07454	1.05279	0.00393477	0.049547
IGFALS	118.161	159.431	76.8917	2.07345	1.05203	0.000275347	0.005844
VSIG1	2059.06	2778.17	1339.96	2.07332	1.05194	3.0381e-08	1.85342e-06
TFF3	7790.79	10508.5	5073.08	2.07142	1.05062	4.18633e-05	0.00118008
BMX	65.291	87.9868	42.5951	2.06565	1.0466	0.0091693	0.0954139
B3GNT7	2160.69	2910.27	1411.11	2.06239	1.04432	1.38949e-08	8.95803e-07
SLC6A20	1101.98	1482.67	721.289	2.05559	1.03955	6.37719e-08	3.68165e-06
SSTR5-AS1	81.1001	108.986	53.214	2.04807	1.03427	0.00683957	0.0758851
AKR1B10	1336.43	1795.58	877.292	2.04673	1.03332	1.69691e-09	1.31362e-07
C2CD4B	145.846	195.888	95.8033	2.04469	1.03188	0.000315519	0.00653981
MS4A8	283.538	380.6	186.476	2.04102	1.02929	2.90041e-06	0.000110356
IHH	531.89	713.912	349.868	2.04052	1.02894	3.87665e-09	2.78968e-07
ENTPD8	307.103	412.025	202.18	2.03791	1.02709	2.9923e-06	0.000113458
A4GNT	78.2865	104.987	51.5856	2.03521	1.02518	0.008401	0.0893235
PDZD3	257.428	345.208	169.647	2.03486	1.02493	1.2202e-05	0.000394576
WNT11	586.036	785.761	386.31	2.03402	1.02433	2.50485e-09	1.88204e-07
RBP4	682.187	914.575	449.798	2.0333	1.02382	1.05405e-07	5.80636e-06
BEX1	136.216	182.565	89.8673	2.03149	1.02254	0.000413693	0.00818455
HR	502.257	673.133	331.381	2.0313	1.0224	1.18757e-08	7.78705e-07
PLCB4	391.012	523.922	258.102	2.02991	1.02141	2.86907e-07	1.41974e-05
PCSK1	162.771	218.08	107.463	2.02936	1.02103	0.000321622	0.00665283
DQX1	137.432	184.076	90.789	2.02751	1.01971	0.000418566	0.00826496
CRACR2A	120.01	160.626	79.3934	2.02317	1.01661	0.000432394	0.00847252
HBA1	111.883	149.681	74.0852	2.02039	1.01463	0.000618204	0.011321
ACER2	151.9	203.125	100.674	2.01765	1.01267	0.000377154	0.00757904
ATP2A3	2635.88	3524	1747.75	2.01631	1.01172	1.34023e-08	8.66778e-07
KCNK16	102.072	136.459	67.6861	2.01605	1.01153	0.0017618	0.0267107
PAQR8	1078.1	1440.57	715.621	2.01304	1.00938	1.36629e-07	7.37079e-06
VIPR1	242.557	324.062	161.053	2.01214	1.00873	2.38798e-05	0.00071559
IMPA2	1007.84	1343.92	671.76	2.0006	1.00043	7.55213e-08	4.25187e-06
PDX1	386.455	515.283	257.627	2.00011	1.00008	6.7369e-07	3.07326e-05

## Sheet: mRNA Up in SNF Subtype2
Hugo_Symbol	meanBase	meanSubtype1	meanSubtype2	foldChange	log2FC	pvalue	padj
MYF5	0.14805	0	0.2961	0	65535	0.00133921	0.0212991
NLRP13	0.109839	0	0.219678	0	65535	0.00555366	0.0648573
CSN3	15.658	0.135375	31.1806	0.00434164	-7.84755	6.20339e-24	1.45723e-21
SP8	0.63329	0.0108875	1.25569	0.00867052	-6.84967	2.30049e-08	1.43339e-06
MYL1	0.362292	0.00935	0.715233	0.0130727	-6.2573	3.74763e-06	0.000139002
TEKT1	2.63042	0.236162	5.02467	0.0470006	-4.41118	3.79132e-09	2.73792e-07
C7ORF65	2.77708	0.253163	5.30099	0.0477575	-4.38813	4.86669e-09	3.41789e-07
CASP14	34.1693	3.1393	65.1994	0.0481492	-4.37635	1.34856e-18	2.52848e-16
FBN3	17.6529	1.63938	33.6665	0.0486946	-4.36009	4.17702e-14	5.47217e-12
MYBPC1	706.064	75.5469	1336.58	0.0565225	-4.14503	5.66648e-92	1.96281e-89
SPANXC	0.507776	0.0545625	0.960989	0.0567775	-4.13854	2.77603e-05	0.000813969
SLCO6A1	0.202918	0.023195	0.382642	0.0606181	-4.04411	0.00253682	0.0357059
RTL1	40.5115	4.66614	76.357	0.0611095	-4.03246	3.52933e-17	6.16486e-15
FDCSP	600.34	69.4905	1131.19	0.0614313	-4.02488	8.94301e-103	3.15118e-100
TG	108.671	12.6109	204.73	0.0615978	-4.02098	5.19249e-27	1.3605e-24
ASGR2	81.2292	10.2525	152.206	0.067359	-3.89199	5.84475e-20	1.21887e-17
MRAP	1.11613	0.14469	2.08757	0.0693103	-3.85079	1.73354e-06	7.08566e-05
DNAH11	46.3612	6.23007	86.4923	0.0720304	-3.79525	7.86824e-17	1.2968e-14
ACP7	12.7722	1.80529	23.7392	0.0760468	-3.71697	1.94591e-10	1.71417e-08
MIR205HG	179.271	25.5743	332.968	0.076807	-3.70262	1.50072e-31	4.2014e-29
TCL1A	41.0551	5.98711	76.1231	0.0786504	-3.6684	4.66815e-15	6.71852e-13
CLEC1B	0.359884	0.055695	0.664072	0.0838689	-3.57572	0.000365769	0.00739389
FAM181A	0.329147	0.0511525	0.607142	0.0842513	-3.56916	0.000645882	0.0117332
LIPF	9.20291	1.46424	16.9416	0.0864289	-3.53234	1.29447e-08	8.42519e-07
PRB1	28.0345	4.60844	51.4606	0.0895527	-3.48112	6.68865e-13	8.08851e-11
CYP4F22	42.1684	7.24219	77.0946	0.0939391	-3.41213	1.12512e-13	1.4282e-11
SOX14	0.456949	0.078485	0.835414	0.0939474	-3.412	0.000283508	0.00598559
ADH7	1.7349	0.29809	3.17171	0.0939841	-3.41144	3.66418e-06	0.000136402
FCER2	29.9657	5.22851	54.7029	0.0955801	-3.38715	1.33432e-12	1.54065e-10
TGM4	8.54563	1.54745	15.5438	0.099554	-3.32838	7.2438e-08	4.10087e-06
TNMD	1.73321	0.32887	3.13755	0.104817	-3.25405	7.0051e-06	0.000242239
PRDM13	0.260067	0.0494125	0.470722	0.104972	-3.25193	0.00362354	0.0464581
SCGB1A1	15.4356	2.95303	27.9182	0.105774	-3.24094	1.24962e-08	8.15925e-07
MLC1	64.8427	13.002	116.683	0.11143	-3.16579	7.70154e-14	9.89915e-12
CLEC4M	0.765129	0.155977	1.37428	0.113498	-3.13927	0.00011065	0.00271797
EPGN	0.790216	0.16298	1.41745	0.114981	-3.12053	0.000128434	0.00305921
ZNF750	27.6963	5.86584	49.5268	0.118438	-3.0778	1.35278e-10	1.21792e-08
PNPLA5	1.55148	0.328743	2.77422	0.118499	-3.07705	2.31439e-05	0.000697628
NCCRP1	206.09	43.8466	368.334	0.119041	-3.07048	1.77016e-25	4.52209e-23
BPI	20.4902	4.52628	36.4541	0.124164	-3.00969	3.41338e-09	2.50932e-07
CGB2	23.6691	5.48998	41.8482	0.131188	-2.93029	5.78282e-09	4.00622e-07
TUSC5	11.4676	2.6708	20.2645	0.131797	-2.92361	3.29523e-07	1.61498e-05
NRG1	43.7514	10.2163	77.2866	0.132187	-2.91935	7.53907e-11	7.19981e-09
HTR2C	0.509878	0.119353	0.900403	0.132555	-2.91534	0.000944371	0.01603
SLC7A10	1.11488	0.262465	1.96729	0.133414	-2.90602	4.96129e-05	0.00135546
CPB2	19.1863	4.65481	33.7177	0.138052	-2.85671	2.69057e-08	1.66124e-06
ADIPOQ	50.5365	12.7033	88.3697	0.143752	-2.79835	4.38716e-11	4.26954e-09
CSRP3	0.237057	0.06068	0.413433	0.146771	-2.76836	0.00719372	0.0789995
APOL5	1.018	0.264968	1.77103	0.149612	-2.7407	0.000210896	0.00463449
TMPRSS11D	7.19471	1.89414	12.4953	0.151588	-2.72177	8.79925e-06	0.000294804
VAX1	0.411061	0.109823	0.7123	0.15418	-2.69731	0.00208066	0.0305696
SERPINA9	3.94412	1.05923	6.82901	0.155107	-2.68866	5.50102e-05	0.00148371
IFNL2	0.776319	0.210375	1.34226	0.156731	-2.67363	0.000424812	0.008356
ANKRD1	180.627	49.0371	312.216	0.157061	-2.6706	5.5994e-19	1.10034e-16
PKD1L2	39.3246	10.8055	67.8436	0.159271	-2.65045	3.99877e-09	2.86747e-07
PRB2	25.9731	7.15924	44.787	0.159851	-2.6452	2.73854e-08	1.68577e-06
DLK2	20.1591	5.58358	34.7346	0.16075	-2.63711	1.36109e-07	7.37079e-06
CLCA4	37.9529	10.572	65.3337	0.161816	-2.62757	6.42566e-09	4.40675e-07
INSL6	0.584156	0.164587	1.00372	0.163977	-2.60844	0.00195428	0.029047
KRT5	2752.47	783.928	4721.02	0.166051	-2.59031	0	0
CAPNS2	5.59584	1.61611	9.57556	0.168775	-2.56683	4.34708e-05	0.00121867
HCAR3	44.8043	13.0572	76.5513	0.170568	-2.55158	3.66871e-09	2.66823e-07
CNTFR-AS1	0.640082	0.189067	1.0911	0.173282	-2.52881	0.0014471	0.0227321
OBP2B	11.0141	3.27983	18.7484	0.174939	-2.51508	8.20794e-06	0.000277725
IL13RA2	22.8961	6.85288	38.9393	0.175989	-2.50645	3.93552e-07	1.89248e-05
FAT2	114.945	34.501	195.389	0.176576	-2.50164	5.04141e-15	7.20498e-13
ANKUB1	1.05216	0.316453	1.78787	0.177	-2.49818	0.00060313	0.0111047
NTNG1	25.2887	7.64962	42.9278	0.178197	-2.48845	2.4033e-07	1.21973e-05
DMRTA2	4.76849	1.4433	8.09368	0.178324	-2.48743	8.3972e-05	0.00213185
NUP210L	2.18454	0.670735	3.69835	0.181361	-2.46307	0.000262248	0.00560623
DRC1	18.4096	5.75101	31.0682	0.185109	-2.43355	1.72128e-06	7.04965e-05
CD19	30.9255	9.74878	52.1022	0.187109	-2.41805	1.00495e-07	5.57319e-06
WNT3A	7.79648	2.45814	13.1348	0.187147	-2.41776	4.54161e-05	0.0012611
XIRP2	0.605841	0.191987	1.01969	0.188279	-2.40905	0.00302619	0.0407151
VPREB3	24.8506	7.93634	41.7649	0.190024	-2.39574	6.00184e-07	2.75639e-05
ZBBX	2.89783	0.939325	4.85633	0.193423	-2.37017	0.00029805	0.00623647
GALNT9	15.6365	5.09123	26.1817	0.194457	-2.36247	1.27152e-05	0.000408585
KLHDC7B	427.855	141.417	714.293	0.197982	-2.33656	7.77421e-29	2.11842e-26
KRT81	206.675	68.4963	344.853	0.198624	-2.33189	1.45246e-16	2.30383e-14
CXORF49B	26.1608	8.67287	43.6487	0.198697	-2.33136	7.39623e-07	3.35159e-05
CIDEA	3.1976	1.07334	5.32185	0.201687	-2.30981	0.000382662	0.00766712
GPR12	2.48026	0.845932	4.11458	0.205594	-2.28213	0.000458045	0.00886464
NPBWR1	5.80773	1.98121	9.63426	0.205642	-2.28179	0.000191286	0.00431015
SERPINB13	2.50734	0.866965	4.14771	0.209022	-2.25827	0.000624935	0.0113932
LEP	13.5567	4.70261	22.4107	0.209837	-2.25266	2.8586e-05	0.000833399
MS4A1	101.551	35.5058	167.597	0.211853	-2.23887	3.04005e-10	2.63261e-08
ZNF114	24.7721	8.66268	40.8815	0.211897	-2.23856	2.74554e-06	0.000105471
KISS1	86.7725	30.3625	143.183	0.212054	-2.2375	6.22041e-09	4.28035e-07
THRSP	2.51501	0.881618	4.14841	0.212519	-2.23433	0.000539768	0.0101375
ATP6V0A4	11.6862	4.10141	19.2709	0.212829	-2.23223	4.39831e-05	0.00123135
KRT74	0.71849	0.252308	1.18467	0.212977	-2.23123	0.00264776	0.0369367
HCAR2	83.9329	29.9251	137.941	0.216942	-2.20462	1.30759e-08	8.48353e-07
MROH2B	0.365453	0.130318	0.600589	0.216983	-2.20435	0.00809631	0.0867668
IFNL3	0.633473	0.226985	1.03996	0.218263	-2.19586	0.00373496	0.0474698
PCA3	0.820614	0.296095	1.34513	0.220123	-2.18362	0.00389286	0.0491101
FAM129C	12.8381	4.66466	21.0115	0.222005	-2.17134	5.5614e-05	0.00149551
TMEM40	41.2178	15.1251	67.3105	0.224707	-2.15389	7.89377e-07	3.55342e-05
NETO1	10.6861	3.99959	17.3727	0.230223	-2.1189	0.000143245	0.00335722
MUC21	90.2206	33.9891	146.452	0.232084	-2.10728	2.21243e-08	1.38274e-06
IGSF1	97.2341	36.6577	157.81	0.23229	-2.106	9.58002e-09	6.37742e-07
CR2	212.432	80.9854	343.878	0.235506	-2.08616	5.33967e-14	6.90676e-12
IL20RB	464.06	177.835	750.285	0.237023	-2.0769	2.1872e-24	5.25881e-22
TMEM213	24.546	9.41433	39.6777	0.23727	-2.0754	1.34173e-05	0.000428451
VTN	676.415	260.979	1091.85	0.239025	-2.06477	1.17145e-30	3.23526e-28
SLCO1B7	8.86008	3.44687	14.2733	0.241491	-2.04996	0.000338429	0.00693544
WDR38	5.66054	2.22488	9.0962	0.244595	-2.03154	0.000835157	0.0144645
PLIN1	43.7145	17.2309	70.198	0.245462	-2.02643	2.58546e-06	0.000100074
TRIML2	0.627506	0.24759	1.00742	0.245766	-2.02464	0.00754074	0.0819299
NKX2-8	9.13504	3.60879	14.6613	0.246144	-2.02243	0.000372823	0.00749939
EPYC	154.519	61.0833	247.954	0.246349	-2.02122	3.97448e-12	4.39062e-10
GUCA1A	7.99684	3.1626	12.8311	0.24648	-2.02046	0.000482074	0.00926824
PGLYRP2	1.96201	0.776855	3.14716	0.246843	-2.01834	0.00221264	0.0320935
PP14571	10.6657	4.22682	17.1046	0.247117	-2.01674	0.000277138	0.00587539
LINC00284	3.73045	1.47936	5.98154	0.247321	-2.01554	0.00171693	0.0261487
AICDA	3.41199	1.35322	5.47077	0.247355	-2.01535	0.00199975	0.0295936
DMRT3	2.80262	1.11523	4.49001	0.248379	-2.00939	0.00176526	0.0267234
ADGRG3	41.5018	16.6123	66.3913	0.250218	-1.99874	3.96263e-06	0.000146181
ERICH3	9.91608	3.97809	15.8541	0.250919	-1.9947	0.000379067	0.00761002
LHX5	2.18795	0.881975	3.49392	0.252432	-1.98604	0.00224381	0.0324765
SLC1A6	0.68257	0.275243	1.0899	0.25254	-1.98542	0.00747723	0.0813696
L1CAM	531.834	215.472	848.196	0.254036	-1.9769	1.48604e-25	3.84433e-23
IFNL1	1.68423	0.682525	2.68593	0.254111	-1.97647	0.0028257	0.0386797
RHAG	1.20981	0.491527	1.9281	0.254929	-1.97183	0.00429163	0.0531564
COL6A6	13.8945	5.64729	22.1417	0.255052	-1.97114	0.000230899	0.00502008
SLC5A5	30.9122	12.6548	49.1695	0.25737	-1.95808	1.08606e-05	0.000357421
SAA4	28.0187	11.4857	44.5517	0.257806	-1.95564	1.57374e-05	0.000495571
FRMPD2	0.78028	0.32049	1.24007	0.258445	-1.95207	0.00854938	0.0903432
MCF2	3.96042	1.63895	6.28189	0.260902	-1.93842	0.00261708	0.0366337
FCRLA	24.4475	10.1827	38.7124	0.263034	-1.92668	4.67084e-05	0.00129347
MMP8	14.1269	5.93477	22.3191	0.265906	-1.91101	0.000338678	0.00693544
KLK2	15.1012	6.36501	23.8374	0.267018	-1.90499	0.000355054	0.00724176
CYP24A1	133.645	56.3681	210.922	0.267247	-1.90376	2.89755e-11	2.90281e-09
FCRL1	8.54348	3.60962	13.4773	0.267829	-1.90061	0.000838504	0.0145102
LINC00162	8.6555	3.6823	13.6287	0.270187	-1.88797	0.000917973	0.0156736
MYL2	4.20666	1.80398	6.60934	0.272944	-1.87332	0.00291795	0.0395715
KRT78	5.45153	2.35026	8.5528	0.274794	-1.86358	0.00211123	0.030952
LIPK	1.20418	0.519267	1.88909	0.274877	-1.86314	0.00635595	0.0717264
CCDC190	28.9227	12.488	45.3573	0.275326	-1.86079	3.38452e-05	0.00096876
FGF23	1.67328	0.727413	2.61914	0.277729	-1.84825	0.00553126	0.0646695
HSPA7	414.636	180.859	648.414	0.278925	-1.84205	4.19024e-19	8.31416e-17
CRYGN	4.37313	1.90772	6.83854	0.278967	-1.84184	0.00307891	0.0412885
NXPH4	49.055	21.4469	76.6631	0.279755	-1.83777	7.20539e-06	0.00024749
BBOX1	41.4775	18.2072	64.7477	0.281203	-1.83032	2.13821e-05	0.000652217
CD70	46.5947	20.5691	72.6204	0.283241	-1.8199	1.24153e-05	0.000400208
ISM2	1.93728	0.856967	3.0176	0.28399	-1.81609	0.00526398	0.0623291
ADAM12	881.316	389.883	1372.75	0.284016	-1.81595	9.07143e-25	2.20706e-22
FOXE1	10.0743	4.47437	15.6742	0.285461	-1.80864	0.00113189	0.0185346
C20ORF197	6.62946	2.94826	10.3107	0.285942	-1.8062	0.00219321	0.0318795
C17ORF64	1.43563	0.640452	2.23082	0.287093	-1.80041	0.00844476	0.0895618
SVOPL	6.91435	3.11807	10.7106	0.291119	-1.78032	0.00236589	0.033671
ENTHD1	17.3934	7.88064	26.9061	0.292894	-1.77155	0.000446624	0.0087096
GRIN3B	7.6985	3.49021	11.9068	0.293128	-1.7704	0.00205754	0.0302954
MAP3K19	1.80824	0.819952	2.79652	0.293205	-1.77002	0.0068961	0.0763879
ARMC12	6.46381	2.93323	9.9944	0.293487	-1.76863	0.00274524	0.0378828
SFTA3	1.46692	0.666265	2.26757	0.293823	-1.76698	0.0090433	0.0943438
S100A2	3299.08	1508.91	5089.24	0.29649	-1.75395	3.70628e-18	6.8239e-16
IP6K3	9.86676	4.51524	15.2183	0.296699	-1.75293	0.00164594	0.0251869
UCA1	651.206	298.332	1004.08	0.29712	-1.75088	4.90468e-23	1.11374e-20
GALR2	4.38021	2.01616	6.74426	0.298944	-1.74205	0.00517075	0.061524
ICAM5	48.7364	22.5983	74.8745	0.301815	-1.72826	2.23697e-05	0.000677288
CFHR1	6.76927	3.1388	10.3997	0.301816	-1.72826	0.00319812	0.0424967
ERMN	43.2122	20.0438	66.3805	0.301953	-1.7276	4.92479e-05	0.00135098
CXCL13	129.809	60.2621	199.355	0.302285	-1.72602	1.42187e-09	1.11764e-07
GAS1	514.153	238.819	789.488	0.302498	-1.725	3.25104e-19	6.51387e-17
TNNI2	314.341	146.147	482.534	0.302874	-1.72321	5.20462e-15	7.38659e-13
FCGR3B	55.0091	26.0122	84.006	0.309647	-1.6913	2.11918e-05	0.000647381
DPY19L2P1	2.78995	1.3214	4.2585	0.310297	-1.68828	0.00750171	0.0815926
CALCA	2.83477	1.34509	4.32445	0.311043	-1.68482	0.00765037	0.0827252
SEMA3D	45.0184	21.3822	68.6545	0.311446	-1.68295	5.96573e-05	0.0015834
C17ORF99	4.97526	2.3714	7.57913	0.312885	-1.67629	0.0051635	0.0614956
IL11	148.225	70.6513	225.799	0.312894	-1.67625	5.21533e-09	3.6502e-07
NBEAP1	2.44513	1.16633	3.72393	0.313199	-1.67485	0.00860503	0.0907359
IGF2BP1	41.7032	19.9311	63.4754	0.313997	-1.67118	9.28099e-05	0.00233017
IGFL3	13.4337	6.42544	20.4419	0.314327	-1.66966	0.00145934	0.022854
FGF5	12.4262	5.9489	18.9034	0.314699	-1.66795	0.0015109	0.0235173
FAM224B	4.99478	2.4078	7.58177	0.317578	-1.65482	0.00557538	0.065043
PF4V1	2.42565	1.17139	3.67991	0.318321	-1.65145	0.00946959	0.0978908
DUSP9	14.6878	7.18876	22.1868	0.324011	-1.62588	0.00214712	0.0313763
FABP4	142.472	69.8161	215.128	0.324533	-1.62356	1.12537e-08	7.46725e-07
SNCAIP	156.534	77.0093	236.059	0.326229	-1.61604	1.936e-08	1.22495e-06
UPK3B	269.951	133.221	406.68	0.327582	-1.61007	5.6498e-12	6.14175e-10
SIGLEC6	18.5572	9.17173	27.9427	0.328233	-1.60721	0.000990526	0.0166065
EFCAB1	20.1018	9.94131	30.2622	0.328506	-1.60601	0.000775382	0.0136138
IBSP	53.3796	26.4738	80.2853	0.329746	-1.60057	6.09054e-05	0.00161025
STAP1	11.2908	5.60786	16.9738	0.330383	-1.59779	0.00281261	0.0385826
FCAMR	11.2069	5.56744	16.8464	0.330483	-1.59735	0.00286919	0.0391373
KLHL4	32.161	15.9837	48.3383	0.330664	-1.59656	0.000265299	0.00565372
CDH26	39.0409	19.5848	58.497	0.334799	-1.57863	0.000249991	0.00537797
SLCO1B1	8.52526	4.2806	12.7699	0.335209	-1.57687	0.00487269	0.0588205
FN1	99330.2	49887.2	148773	0.335324	-1.57637	0	0
GRIK2	35.6089	17.8952	53.3226	0.335602	-1.57518	0.000296777	0.00622229
EN1	13.2628	6.66595	19.8596	0.335654	-1.57495	0.00269404	0.0373691
RGS20	11.9797	6.02755	17.9318	0.336138	-1.57287	0.00281923	0.038643
BLK	27.9885	14.0843	41.8926	0.336201	-1.5726	0.000428984	0.00842185
CDH2	383.201	193.252	573.151	0.337174	-1.56844	1.99636e-12	2.25413e-10
PTGS2	1268.95	643.503	1894.41	0.339686	-1.55773	4.05265e-17	6.96001e-15
LINC00473	21.0579	10.7105	31.4053	0.341043	-1.55198	0.000994013	0.0166513
TREML2	22.5409	11.4682	33.6137	0.341176	-1.55141	0.0010391	0.0173356
KCNMB4	146.49	74.5374	218.443	0.341222	-1.55122	5.36796e-08	3.17985e-06
COL11A1	4506.15	2296.62	6715.67	0.341979	-1.54802	3.20242e-11	3.14653e-09
SOX11	67.8383	34.7015	100.975	0.343664	-1.54093	0.000103657	0.00257718
ASGR1	53.8325	27.5862	80.0787	0.344489	-1.53747	0.000111153	0.00272379
EMX2OS	10.1146	5.18585	15.0434	0.344725	-1.53648	0.00490005	0.059081
LBP	23.8612	12.2679	35.4545	0.346019	-1.53108	0.00105096	0.0174886
CXCR5	33.6098	17.3129	49.9067	0.346905	-1.52739	0.000448186	0.00873171
CCL26	55.8223	28.7651	82.8796	0.347071	-1.5267	0.00011094	0.00272182
HTR7	20.5204	10.5964	30.4443	0.34806	-1.52259	0.00135071	0.0214486
CD79B	103.422	53.502	153.342	0.348906	-1.51909	6.14547e-06	0.000215799
NKX2-1	17.6909	9.16345	26.2183	0.349506	-1.51661	0.0023234	0.033275
UCN2	35.1515	18.2081	52.095	0.349518	-1.51656	0.000481779	0.00926824
DCBLD2	2578.14	1335.66	3820.62	0.349592	-1.51626	1.0873e-17	1.94922e-15
ACTN2	12.6407	6.5548	18.7266	0.350026	-1.51447	0.00362923	0.046502
WDR86	44.09	22.944	65.236	0.351707	-1.50755	0.000325601	0.00672153
CST5	8.36127	4.36526	12.3573	0.353254	-1.50122	0.00758305	0.0823021
TP63	152.38	79.7632	224.997	0.354508	-1.49611	1.86556e-07	9.76633e-06
MCHR1	9.20876	4.82291	13.5946	0.354766	-1.49506	0.0073371	0.0801006
CP	2840.45	1488.22	4192.68	0.354956	-1.49429	3.38103e-17	5.95674e-15
AMZ1	16.5076	8.65988	24.3553	0.355565	-1.49182	0.00337323	0.0441915
CAMK2A	13.5472	7.12736	19.9671	0.356955	-1.48618	0.00452172	0.055402
VWCE	15.9709	8.41102	23.5309	0.357447	-1.4842	0.00396785	0.0499022
RHCG	53.3747	28.147	78.6024	0.358093	-1.48159	0.000193643	0.00434616
PAX5	9.97472	5.26301	14.6864	0.358359	-1.48052	0.00695878	0.0768738
PLA2G5	43.3763	22.8983	63.8542	0.358602	-1.47954	0.000449201	0.00874316
TENM2	79.7443	42.1149	117.374	0.358811	-1.47871	0.000133119	0.0031561
CAPN14	9.09117	4.80192	13.3804	0.358876	-1.47844	0.00804306	0.0864371
AIM2	40.3269	21.3158	59.3381	0.359226	-1.47704	0.000549843	0.0102716
SLC24A2	8.12099	4.29777	11.9442	0.35982	-1.47465	0.00877544	0.0922075
GAS2L2	25.7748	13.66	37.8896	0.36052	-1.47185	0.00125699	0.0202595
COL7A1	2356.69	1250.54	3462.84	0.361132	-1.4694	1.87674e-16	2.95038e-14
CRP	5143.92	2733.3	7554.55	0.361808	-1.46671	8.29849e-11	7.8155e-09
DIRC3	15.5369	8.25787	22.816	0.361934	-1.4662	0.00478419	0.0579919
CA1	8.18038	4.35087	12.0099	0.362274	-1.46485	0.00919455	0.095628
MYH16	53.7221	28.5838	78.8604	0.362461	-1.4641	0.000219874	0.0048111
CLEC18B	19.7005	10.5551	28.8459	0.365912	-1.45043	0.00230482	0.0331482
MMP13	121.008	65.0448	176.972	0.367543	-1.44401	8.42066e-07	3.75749e-05
ROS1	60.656	32.637	88.6751	0.368051	-1.44202	0.00025106	0.00539528
UNC5A	74.2506	40.0081	108.493	0.368762	-1.43924	0.000249238	0.00537308
TRPM8	45.018	24.2698	65.7661	0.369032	-1.43818	0.000543006	0.0101718
XIRP1	97.2422	52.6204	141.864	0.370921	-1.43081	4.68619e-05	0.00129596
POSTN	10918.6	5908.38	15928.8	0.370923	-1.43081	0	0
ZNF385D	26.5915	14.3961	38.787	0.371157	-1.4299	0.00156003	0.0240984
SLAMF9	20.442	11.079	29.805	0.371717	-1.42772	0.00255615	0.0359285
KCNJ12	45.1076	24.4864	65.7288	0.372536	-1.42455	0.000604499	0.0111198
LOXL2	2923.4	1588.38	4258.42	0.372997	-1.42276	1.43537e-15	2.09533e-13
SAA1	726.818	395.003	1058.63	0.373125	-1.42227	7.93935e-14	1.0141e-11
PCDHGA3	25.5513	13.9367	37.1658	0.374988	-1.41508	0.00183511	0.0275765
CYP27C1	91.5086	49.9979	133.019	0.375869	-1.4117	0.000109867	0.002702
C16ORF74	126.862	69.4773	184.246	0.377089	-1.40702	7.75094e-07	3.50456e-05
SPRR2A	43.1148	23.6349	62.5946	0.377587	-1.40512	0.000777023	0.0136309
CILP	464.275	254.836	673.713	0.378256	-1.40256	9.52931e-13	1.11926e-10
CCL8	17.6872	9.71763	25.6568	0.378755	-1.40066	0.00434928	0.0537726
IL1A	58.0666	31.9693	84.1638	0.379846	-1.39651	0.000383582	0.00767804
HES2	100.139	55.179	145.1	0.380283	-1.39485	4.45198e-05	0.00124467
CD22	114.063	62.8725	165.254	0.380461	-1.39418	5.28198e-06	0.00018905
EREG	388.912	215.747	562.077	0.383839	-1.38143	1.47789e-10	1.32472e-08
ITGA5	4573.66	2537.5	6609.82	0.383899	-1.3812	2.21533e-09	1.68307e-07
GALNT15	146.611	81.5978	211.625	0.385578	-1.3749	1.27013e-06	5.43045e-05
KRT23	1354.63	753.939	1955.32	0.385584	-1.37488	6.38108e-15	8.87144e-13
C8G	72.3704	40.4334	104.307	0.387638	-1.36722	0.000518788	0.00979895
LOX	1199.65	670.839	1728.46	0.388115	-1.36544	1.56966e-13	1.96805e-11
COL1A1	174008	97310.5	250706	0.388147	-1.36533	0	0
LYPD3	526.134	294.271	757.997	0.388222	-1.36505	1.1549e-13	1.45695e-11
WT1	34.9439	19.5982	50.2897	0.389706	-1.35954	0.00164651	0.0251869
SLCO1B3	134.842	75.8388	193.845	0.391235	-1.35389	1.66319e-06	6.87755e-05
S1PR5	45.8125	25.8364	65.7886	0.392719	-1.34843	0.00100557	0.0168311
CGB1	129.416	73.025	185.806	0.393018	-1.34733	1.83945e-06	7.42941e-05
TMEM158	475.164	268.276	682.052	0.393336	-1.34617	7.60609e-12	8.18135e-10
PLOD2	2107.55	1191.35	3023.75	0.393998	-1.34374	1.17712e-12	1.36686e-10
GPR87	306.868	173.668	440.068	0.39464	-1.34139	1.12385e-09	8.86802e-08
AVPR2	21.9935	12.4985	31.4885	0.396924	-1.33306	0.00441631	0.0544368
LYPD2	190.44	108.621	272.259	0.398961	-1.32568	3.1689e-06	0.000119709
FPR2	37.3481	21.3216	53.3745	0.399472	-1.32383	0.00211888	0.0310197
GXYLT2	75.7726	43.2882	108.257	0.399865	-1.32241	0.000730394	0.0130027
FAT3	31.3687	17.9261	44.8112	0.400036	-1.3218	0.0023685	0.0336847
ARSI	157.542	90.5075	224.577	0.403013	-1.3111	4.72046e-06	0.0001713
PLPP4	312.392	179.524	445.261	0.403188	-1.31048	1.74225e-09	1.34364e-07
MME	322.146	185.401	458.891	0.404018	-1.30751	2.38103e-09	1.80226e-07
PTX3	56.9842	32.8295	81.1389	0.404609	-1.3054	0.000879662	0.0151327
CCL21	668.751	385.597	951.904	0.40508	-1.30372	1.67758e-13	2.09053e-11
LRRC15	827.351	477.118	1177.58	0.405167	-1.30341	1.29363e-14	1.76253e-12
KIAA0125	20.7033	11.9579	29.4487	0.406058	-1.30024	0.00557594	0.065043
TNFSF14	17.4954	10.139	24.8519	0.407976	-1.29344	0.00883893	0.092684
ANKK1	19.5378	11.3286	27.7471	0.408279	-1.29237	0.00636712	0.0718128
ARHGAP20	52.7754	30.6146	74.9363	0.408542	-1.29145	0.00110503	0.0182265
COL6A1	12721.9	7403.14	18040.7	0.410358	-1.28504	0	0
IGLON5	36.1673	21.0739	51.2606	0.411113	-1.28239	0.0029302	0.0397112
MFI2	1576.33	919.588	2233.08	0.411803	-1.27997	6.29562e-15	8.81257e-13
ADD2	28.6094	16.7189	40.5	0.412814	-1.27644	0.00375036	0.0475529
MMP23A	29.138	17.031	41.245	0.412923	-1.27605	0.00366617	0.046856
SPOCK1	1070.74	626.457	1515.03	0.413496	-1.27405	9.16706e-13	1.08293e-10
MMP2	15597.6	9130.38	22064.8	0.413799	-1.273	0	0
TMEM52B	20.7155	12.1532	29.2778	0.415099	-1.26847	0.00679513	0.0755487
FGF11	105.499	61.9956	149.002	0.416071	-1.2651	0.0001179	0.00286506
PEG10	524.734	308.686	740.782	0.416703	-1.26291	8.3354e-12	8.91888e-10
COL1A2	110558	65128.8	155987	0.417527	-1.26006	0	0
PLAU	5590.46	3296.25	7884.68	0.418057	-1.25823	2.07925e-07	1.07852e-05
ST8SIA1	26.5983	15.6987	37.4978	0.418656	-1.25616	0.00506654	0.0606234
NGFR	437.133	259.63	614.637	0.422411	-1.24328	3.16977e-10	2.73336e-08
DOC2A	38.8118	23.0834	54.5402	0.423237	-1.24046	0.00366776	0.046856
COL6A2	18990.2	11312.3	26668.1	0.424187	-1.23723	0	0
UNC5C	21.1439	12.6424	29.6454	0.426454	-1.22954	0.00848415	0.0898397
WISP1	351.269	210.182	492.355	0.426891	-1.22806	9.12339e-08	5.08051e-06
ZNF469	572.004	343.95	800.059	0.429905	-1.21791	8.65086e-13	1.02789e-10
CYP4B1	45.6253	27.4606	63.79	0.430485	-1.21597	0.00296037	0.0399874
ALOX15B	152.723	91.9267	213.519	0.430531	-1.21581	1.91341e-05	0.000588036
DKFZP434J0226	50.4083	30.3518	70.4648	0.430737	-1.21512	0.00229899	0.0330876
COLEC12	472.322	284.639	660.006	0.431267	-1.21335	5.03424e-10	4.21659e-08
LOC100126784	85.7515	51.6813	119.822	0.431318	-1.21318	0.0011338	0.0185346
STAC	87.2207	52.6088	121.833	0.431812	-1.21152	0.00109674	0.018105
HMGA2	396.317	239.159	553.476	0.432104	-1.21055	3.60676e-09	2.64199e-07
KRT14	444.766	269.371	620.16	0.434358	-1.20304	9.13108e-10	7.34692e-08
GPC6	508.429	308.198	708.661	0.434902	-1.20124	1.7655e-10	1.56197e-08
SORCS2	241.28	146.28	336.279	0.434996	-1.20093	1.03445e-06	4.52699e-05
C1QTNF3	850.774	516.469	1185.08	0.435809	-1.19823	2.9482e-12	3.29248e-10
PANX2	70.0474	42.5255	97.5694	0.435849	-1.1981	0.00232178	0.033275
COL3A1	115280	70019.8	160540	0.436151	-1.1971	0	0
COL8A1	1081.72	657.223	1506.23	0.436338	-1.19648	3.04079e-11	3.01673e-09
GDF6	48.0303	29.2935	66.767	0.438742	-1.18856	0.00327152	0.0431912
MSMP	47.4314	28.998	65.8647	0.440267	-1.18355	0.00336691	0.0441915
SPOCK2	925.287	566.665	1283.91	0.441359	-1.17997	9.12807e-12	9.66582e-10
CD79A	194.276	119.055	269.497	0.441767	-1.17864	3.10097e-05	0.000897657
PXDN	2565.6	1572.34	3558.87	0.44181	-1.1785	1.90915e-11	1.97057e-09
COL6A3	29021.2	17812.3	40230.2	0.442759	-1.17541	0	0
TIMP3	13837	8495.68	19178.3	0.442984	-1.17467	0	0
FCRL5	43.9643	27.0075	60.921	0.44332	-1.17358	0.00472951	0.0574655
GFPT2	625.101	384.39	865.813	0.443964	-1.17148	9.18486e-12	9.67583e-10
GSDMC	37.5863	23.1193	52.0533	0.444147	-1.17089	0.00626719	0.0709991
B4GALNT4	74.5178	45.8396	103.196	0.4442	-1.17072	0.00279477	0.0384106
SLC2A5	147.762	90.9071	204.617	0.44428	-1.17046	3.64053e-05	0.00103768
PDGFRL	288.824	177.895	399.754	0.445011	-1.16809	2.10768e-07	1.0905e-05
SERPINE1	7126.02	4392.88	9859.16	0.445563	-1.1663	2.14089e-06	8.46292e-05
PDCD1	32.9061	20.3007	45.5115	0.446057	-1.1647	0.00680094	0.0755487
COL5A3	837.138	516.94	1157.34	0.446664	-1.16274	1.00747e-11	1.05588e-09
KANK4	283.314	175.127	391.5	0.447322	-1.16061	2.8508e-07	1.41412e-05
FLJ16779	79.9641	49.4461	110.482	0.447548	-1.15989	0.00244497	0.0345559
FOXC2	66.0945	40.8921	91.297	0.447902	-1.15875	0.00311932	0.0416511
KLK6	1853.54	1149.17	2557.91	0.449262	-1.15437	3.37448e-12	3.74806e-10
IL1RL1	52.0468	32.3009	71.7927	0.449919	-1.15226	0.00357066	0.0460401
EDIL3	545.583	339.529	751.637	0.451719	-1.1465	1.61658e-10	1.43643e-08
ITGA11	1773.11	1104.03	2442.2	0.452063	-1.1454	2.70915e-12	3.04213e-10
TNC	2228.39	1387.88	3068.9	0.45224	-1.14484	5.07311e-10	4.2318e-08
COL12A1	9930.09	6191.94	13668.2	0.453016	-1.14236	4.49368e-05	0.00125461
CXCL5	2424.54	1516.79	3332.3	0.455177	-1.1355	8.73388e-11	8.15042e-09
FNDC1	1898.77	1188.33	2609.21	0.455436	-1.13468	2.634e-11	2.6649e-09
COL5A1	18375.3	11502.6	25248	0.455586	-1.1342	0	0
AQP9	146.882	92.0157	201.748	0.456093	-1.1326	6.2475e-05	0.00164962
TWIST1	203.656	127.613	279.699	0.456253	-1.1321	4.87529e-05	0.0013392
PTHLH	193.069	121.08	265.057	0.456807	-1.13034	6.5689e-05	0.00172335
TMEM45A	837.263	525.524	1149	0.457374	-1.12855	4.93635e-11	4.75869e-09
PLEKHG4B	57.2619	36.0073	78.5164	0.458595	-1.12471	0.00396625	0.0499022
CSF3R	259.663	163.297	356.028	0.458663	-1.12449	1.67506e-06	6.90185e-05
FMNL1	746.899	470.167	1023.63	0.459312	-1.12245	1.6016e-09	1.24931e-07
MRC2	4042.79	2550.26	5535.31	0.460727	-1.11802	2.83766e-07	1.41103e-05
SLC11A1	733.743	463.432	1004.05	0.461561	-1.11541	2.85006e-09	2.12579e-07
P2RX5	52.6218	33.2423	72.0012	0.461691	-1.115	0.0046631	0.0568275
LTB	313.589	198.245	428.933	0.462183	-1.11346	2.4864e-07	1.25778e-05
CLDN1	3991.71	2525.24	5458.18	0.462653	-1.112	2.4052e-07	1.21973e-05
PPFIA4	83.8072	53.1585	114.456	0.464445	-1.10642	0.00306582	0.04114
TMEM200B	146.806	93.1451	200.466	0.464642	-1.10581	9.24962e-05	0.00232515
ALPK2	111.059	70.5913	151.527	0.465867	-1.10201	0.000420587	0.00829684
SULF1	9871.57	6303.07	13440.1	0.468976	-1.09241	9.41982e-05	0.00235923
BNC2	287.429	183.549	391.309	0.469065	-1.09214	1.18089e-06	5.09151e-05
VASN	1159.23	740.588	1577.87	0.469358	-1.09124	3.05672e-09	2.26342e-07
ADAMTS12	390.504	249.481	531.528	0.469365	-1.09122	2.27183e-07	1.16364e-05
FAM171A2	41.5983	26.5858	56.6108	0.469625	-1.09042	0.00938885	0.0972528
CILP2	237.307	151.748	322.867	0.470002	-1.08926	1.1563e-05	0.000378706
ITGB3	238.036	152.596	323.475	0.47174	-1.08394	1.25642e-05	0.00040437
ADAMTS7	375.888	241.037	510.739	0.471939	-1.08333	1.18953e-06	5.118e-05
P4HA3	184.853	118.754	250.952	0.473214	-1.07944	0.000119098	0.0028839
PLAT	15555.4	10005.1	21105.7	0.47405	-1.07689	7.51902e-06	0.000256538
DEFB1	1677.16	1078.86	2275.45	0.47413	-1.07665	2.9647e-11	2.95559e-09
TREM1	190.829	122.9	258.758	0.47496	-1.07412	0.00014794	0.00345536
MMP9	1439.12	927.206	1951.04	0.475237	-1.07328	7.8407e-11	7.45304e-09
FAP	1275.49	822.318	1728.67	0.475695	-1.07189	6.74658e-09	4.596e-07
SPHK1	928.405	598.869	1257.94	0.476071	-1.07075	5.2271e-10	4.34253e-08
AEBP1	19418.4	12529.1	26307.7	0.476252	-1.0702	0	0
NDUFA4L2	491.662	317.463	665.862	0.476771	-1.06863	2.40321e-08	1.49284e-06
RGS4	261.101	168.716	353.487	0.47729	-1.06706	5.21579e-06	0.000187009
SNCG	706.532	456.747	956.317	0.477611	-1.06609	1.94954e-08	1.22971e-06
COL5A2	11251.1	7276.21	15226.1	0.477879	-1.06528	7.47246e-05	0.00193065
FAM101B	451.061	291.991	610.132	0.47857	-1.0632	4.44077e-08	2.68509e-06
RGP1	199.736	129.384	270.088	0.479045	-1.06177	0.000139942	0.00329492
MMP17	99.4171	64.4154	134.419	0.479214	-1.06126	0.00179744	0.0271102
GREM1	4157.01	2696.02	5618	0.47989	-1.05922	2.37903e-06	9.27866e-05
LRRC17	189.973	123.229	256.717	0.480018	-1.05884	0.000176625	0.00406038
CLMP	161.684	104.895	218.473	0.480128	-1.05851	0.000199172	0.00444376
SMOC1	474.858	308.215	641.501	0.480459	-1.05751	5.61705e-08	3.29873e-06
ANGPTL2	1662.21	1079.17	2245.26	0.480643	-1.05696	6.73425e-11	6.46141e-09
SRPX2	655.039	425.307	884.771	0.480697	-1.0568	1.75576e-09	1.34896e-07
WISP2	97.0797	63.0696	131.09	0.481118	-1.05554	0.00239674	0.0339682
CPXM1	734.171	477.088	991.254	0.481297	-1.055	1.86205e-08	1.18183e-06
ARHGAP23	1375.7	894.033	1857.36	0.481346	-1.05485	8.26791e-10	6.70521e-08
CD1A	62.1437	40.3954	83.8921	0.481515	-1.05435	0.00709778	0.0780298
COX6B2	325.005	211.518	438.492	0.482377	-1.05177	2.35602e-06	9.22412e-05
MB	66.3499	43.1975	89.5024	0.48264	-1.05098	0.00744191	0.0810716
TNFRSF18	58.2324	37.9727	78.4922	0.483776	-1.04759	0.00720913	0.079118
LY6D	1355.45	884.195	1826.7	0.484039	-1.04681	1.10227e-09	8.73143e-08
AXL	2100.46	1371.79	2829.13	0.484881	-1.0443	2.68011e-08	1.6598e-06
VEGFC	204.703	133.718	275.688	0.485033	-1.04384	0.000169981	0.00392975
CAV1	2922.37	1909.42	3935.32	0.485202	-1.04334	4.04e-09	2.88691e-07
KLK8	394.133	257.754	530.513	0.485858	-1.04139	3.86358e-07	1.86226e-05
MMP11	23315.8	15262.3	31369.2	0.486537	-1.03938	0	0
SIGLEC14	49.2543	32.3215	66.1871	0.488336	-1.03405	0.00945516	0.097791
LOC374443	130.951	86.0014	175.9	0.488922	-1.03232	0.000241702	0.00523824
THBS2	13074	8613.68	17534.4	0.491245	-1.02548	0.000101782	0.00253673
VGLL3	474.181	312.684	635.679	0.49189	-1.02359	1.26122e-07	6.91035e-06
SLC37A2	320.865	211.88	429.849	0.492917	-1.02058	2.70423e-06	0.000104276
MEDAG	275.388	181.917	368.858	0.493191	-1.01978	8.14074e-06	0.000275908
B4GALNT1	79.6817	52.6987	106.665	0.49406	-1.01724	0.00799244	0.0859692
OLFML2A	767.829	508.458	1027.2	0.494994	-1.01452	1.98171e-08	1.24616e-06
MEIS3	286.891	189.993	383.789	0.495046	-1.01436	6.11424e-06	0.000215612
NUAK1	766.679	508.362	1025	0.495965	-1.01169	2.83144e-08	1.73772e-06
CCL13	87.6095	58.2187	117	0.497594	-1.00696	0.0063198	0.0714183
KRT17	18626.1	12387.7	24864.5	0.49821	-1.00517	0	0
KRT6B	1156.1	769.208	1542.99	0.498519	-1.00428	4.70975e-08	2.83932e-06
TESK1	1437.23	956.383	1918.07	0.498616	-1.004	8.48706e-10	6.85573e-08
CTSK	3465.36	2306	4624.73	0.498623	-1.00398	4.8299e-07	2.27965e-05
RPLP0P2	116.562	77.6433	155.481	0.499374	-1.00181	0.000763041	0.0134433
BACH2	93.7257	62.4795	124.972	0.499948	-1.00015	0.00475694	0.0576959

## Sheet: Methylation
Hugo_Symbol	meanBase	meanSubtype1	meanSubtype2	foldChange	log2FC	pvalue	padj
ODZ4	0.463612	0.594693	0.332531	1.78838	0.838657	4.01939e-09	6.76303e-05
KIAA1147	0.392362	0.325162	0.459562	0.707547	-0.499102	7.67977e-08	0.000421697
WWP2	0.358902	0.286569	0.431235	0.664531	-0.589592	9.36e-08	0.000421697
NAV1	0.677335	0.789136	0.565534	1.39538	0.48066	1.75063e-07	0.000421697
MAML3	0.53587	0.422911	0.64883	0.651805	-0.617489	1.75435e-07	0.000421697
FRY	0.506486	0.396124	0.616847	0.642176	-0.63896	1.1165e-07	0.000421697
CTBP2	0.391777	0.31619	0.467363	0.67654	-0.563753	1.38711e-07	0.000421697
NTNG1	0.247207	0.365816	0.128598	2.84465	1.50825	2.52563e-07	0.000531203
CAV1	0.27962	0.380825	0.178415	2.13449	1.09389	3.90279e-07	0.000729649
NAT15	0.199813	0.153424	0.246203	0.62316	-0.682325	6.62887e-07	0.00104387
SEPT11	0.599524	0.668995	0.530054	1.26213	0.335857	6.82428e-07	0.00104387
NEBL	0.412793	0.361352	0.464234	0.778383	-0.361447	8.63808e-07	0.0012112
MSMB	0.405829	0.3361	0.475559	0.706747	-0.500735	9.58539e-07	0.00124065
FAM192A	0.395407	0.323357	0.467458	0.691735	-0.531709	1.07349e-06	0.00129018
ZC3H7A	0.525099	0.405662	0.644535	0.629387	-0.667981	1.2246e-06	0.00137367
SLC36A1	0.685516	0.746253	0.624779	1.19443	0.256318	1.41225e-06	0.00148516
KIAA1804	0.501933	0.388543	0.615322	0.631447	-0.663267	1.60897e-06	0.00154179
TEKT5	0.331044	0.284515	0.377573	0.753536	-0.408251	1.83263e-06	0.00154179
C13orf15	0.757747	0.831598	0.683897	1.21597	0.282108	1.71317e-06	0.00154179
HNF4A	0.319309	0.261496	0.377121	0.693402	-0.528237	1.78295e-06	0.00154179
PNLIPRP1	0.359591	0.312135	0.407047	0.766827	-0.383027	2.00517e-06	0.00160662
GCOM1	0.69408	0.563563	0.824598	0.68344	-0.549114	2.10832e-06	0.00161248
LARP1	0.336489	0.298123	0.374856	0.795302	-0.330425	2.2307e-06	0.00163191
DISP1	0.473073	0.349851	0.596295	0.586708	-0.769285	2.48217e-06	0.00174021
NAGK	0.582432	0.655198	0.509666	1.28554	0.362379	2.5883e-06	0.00174203
LDHD	0.182127	0.152505	0.211749	0.720215	-0.473501	2.71202e-06	0.00175509
C11orf52	0.244947	0.19578	0.294113	0.665664	-0.587134	2.87279e-06	0.00179028
C9orf139	0.667111	0.70697	0.627252	1.12709	0.172604	3.44355e-06	0.00206933
SLAMF8	0.471859	0.535903	0.407816	1.31408	0.394054	4.18026e-06	0.00237702
FLJ42709	0.325547	0.420063	0.231031	1.81822	0.862523	4.3794e-06	0.00237702
ADH6	0.517535	0.418423	0.616648	0.678544	-0.559486	4.27149e-06	0.00237702
GNAI2	0.41629	0.468838	0.363741	1.28894	0.36618	5.87268e-06	0.00241009
WDR86	0.768369	0.817266	0.719472	1.13592	0.183867	5.11934e-06	0.00241009
AGFG2	0.408385	0.354091	0.462678	0.765307	-0.385889	5.78345e-06	0.00241009
RAB17	0.30276	0.255314	0.350206	0.729039	-0.455933	5.2147e-06	0.00241009
OSTF1	0.155913	0.115175	0.196651	0.585683	-0.771808	5.42463e-06	0.00241009
LEAP2	0.413897	0.320231	0.507564	0.630917	-0.664477	5.39738e-06	0.00241009
DOPEY2	0.386809	0.301968	0.471651	0.640238	-0.643321	4.61788e-06	0.00241009
FGA	0.377747	0.311718	0.443776	0.702422	-0.50959	5.84261e-06	0.00241009
UPF1	0.247831	0.212962	0.2827	0.753317	-0.408672	5.84189e-06	0.00241009
TREM1	0.528234	0.63996	0.416508	1.53649	0.619637	4.9633e-06	0.00241009
SPARC	0.662672	0.716732	0.608613	1.17765	0.235909	6.28046e-06	0.00245756
ACTN4	0.387216	0.472208	0.302225	1.56244	0.643797	6.14544e-06	0.00245756
ITGA8	0.462641	0.540501	0.38478	1.4047	0.490261	6.46247e-06	0.00247131
FBXL13	0.411316	0.357194	0.465437	0.767438	-0.381879	7.14197e-06	0.00267046
AKR1B10	0.28431	0.23747	0.33115	0.717107	-0.47974	7.65077e-06	0.00279852
GIPC1	0.317883	0.275186	0.36058	0.763175	-0.389914	8.04518e-06	0.00288017
VMAC	0.13695	0.113721	0.16018	0.709954	-0.494203	9.2664e-06	0.00315124
STARD4	0.620303	0.53537	0.705236	0.759136	-0.39757	9.55149e-06	0.00315124
SLC25A23	0.227077	0.176972	0.277182	0.638467	-0.647315	9.3836e-06	0.00315124
GUCY1B2	0.307232	0.388221	0.226243	1.71594	0.779002	9.09426e-06	0.00315124
TMEM63A	0.423929	0.36942	0.478439	0.772137	-0.373072	9.8273e-06	0.00317989
PIP4K2A	0.681631	0.753306	0.609955	1.23502	0.304533	1.02636e-05	0.00319806
PLA2G10	0.333489	0.260614	0.406364	0.641331	-0.64086	1.01062e-05	0.00319806
WDR5	0.346298	0.300543	0.392052	0.766589	-0.383475	1.11113e-05	0.00332278
ITK	0.615446	0.686541	0.54435	1.26121	0.334811	1.12563e-05	0.00332278
C9	0.538619	0.439381	0.637857	0.688839	-0.53776	1.1217e-05	0.00332278
PCNXL2	0.549116	0.463521	0.634711	0.730287	-0.453465	1.1922e-05	0.0034
METTL11B	0.277727	0.219307	0.336147	0.652415	-0.616138	1.17252e-05	0.0034
TGFB2	0.481141	0.62597	0.336311	1.86128	0.896296	1.30051e-05	0.00343816
FAM107B	0.422029	0.368867	0.475191	0.77625	-0.365407	1.27474e-05	0.00343816
UGT1A9	0.318552	0.265878	0.371227	0.716214	-0.481538	1.27918e-05	0.00343816
GRAP2	0.580326	0.667278	0.493374	1.35248	0.435607	1.2675e-05	0.00343816
PLA2G4F	0.472048	0.39765	0.546445	0.727704	-0.458576	1.30775e-05	0.00343816
A1CF	0.547889	0.462548	0.633231	0.730457	-0.453129	1.42395e-05	0.00368605
SKP1	0.417244	0.344213	0.490274	0.702084	-0.510285	1.49006e-05	0.00374205
RAB4A	0.316766	0.267001	0.366532	0.728452	-0.457095	1.47712e-05	0.00374205
STAU1	0.392405	0.307603	0.477206	0.644592	-0.633541	1.55731e-05	0.00381607
TNR	0.504449	0.588781	0.420116	1.40147	0.486945	1.56489e-05	0.00381607
CAPZB	0.614692	0.695128	0.534256	1.30111	0.379747	1.69429e-05	0.00395946
KLF3	0.33647	0.264155	0.408785	0.646195	-0.629958	1.65368e-05	0.00395946
C4BPB	0.359761	0.27332	0.446202	0.612548	-0.707105	1.69036e-05	0.00395946
MAML2	0.420461	0.545476	0.295446	1.84628	0.884621	1.72562e-05	0.00397744
FANCF	0.612116	0.530592	0.693641	0.764936	-0.386588	1.82712e-05	0.00409908
EMP1	0.245824	0.33758	0.154068	2.19111	1.13166	1.82101e-05	0.00409908
FAM169B	0.429178	0.358059	0.500297	0.715694	-0.482586	2.03926e-05	0.00450284
CD46	0.39057	0.325522	0.455618	0.714464	-0.485068	2.13135e-05	0.00450284
LAD1	0.379265	0.342404	0.416125	0.82284	-0.281317	2.09174e-05	0.00450284
ALAD	0.38208	0.322679	0.441481	0.730902	-0.45225	2.1409e-05	0.00450284
FARP2	0.461616	0.388274	0.534959	0.725802	-0.462353	2.11558e-05	0.00450284
DNMBP	0.430805	0.375596	0.486014	0.772808	-0.371818	2.23992e-05	0.00460264
PEAR1	0.78143	0.836046	0.726814	1.15029	0.201996	2.41282e-05	0.00460264
FMNL1	0.740904	0.81656	0.665249	1.22745	0.295664	2.42517e-05	0.00460264
KCNIP4	0.400264	0.316537	0.483991	0.654014	-0.612607	2.4054e-05	0.00460264
EPN1	0.390537	0.305517	0.475556	0.642442	-0.638362	2.3254e-05	0.00460264
CDC42EP5	0.501775	0.400011	0.603539	0.662777	-0.593405	2.33423e-05	0.00460264
EIF4G1	0.491453	0.620508	0.362398	1.71223	0.775874	2.38195e-05	0.00460264
HMGA1	0.557275	0.62047	0.494079	1.25581	0.32862	2.34936e-05	0.00460264
C1orf226	0.434104	0.374687	0.49352	0.759213	-0.397424	2.43453e-05	0.00460264
GPR68	0.430467	0.529891	0.331043	1.60067	0.678677	2.58444e-05	0.00483175
LOXL2	0.414665	0.513407	0.315922	1.62511	0.700536	2.65009e-05	0.00490005
KIAA0922	0.543542	0.613565	0.473518	1.29576	0.373798	2.75976e-05	0.00504735
DHRS7B	0.526655	0.434456	0.618854	0.702034	-0.510388	2.83232e-05	0.00512437
NR4A3	0.636539	0.698516	0.574562	1.21574	0.28183	2.92975e-05	0.00520075
ARPC1B	0.264206	0.355002	0.173411	2.04717	1.03363	2.93636e-05	0.00520075
ZNF438	0.736008	0.801018	0.670998	1.19377	0.255527	3.11411e-05	0.00540197
ELF3	0.482022	0.410487	0.553557	0.741545	-0.431394	3.11417e-05	0.00540197
LOC100130987	0.109401	0.0820968	0.136705	0.600539	-0.73567	3.17262e-05	0.00543392
TTC27	0.831946	0.867596	0.796296	1.08954	0.12372	3.19718e-05	0.00543392
RAB34	0.397585	0.480784	0.314386	1.52928	0.612852	3.37326e-05	0.00562827
TNNI1	0.358807	0.323919	0.393695	0.822767	-0.281444	3.37843e-05	0.00562827
CGN	0.342538	0.290115	0.394961	0.73454	-0.445086	3.46225e-05	0.00565591
VIM	0.214702	0.321896	0.107508	2.99417	1.58215	3.43477e-05	0.00565591
GNPAT	0.203571	0.155429	0.251712	0.617487	-0.69552	3.51947e-05	0.0056941
SPATC1	0.673776	0.735757	0.611795	1.20262	0.266181	3.70754e-05	0.00582136
APBA2	0.613385	0.745793	0.480977	1.55058	0.632807	3.79605e-05	0.00582136
TSPAN15	0.359386	0.313436	0.405336	0.773275	-0.370947	3.65978e-05	0.00582136
CPNE2	0.850509	0.900518	0.8005	1.12494	0.169854	3.74862e-05	0.00582136
CBARA1	0.727194	0.778512	0.675876	1.15186	0.203961	3.78459e-05	0.00582136
SLC13A4	0.628383	0.685063	0.571704	1.19828	0.260967	3.80572e-05	0.00582136
GP1BA	0.786256	0.836209	0.736302	1.13569	0.183566	3.88972e-05	0.00587423
UNC5B	0.260644	0.317679	0.203609	1.56024	0.641769	3.9101e-05	0.00587423
RHBDD2	0.147248	0.129113	0.165383	0.780692	-0.357175	3.9836e-05	0.00593168
GOT1	0.450711	0.373796	0.527627	0.708447	-0.497267	4.17732e-05	0.00616558
MTIF3	0.442202	0.37391	0.510495	0.732446	-0.449206	4.21877e-05	0.00617261
MME	0.285002	0.349741	0.220262	1.58784	0.667065	4.30445e-05	0.00624368
PCSK5	0.730033	0.783498	0.676569	1.15805	0.211693	4.50437e-05	0.00647783
TMBIM1	0.379567	0.325951	0.433184	0.752455	-0.410323	4.67053e-05	0.00662267
ACP1	0.492704	0.427408	0.557999	0.765965	-0.384649	4.68381e-05	0.00662267
FMNL3	0.656913	0.701533	0.612293	1.14575	0.196289	4.79064e-05	0.00671727
EVI2A	0.720813	0.788348	0.653278	1.20676	0.271135	5.00704e-05	0.00696268
PLEKHA6	0.338767	0.304757	0.372778	0.817529	-0.290658	5.22022e-05	0.00698534
EPB41L4B	0.495574	0.420199	0.57095	0.735966	-0.442289	5.23091e-05	0.00698534
STAP2	0.248344	0.208345	0.288344	0.722556	-0.468819	5.19192e-05	0.00698534
C11orf31	0.324601	0.271623	0.37758	0.719378	-0.475178	5.12846e-05	0.00698534
GATA6	0.467786	0.368674	0.566898	0.650335	-0.620744	5.18328e-05	0.00698534
LONP2	0.37573	0.319431	0.43203	0.739372	-0.435629	5.40181e-05	0.00711193
CDH2	0.25452	0.344629	0.164411	2.09614	1.06774	5.41024e-05	0.00711193
LAMB1	0.538384	0.636511	0.440256	1.44577	0.531842	5.4949e-05	0.00716722
C9orf125	0.47122	0.398979	0.543461	0.734145	-0.445864	5.58194e-05	0.00722475
KCNAB2	0.678433	0.726426	0.63044	1.15225	0.204457	5.71642e-05	0.0072867
NID2	0.562297	0.669379	0.455216	1.47047	0.556273	5.68137e-05	0.0072867
LARP1B	0.529371	0.447567	0.611176	0.732305	-0.449483	5.94102e-05	0.00739037
NSMCE1	0.407904	0.362194	0.453613	0.798466	-0.324698	5.9607e-05	0.00739037
PEX26	0.454672	0.417408	0.491935	0.848504	-0.237007	5.8562e-05	0.00739037
LOC202781	0.498279	0.438798	0.55776	0.786715	-0.346087	5.97343e-05	0.00739037
TRAP1	0.528515	0.432347	0.624683	0.692107	-0.530933	6.06482e-05	0.00744866
ZFPM1	0.687185	0.599392	0.774977	0.773432	-0.370654	6.34731e-05	0.0075437
PTRF	0.304212	0.379848	0.228576	1.6618	0.732749	6.3082e-05	0.0075437
GAPT	0.775598	0.821129	0.730066	1.12473	0.169583	6.44135e-05	0.0075437
STX3	0.35537	0.322539	0.388201	0.830857	-0.267327	6.55098e-05	0.0075437
AGR3	0.444838	0.357934	0.531742	0.673134	-0.571034	6.47113e-05	0.0075437
CD84	0.783075	0.828075	0.738076	1.12194	0.165992	6.58123e-05	0.0075437
MAPKBP1	0.841963	0.898994	0.784933	1.14531	0.195743	6.59054e-05	0.0075437
SLC10A2	0.422918	0.354051	0.491785	0.719931	-0.47407	6.26119e-05	0.0075437
ALDH3A2	0.569446	0.482457	0.656436	0.734964	-0.444255	6.4441e-05	0.0075437
RAB25	0.356328	0.301014	0.411641	0.731252	-0.45156	6.47805e-05	0.0075437
ESPNL	0.268781	0.361881	0.17568	2.05989	1.04257	6.76045e-05	0.00763431
MYH9	0.254346	0.328307	0.180385	1.82003	0.863965	6.74646e-05	0.00763431
DAGLA	0.451564	0.39889	0.504238	0.791075	-0.338113	6.81205e-05	0.00764131
SLIT2	0.545765	0.628824	0.462707	1.35901	0.442557	7.12956e-05	0.00790762
CR1	0.449891	0.528545	0.371237	1.42374	0.509687	7.14346e-05	0.00790762
TAF4	0.330211	0.289949	0.370472	0.782647	-0.353566	7.228e-05	0.00794891
LGALS8	0.384426	0.314795	0.454056	0.693294	-0.52846	7.43983e-05	0.00802453
NCRNA00110	0.352418	0.277889	0.426947	0.650876	-0.619545	7.35106e-05	0.00802453
DND1	0.680834	0.617033	0.744636	0.828637	-0.271187	7.41587e-05	0.00802453
FZD5	0.702363	0.626871	0.777855	0.805897	-0.311332	7.87614e-05	0.00814152
QSOX1	0.368889	0.314699	0.423078	0.743833	-0.42695	7.88602e-05	0.00814152
PLD2	0.511828	0.561251	0.462404	1.21377	0.279493	7.69115e-05	0.00814152
CPSF3	0.553027	0.476072	0.629983	0.755691	-0.404132	7.71299e-05	0.00814152
FCGR1B	0.918734	0.956821	0.880648	1.0865	0.119683	7.70559e-05	0.00814152
LYL1	0.680459	0.736	0.624917	1.17776	0.236041	7.80061e-05	0.00814152
LGALS12	0.783674	0.833111	0.734238	1.13466	0.18226	7.887e-05	0.00814152
SLC29A3	0.669767	0.715987	0.623548	1.14825	0.199433	7.94916e-05	0.00815565
LHFPL2	0.731844	0.788124	0.675564	1.16662	0.22233	8.0689e-05	0.00817875
C10orf107	0.828068	0.866679	0.789458	1.09781	0.134635	8.04509e-05	0.00817875
LHPP	0.402772	0.361773	0.44377	0.815226	-0.294729	8.20081e-05	0.00819151
REP15	0.666632	0.565724	0.76754	0.737061	-0.440143	8.22754e-05	0.00819151
LRP12	0.277937	0.370872	0.185002	2.00469	1.00338	8.20841e-05	0.00819151
FGF11	0.680488	0.761065	0.599911	1.26863	0.343272	8.34957e-05	0.00826411
ARHGAP10	0.766266	0.814256	0.718277	1.13362	0.180943	8.54224e-05	0.00830819
CAMK2G	0.58137	0.523175	0.639566	0.818015	-0.289801	8.51677e-05	0.00830819
FAM63A	0.163312	0.121315	0.205309	0.590891	-0.759035	8.51019e-05	0.00830819
NR2F6	0.321738	0.274375	0.369102	0.743358	-0.42787	8.76876e-05	0.00841153
STIM1	0.546581	0.631696	0.461465	1.36889	0.45301	8.79846e-05	0.00841153
SOX13	0.349153	0.309588	0.388718	0.796434	-0.328374	8.73882e-05	0.00841153
IQCH	0.13665	0.115893	0.157408	0.736259	-0.441715	8.91301e-05	0.0084729
PWWP2B	0.39358	0.367176	0.419983	0.874264	-0.19386	9.03293e-05	0.00848826
PPAPDC2	0.332289	0.292483	0.372096	0.786042	-0.347322	9.08051e-05	0.00848826
RALGPS1	0.467121	0.384075	0.550166	0.698107	-0.51848	9.04384e-05	0.00848826
FAM159A	0.708332	0.763295	0.65337	1.16824	0.224341	9.3163e-05	0.00866056
MINK1	0.425946	0.380417	0.471474	0.806868	-0.309596	9.40432e-05	0.00869434
CTNND1	0.145735	0.100068	0.191402	0.522816	-0.935625	9.52937e-05	0.00876182
PRSS8	0.348066	0.302486	0.393646	0.768423	-0.380028	9.58344e-05	0.00876364
WDFY1	0.462817	0.55097	0.374663	1.47058	0.556382	9.69507e-05	0.0088178
FLJ45079	0.162799	0.211399	0.114198	1.85116	0.88843	9.74945e-05	0.00881958
ANKRD22	0.455232	0.393596	0.516868	0.761503	-0.393078	9.8161e-05	0.00883239
DOK3	0.713387	0.762718	0.664056	1.14857	0.199845	0.0001004	0.00884464
SFRP5	0.500149	0.41732	0.582979	0.715841	-0.482289	0.000100314	0.00884464
ACO2	0.709351	0.628915	0.789787	0.79631	-0.328598	0.000100047	0.00884464
BICD2	0.757408	0.802305	0.712511	1.12602	0.171238	9.98365e-05	0.00884464
RUNDC1	0.217326	0.181807	0.252846	0.719044	-0.475847	0.000101141	0.00884676
COG7	0.267381	0.226661	0.3081	0.735675	-0.442859	0.000101475	0.00884676
PRKD1	0.237595	0.33814	0.13705	2.46728	1.30292	0.000102027	0.00884903
ENTPD8	0.469611	0.426468	0.512754	0.831721	-0.265829	0.00010282	0.00887159
ST7	0.257688	0.209766	0.305611	0.686383	-0.542915	0.000103342	0.00887159
CNNM2	0.479267	0.397415	0.561118	0.708256	-0.497658	0.000104309	0.00888067
MYO10	0.396026	0.339979	0.452073	0.752043	-0.411112	0.000105031	0.00888067
INSR	0.261045	0.230524	0.291567	0.790637	-0.338912	0.000104766	0.00888067
UNC5CL	0.398853	0.354769	0.442937	0.800947	-0.320221	0.000107697	0.00899056
ATP13A4	0.57586	0.493248	0.658472	0.74908	-0.416809	0.000106915	0.00899056
HYAL4	0.513434	0.442166	0.584703	0.756224	-0.403115	0.000107934	0.00899056
TET1	0.588876	0.637449	0.540303	1.1798	0.23854	0.000108733	0.00901251
OTOR	0.394089	0.328537	0.45964	0.714771	-0.484448	0.000112015	0.00923902
NAPA	0.364034	0.303631	0.424436	0.715375	-0.483229	0.000114215	0.00937455
PTBP1	0.230318	0.197583	0.263054	0.751114	-0.412896	0.000114857	0.00938148
CD177	0.813047	0.844513	0.781581	1.08052	0.111724	0.000117407	0.00954343
MMP10	0.292117	0.24028	0.343953	0.698584	-0.517495	0.000118588	0.00959305
HEMK1	0.256928	0.22565	0.288206	0.782948	-0.353012	0.000120584	0.00970785
GOLGA7B	0.27505	0.248525	0.301574	0.824091	-0.279125	0.000122197	0.00976394
SCAP	0.393396	0.296844	0.489949	0.605866	-0.722929	0.000122441	0.00976394
RBPMS2	0.708796	0.764607	0.652986	1.17094	0.227666	0.000123227	0.00978024
IRF6	0.30593	0.269863	0.341997	0.78908	-0.341757	0.0001241	0.00980329
TARBP1	0.343988	0.289358	0.398619	0.725903	-0.462152	0.000125193	0.00984345
RFTN1	0.546993	0.593596	0.500391	1.18626	0.246426	0.000126883	0.00988394
TEF	0.517184	0.453827	0.580541	0.781731	-0.355255	0.000126779	0.00988394
DCBLD1	0.477745	0.54795	0.40754	1.34453	0.427103	0.000128332	0.00992993
TMCO6	0.109859	0.0803162	0.139401	0.576152	-0.795479	0.000128654	0.00992993
AKR1C3		0.553779				0.000129883	0.00995749
AP3S1	0.218907	0.183761	0.254053	0.723318	-0.467299	0.000130786	0.00995749
CTSK	0.637356	0.676807	0.597905	1.13196	0.178829	0.000130254	0.00995749
C9orf163	0.233478	0.207026	0.259929	0.796473	-0.328303	0.000133466	0.0100429
VWA3B	0.374767	0.334842	0.414692	0.807447	-0.308561	0.000134295	0.0100429
TRAF3IP3	0.581525	0.620728	0.542322	1.14457	0.194809	0.000132585	0.0100429
PSME1	0.270859	0.240181	0.301536	0.796523	-0.328211	0.000134263	0.0100429
INHA	0.405109	0.342465	0.467753	0.73215	-0.449789	0.000139941	0.0104188
AQP9	0.753166	0.825446	0.680886	1.21231	0.277762	0.000142148	0.0104903
C13orf18	0.247058	0.339596	0.15452	2.19774	1.13602	0.000141563	0.0104903
C10orf12	0.581573	0.633216	0.529931	1.1949	0.256893	0.000143948	0.0105443
WDFY4	0.64894	0.698168	0.599711	1.16417	0.219307	0.000144761	0.0105443
SNX8	0.643518	0.727488	0.559548	1.30014	0.378663	0.000144606	0.0105443
CTSH	0.238254	0.201513	0.274994	0.73279	-0.448528	0.000146075	0.0105526
MOBKL2A	0.59595	0.66854	0.523361	1.2774	0.353209	0.000146129	0.0105526
C1orf54	0.603021	0.67545	0.530592	1.27301	0.348245	0.00014883	0.0106705
MT2A	0.427915	0.475553	0.380277	1.25054	0.322556	0.000149029	0.0106705
FAM177B	0.414036	0.354028	0.474043	0.746826	-0.421156	0.000150548	0.0107336
SPI1	0.833109	0.882472	0.783746	1.12597	0.171165	0.000151325	0.0107434
OXSM	0.400969	0.334053	0.467885	0.713965	-0.486075	0.000152252	0.0107638
ARL6IP1	0.616992	0.525774	0.70821	0.742397	-0.429736	0.00015753	0.0108631
ZNF282	0.343362	0.253658	0.433067	0.585725	-0.771706	0.000156885	0.0108631
WDR34	0.302526	0.266024	0.339027	0.784668	-0.349845	0.000155281	0.0108631
C10orf105	0.817014	0.869065	0.764962	1.13609	0.184075	0.000154984	0.0108631
IARS2	0.555501	0.472589	0.638412	0.740258	-0.433901	0.000156049	0.0108631
PAQR6	0.413255	0.349399	0.477112	0.732321	-0.449452	0.000156796	0.0108631
MORN1	0.341059	0.288724	0.393394	0.733932	-0.446281	0.000163441	0.0111808
GTF2IRD1	0.656553	0.758863	0.554243	1.36919	0.453322	0.000163467	0.0111808
ANKRD10	0.455984	0.378994	0.532974	0.711094	-0.491889	0.000164949	0.0112366
ANKRD24	0.409881	0.370473	0.44929	0.824575	-0.278277	0.000165979	0.0112611
NKD2	0.304877	0.381072	0.228682	1.66639	0.736723	0.000169371	0.0114451
LAMB3	0.427104	0.377973	0.476234	0.793671	-0.333387	0.000173584	0.0116829
CD244	0.828211	0.870954	0.785468	1.10883	0.149045	0.000177546	0.011902
MSH3	0.469099	0.403828	0.534369	0.75571	-0.404095	0.000179001	0.0119519
CD22	0.669449	0.725071	0.613827	1.18123	0.24029	0.000180532	0.0120064
C4orf37	0.400303	0.341122	0.459484	0.742403	-0.429726	0.000181763	0.0120407
C10orf128	0.477475	0.553153	0.401797	1.3767	0.461212	0.000183072	0.0120799
PXDN	0.631042	0.679154	0.58293	1.16507	0.220417	0.000183939	0.0120897
STAT3	0.766666	0.798489	0.734843	1.08661	0.119836	0.000190429	0.0123713
C9orf3	0.460397	0.356814	0.563981	0.632669	-0.660477	0.00019003	0.0123713
FOLR2	0.621197	0.675677	0.566716	1.19227	0.253708	0.000189331	0.0123713
IL1B	0.815468	0.852816	0.778121	1.09599	0.13224	0.000192165	0.012436
GPR89B	0.657841	0.565392	0.75029	0.753564	-0.408198	0.000193174	0.0124535
ISL1	0.34202	0.431181	0.25286	1.70521	0.769952	0.000194864	0.0125144
PRR15L	0.432569	0.376979	0.488159	0.772245	-0.372869	0.000195972	0.0125378
TPD52	0.580531	0.491403	0.669659	0.733811	-0.44652	0.000199816	0.0127353
TMEM72	0.304669	0.2733	0.336038	0.8133	-0.29814	0.000202037	0.0128282
LNX2	0.754822	0.676766	0.832878	0.812563	-0.299449	0.000204309	0.0128753
TSTD1	0.243798	0.201525	0.286072	0.704458	-0.505415	0.000203941	0.0128753
DPY19L2P2	0.294391	0.37737	0.211413	1.78499	0.835913	0.000207657	0.012975
SC4MOL	0.301005	0.248175	0.353835	0.701386	-0.511718	0.000208204	0.012975
TMEM206	0.83449	0.873064	0.795916	1.09693	0.133471	0.00020763	0.012975
GPR84	0.652901	0.738157	0.567644	1.30039	0.378941	0.000209756	0.0130235
ATXN1	0.659714	0.721467	0.597961	1.20655	0.270882	0.000210679	0.0130326
CAPN13	0.296253	0.254514	0.337993	0.753016	-0.409247	0.000212091	0.013072
NAPEPLD	0.308282	0.246872	0.369691	0.66778	-0.582556	0.000214435	0.0130728
CCDC108	0.387487	0.33635	0.438623	0.766832	-0.383017	0.000213679	0.0130728
C3	0.562917	0.63986	0.485974	1.31666	0.396879	0.000213205	0.0130728
ST8SIA6	0.169094	0.128263	0.209926	0.610992	-0.710774	0.000217351	0.0131553
FASTK	0.403729	0.355538	0.451919	0.78673	-0.346059	0.000219519	0.0131553
VAV2	0.447843	0.404889	0.490796	0.824965	-0.277595	0.000217574	0.0131553
IL10	0.820946	0.859883	0.78201	1.09958	0.136953	0.000218202	0.0131553
EVL	0.769715	0.814021	0.725408	1.12216	0.166273	0.000219699	0.0131553
ZNF44	0.758548	0.69939	0.817707	0.855306	-0.225487	0.000222569	0.0131783
NUDT15	0.264243	0.220941	0.307545	0.718403	-0.477134	0.000225342	0.0131783
TSPAN9	0.554813	0.600863	0.508762	1.18103	0.240045	0.000225662	0.0131783
NACC2	0.810554	0.862054	0.759054	1.13569	0.183575	0.000222449	0.0131783
MFAP4	0.516919	0.588033	0.445805	1.31904	0.399483	0.00022373	0.0131783
NCKAP5L	0.571282	0.612478	0.530086	1.15543	0.208433	0.000225305	0.0131783
GALK2	0.351988	0.308242	0.395734	0.778913	-0.360467	0.000221426	0.0131783
HTRA4	0.697287	0.74608	0.648494	1.15048	0.202236	0.000226349	0.0131783
MARVELD2	0.30085	0.256838	0.344861	0.744758	-0.425156	0.000229349	0.0132642
HHIPL2	0.357248	0.300874	0.413623	0.727413	-0.459154	0.0002294	0.0132642
RGS10	0.68797	0.733683	0.642257	1.14235	0.192007	0.0002318	0.0133571
VEGFC	0.332642	0.449127	0.216158	2.07777	1.05504	0.000235335	0.0133775
CISD3	0.551637	0.456634	0.646639	0.706165	-0.501922	0.00023319	0.0133775
OSBPL5	0.546474	0.598592	0.494356	1.21085	0.276022	0.000234011	0.0133775
AGAP4	0.811326	0.871339	0.751313	1.15975	0.21382	0.000235101	0.0133775
PLEK	0.687641	0.736732	0.63855	1.15376	0.206339	0.000237497	0.0134115
LOC257358	0.783288	0.824414	0.742162	1.11083	0.151635	0.000237526	0.0134115
RPS24	0.614363	0.547111	0.681616	0.802668	-0.317125	0.000242581	0.0134443
TMUB1	0.430373	0.389351	0.471395	0.825955	-0.275864	0.000241523	0.0134443
C6orf132	0.606209	0.551713	0.660705	0.835037	-0.260087	0.000239042	0.0134443
COBL	0.419256	0.346446	0.492067	0.704063	-0.506224	0.000242479	0.0134443
IGDCC4	0.774198	0.825822	0.722575	1.14289	0.192683	0.000240873	0.0134443
PPM1H	0.406557	0.340777	0.472337	0.721471	-0.470987	0.000242902	0.0134443
NR0B2	0.625249	0.558285	0.692213	0.806523	-0.310213	0.00024643	0.0135948
BTNL8	0.542857	0.469723	0.615991	0.762549	-0.391099	0.000250259	0.0137161
EPHA1	0.545513	0.471535	0.619491	0.761165	-0.393718	0.00024967	0.0137161
ANXA4	0.38271	0.336542	0.428879	0.784701	-0.349786	0.000255264	0.0139009
FCER1G	0.849736	0.894026	0.805446	1.10998	0.150529	0.000255283	0.0139009
RIOK3	0.368517	0.294655	0.442379	0.666069	-0.586258	0.00025935	0.0140768
RAB26	0.307178	0.269149	0.345206	0.779678	-0.35905	0.000264465	0.0141605
RAVER1	0.212916	0.18178	0.244051	0.744845	-0.424987	0.0002651	0.0141605
MYLK	0.72709	0.760887	0.693293	1.0975	0.134217	0.000262934	0.0141605
RILPL1	0.290606	0.335897	0.245316	1.36924	0.453381	0.000264957	0.0141605
LOC100126784	0.545019	0.641337	0.448702	1.42932	0.515325	0.000262509	0.0141605
CLEC5A	0.756793	0.827551	0.686035	1.20628	0.270565	0.000266567	0.0141938
C14orf105	0.649784	0.579378	0.720191	0.804478	-0.313876	0.000271151	0.0142575
B4GALT3	0.454311	0.403024	0.505598	0.797123	-0.327126	0.00027046	0.0142575
TLR9	0.602084	0.646193	0.557976	1.1581	0.211761	0.000269178	0.0142575
TNKS1BP1	0.298662	0.270487	0.326836	0.827593	-0.273006	0.000270998	0.0142575
FPR3	0.687515	0.739891	0.635138	1.16493	0.220243	0.000272798	0.0142994
DECR2	0.234522	0.205691	0.263352	0.78105	-0.356514	0.000279962	0.0144056
HGD	0.396175	0.35786	0.434491	0.823631	-0.27993	0.000278125	0.0144056
FLJ42627	0.512187	0.555965	0.468409	1.18692	0.247224	0.000276397	0.0144056
C1orf227			0.835453			0.000276869	0.0144056
CSF1R	0.454388	0.548571	0.360204	1.52294	0.606863	0.000279857	0.0144056
MYCBP2	0.7847	0.830101	0.739298	1.12282	0.16713	0.00027966	0.0144056
EDAR	0.207485	0.180662	0.234308	0.771046	-0.37511	0.000284118	0.0145749
SRI	0.564864	0.494108	0.635621	0.777362	-0.363341	0.000286832	0.0146249
AP1B1	0.807842	0.834041	0.781643	1.06704	0.0936096	0.000286617	0.0146249
PIGS	0.335026	0.290922	0.379129	0.767344	-0.382055	0.000289805	0.0147319
FAM160B1	0.657944	0.746328	0.569561	1.31036	0.389961	0.000295418	0.014972
SH2B3	0.527021	0.577123	0.476918	1.21011	0.275137	0.00029931	0.0151237
MRPL43	0.262771	0.237983	0.287559	0.827596	-0.273002	0.000301358	0.0151362
SNCA	0.370491	0.528288	0.212693	2.4838	1.31255	0.00030088	0.0151362
PHKG2	0.225324	0.195256	0.255391	0.764537	-0.387341	0.000307986	0.0153774
LIMD1	0.30202	0.265805	0.338234	0.78586	-0.347656	0.000307704	0.0153774
EML4	0.404968	0.30853	0.501405	0.615332	-0.700564	0.000310824	0.0154732
PXMP2	0.420302	0.345056	0.495548	0.696311	-0.522195	0.000312839	0.0155275
CDC42BPG	0.372455	0.330873	0.414038	0.799135	-0.323489	0.000315015	0.0155578
POLR3D	0.0729359	0.089419	0.0564528	1.58396	0.663536	0.00031541	0.0155578
RAB20	0.408972	0.341863	0.47608	0.71808	-0.477784	0.000316224	0.0155578
GLYCTK	0.415242	0.350716	0.479768	0.731013	-0.452031	0.00032479	0.0159327
RRBP1	0.571366	0.51894	0.623791	0.831912	-0.265497	0.000330775	0.0161791
SEMG1	0.363254	0.30752	0.418989	0.733956	-0.446234	0.00033224	0.0162037
SLC5A3	0.73334	0.779382	0.687298	1.13398	0.181396	0.000333976	0.0162413
TTC24	0.912081	0.943007	0.881155	1.07019	0.0978729	0.000337916	0.0162561
IFRD1	0.184914	0.149651	0.220177	0.679684	-0.557064	0.000336558	0.0162561
RASEF	0.361924	0.312852	0.410997	0.761203	-0.393646	0.000338145	0.0162561
FEM1C	0.559657	0.491713	0.627602	0.783479	-0.352033	0.000336125	0.0162561
PODNL1	0.364572	0.443043	0.286102	1.54855	0.630917	0.000341872	0.0163884
MEP1A	0.586565	0.512377	0.660752	0.775446	-0.366902	0.000346833	0.0164595
COL13A1	0.640538	0.678837	0.602239	1.12719	0.172729	0.000347924	0.0164595
CHRNG	0.897124	0.916005	0.878243	1.043	0.0607345	0.000348246	0.0164595
AGR2	0.593036	0.501136	0.684936	0.731653	-0.450768	0.000346361	0.0164595
SLAMF9	0.688411	0.725001	0.651822	1.11227	0.153505	0.000348082	0.0164595
C10orf11	0.724248	0.658264	0.790233	0.833	-0.263611	0.000353043	0.0166395
KIF3B			0.498287			0.000356322	0.0167472
STAC	0.312057	0.408026	0.216088	1.88824	0.91704	0.00035928	0.0167475
SSTR5	0.335849	0.278635	0.393063	0.708881	-0.496385	0.000359285	0.0167475
A2LD1	0.613895	0.568852	0.658938	0.863287	-0.212089	0.000359316	0.0167475
C10orf81	0.57505	0.480931	0.66917	0.718697	-0.476544	0.000360401	0.0167517
SPRY2	0.547166	0.457481	0.636851	0.718348	-0.477244	0.000368282	0.016966
PLEKHA7	0.324338	0.270408	0.378268	0.714857	-0.484273	0.00036841	0.016966
MACC1	0.323122	0.268818	0.377426	0.712241	-0.489562	0.000373323	0.016966
INPP5A	0.467618	0.379298	0.555939	0.682266	-0.551594	0.000371204	0.016966
NAT8	0.44199	0.525332	0.358649	1.46475	0.550656	0.000369603	0.016966
FAM53C	0.696763	0.741105	0.65242	1.13593	0.183877	0.000374086	0.016966
GNA12	0.676416	0.71265	0.640182	1.1132	0.15471	0.000370579	0.016966
SLC35F3	0.169713	0.228989	0.110438	2.07347	1.05204	0.000373673	0.016966
SELENBP1	0.329247	0.271067	0.387428	0.699658	-0.515278	0.000369175	0.016966
CCL24	0.65869	0.692368	0.625013	1.10777	0.147652	0.000384901	0.017203
USP21	0.342329	0.294278	0.39038	0.753825	-0.407698	0.000383905	0.017203
MCC	0.610787	0.708296	0.513279	1.37995	0.464611	0.0003873	0.017203
MFI2	0.657402	0.724996	0.589808	1.22921	0.297727	0.000385757	0.017203
FES	0.594602	0.631874	0.55733	1.13375	0.181105	0.000385686	0.017203
C10orf26	0.472466	0.535357	0.409574	1.30711	0.386377	0.000388458	0.017203
CEBPE	0.843573	0.885205	0.80194	1.10383	0.142517	0.000389148	0.017203
NCKAP1L	0.821267	0.857684	0.78485	1.0928	0.12803	0.000389538	0.017203
NOSTRIN	0.39172	0.327082	0.456358	0.716722	-0.480514	0.000387887	0.017203
C14orf182	0.30128	0.265766	0.336793	0.789107	-0.341707	0.000384801	0.017203
CPNE5	0.532627	0.56998	0.495274	1.15084	0.202684	0.000393447	0.017328
NCRNA00188	0.461074	0.429185	0.492963	0.870623	-0.19988	0.000394428	0.017328
C10orf108	0.446379	0.413248	0.47951	0.861813	-0.214554	0.000399471	0.0174132
PPAPDC1B	0.304066	0.269621	0.338511	0.79649	-0.328272	0.000399459	0.0174132
SLC45A3	0.441059	0.378049	0.504068	0.749996	-0.415045	0.000399094	0.0174132
COL4A2	0.551586	0.602186	0.500986	1.202	0.265438	0.000402386	0.017495
HLX	0.605297	0.66212	0.548474	1.2072	0.271669	0.000414539	0.0179769
GPR180	0.471393	0.538815	0.403971	1.3338	0.415541	0.000417485	0.0180581
SCN1B	0.62066	0.671619	0.569701	1.1789	0.237437	0.000425271	0.0183408
FAM65C	0.618554	0.653541	0.583567	1.11991	0.163379	0.000426201	0.0183408
C1orf216	0.859304	0.895827	0.822781	1.08878	0.122711	0.000430324	0.018471
FRMD4B	0.405221	0.346814	0.463629	0.748042	-0.418809	0.00044011	0.0185989
GATM	0.571034	0.496726	0.645343	0.769708	-0.377616	0.000441179	0.0185989
KLF14	0.296101	0.390519	0.201684	1.93629	0.953298	0.000442147	0.0185989
C2orf3	0.0850358	0.0741473	0.0959242	0.772978	-0.3715	0.0004421	0.0185989
EML1	0.330497	0.406517	0.254477	1.59746	0.675779	0.000441791	0.0185989
CRCP	0.539382	0.499134	0.579631	0.861124	-0.215708	0.000436929	0.0185989
PLEKHO1	0.616806	0.669031	0.56458	1.18501	0.244896	0.000439408	0.0185989
TIMP2	0.485929	0.543299	0.428558	1.26774	0.342257	0.00044123	0.0185989
DHFR	0.490971	0.442015	0.539927	0.818657	-0.288669	0.000446363	0.0186144
CD6	0.725993	0.763965	0.688021	1.11038	0.151053	0.00044694	0.0186144
DNAH6	0.195738	0.158853	0.232622	0.68288	-0.550296	0.000446671	0.0186144
ADAM12	0.616638	0.664109	0.569166	1.16681	0.22257	0.000445905	0.0186144
NOD1	0.672037	0.715042	0.629031	1.13674	0.184897	0.000449102	0.0186583
MTMR11	0.294254	0.251603	0.336906	0.746804	-0.421199	0.000459146	0.0187118
TNFSF10	0.651598	0.721864	0.581332	1.24174	0.312364	0.000462316	0.0187118
MGAT1	0.618018	0.65385	0.582186	1.12309	0.167478	0.000454381	0.0187118
FUT7	0.675753	0.721762	0.629743	1.14612	0.196761	0.000459108	0.0187118
GFOD1	0.528457	0.566334	0.490581	1.15441	0.207161	0.00045645	0.0187118
CHDH	0.537783	0.447109	0.628456	0.71144	-0.491186	0.000464642	0.0187118
HNF1B	0.26486	0.221961	0.307758	0.72122	-0.471489	0.000464847	0.0187118
MPL	0.164257	0.126854	0.20166	0.629045	-0.668764	0.000461369	0.0187118
RNF43	0.437196	0.373627	0.500765	0.746113	-0.422534	0.00046297	0.0187118
FBLN7	0.70409	0.743302	0.664877	1.11795	0.160861	0.000460104	0.0187118
TRPC4	0.578944	0.631522	0.526366	1.19978	0.262767	0.00045277	0.0187118
ZKSCAN1	0.566354	0.484306	0.648401	0.746925	-0.420965	0.00046109	0.0187118
SPN	0.801699	0.839775	0.763623	1.09972	0.137142	0.000463027	0.0187118
TRIM8	0.691867	0.6266	0.757134	0.827594	-0.273005	0.000466728	0.0187427
EMILIN1	0.580989	0.617121	0.544857	1.13263	0.179677	0.000468511	0.0187694
MFSD6L	0.362445	0.330013	0.394877	0.835738	-0.258878	0.000469798	0.0187763
TMEM204	0.594082	0.616648	0.571517	1.07897	0.10965	0.000481361	0.0191928
RNASE4	0.665875	0.594385	0.737364	0.806095	-0.310979	0.000484628	0.0192774
CIRH1A	0.858798	0.87132	0.846276	1.02959	0.0420747	0.000485827	0.0192795
C12orf59	0.638442	0.697974	0.57891	1.20567	0.269834	0.00049649	0.0196563
RGNEF	0.544522	0.47289	0.616153	0.767488	-0.381784	0.000500712	0.0197565
ROBO4	0.702861	0.744275	0.661448	1.12522	0.170208	0.000501368	0.0197565
KLHDC2	0.451255	0.406198	0.496313	0.818431	-0.289067	0.00051315	0.0201735
SMG7	0.562924	0.494652	0.631196	0.783674	-0.351674	0.000518309	0.0202345
LGR4	0.431478	0.378426	0.484529	0.781019	-0.356571	0.000516344	0.0202345
IL1RAP	0.231932	0.318096	0.145768	2.18221	1.12579	0.0005177	0.0202345
TRIM2	0.490231	0.415076	0.565386	0.734146	-0.44586	0.000522161	0.0203377
SLC2A9	0.696989	0.736791	0.657187	1.12113	0.164951	0.000524858	0.0203955
TMPRSS9	0.632324	0.684357	0.58029	1.17933	0.237973	0.000529559	0.0204836
DEPDC6	0.559798	0.479824	0.639773	0.749991	-0.415054	0.000529239	0.0204836
KRTAP5_8	0.471531	0.532865	0.410196	1.29905	0.377458	0.000540584	0.0206724
PLEKHH3	0.236876	0.195308	0.278444	0.701427	-0.511635	0.000539769	0.0206724
MGAT4B	0.470255	0.426794	0.513717	0.830796	-0.267434	0.000537929	0.0206724
SYS1	0.863553	0.89497	0.832135	1.07551	0.105021	0.000539488	0.0206724
ZEB2	0.597886	0.673037	0.522735	1.28753	0.364605	0.000536904	0.0206724
ATP5B	0.259815	0.227225	0.292404	0.77709	-0.363846	0.000546876	0.0207884
MRGPRF	0.847542	0.878952	0.816132	1.07697	0.106983	0.000547587	0.0207884
EDEM1	0.680456	0.752931	0.60798	1.23841	0.308495	0.000548558	0.0207884
STEAP4	0.896292	0.908123	0.884461	1.02675	0.0380891	0.000546649	0.0207884
CORO1A	0.759293	0.800602	0.717984	1.11507	0.157133	0.000553124	0.0209143
SFTPA1	0.582552	0.628614	0.536489	1.17172	0.228625	0.00055467	0.0209257
SLC8A1	0.33021	0.419967	0.240453	1.74657	0.804522	0.000563456	0.0211832
C12orf71	0.884169	0.912239	0.856099	1.06558	0.0916342	0.000564013	0.0211832
PAK4	0.35768	0.323802	0.391558	0.826958	-0.274114	0.00056806	0.0211933
TM9SF3	0.688322	0.605228	0.771416	0.784567	-0.350031	0.000567926	0.0211933
FAM78A	0.688661	0.744763	0.63256	1.17738	0.23558	0.000567228	0.0211933
CDC14B	0.281254	0.230932	0.331576	0.696468	-0.521872	0.000577289	0.021198
ELANE	0.654928	0.704165	0.605692	1.16258	0.217329	0.000577408	0.021198
ANKMY2	0.500517	0.431037	0.569996	0.75621	-0.403142	0.000578265	0.021198
UVRAG	0.623579	0.70545	0.541707	1.30227	0.381029	0.000574344	0.021198
FBXL14	0.686157	0.621251	0.751062	0.827164	-0.273754	0.000571562	0.021198
HNF1A	0.48038	0.45245	0.50831	0.890105	-0.167952	0.000573902	0.021198
THADA	0.691753	0.626767	0.75674	0.828246	-0.271869	0.000575946	0.021198
PIM1	0.685559	0.721985	0.649133	1.11223	0.153454	0.000576956	0.021198
PTX3	0.341284	0.462458	0.220109	2.10104	1.07111	0.000581119	0.0212563
LUZP1	0.410481	0.455409	0.365554	1.2458	0.317077	0.000591315	0.0214891
HOMER1	0.362858	0.474151	0.251564	1.88481	0.91442	0.000590656	0.0214891
ADPRHL1	0.352743	0.317128	0.388359	0.816585	-0.292324	0.000590363	0.0214891
SEC61A1	0.0889633	0.0756395	0.102287	0.739483	-0.435412	0.000600515	0.0217764
FAM190B	0.801874	0.839315	0.764432	1.09796	0.134824	0.000609942	0.0220707
FLAD1	0.0845248	0.0737016	0.095348	0.772975	-0.371507	0.000612004	0.0220978
DSE	0.670743	0.732759	0.608727	1.20376	0.267545	0.00063814	0.0222009
FAM54B	0.659974	0.711439	0.608508	1.16915	0.225464	0.000631041	0.0222009
GPC6	0.234444	0.32532	0.143568	2.26596	1.18013	0.000622445	0.0222009
ARHGAP30	0.619821	0.66526	0.574382	1.15822	0.211906	0.000622244	0.0222009
MTP18	0.271302	0.234989	0.307615	0.763905	-0.388535	0.000617001	0.0222009
FAM84B	0.304802	0.270652	0.338952	0.798494	-0.324646	0.00062705	0.0222009
GNB4	0.627343	0.697587	0.557099	1.25218	0.324439	0.000630002	0.0222009
PKD1L2	0.747878	0.78098	0.714775	1.09262	0.127796	0.000633698	0.0222009
MS4A7	0.679834	0.743913	0.615754	1.20813	0.27278	0.000618098	0.0222009
XRCC4	0.731776	0.661157	0.802396	0.823979	-0.279321	0.000634071	0.0222009
FGR	0.75512	0.785068	0.725172	1.0826	0.114494	0.000623915	0.0222009
FAM129B	0.244748	0.197699	0.291797	0.677523	-0.561658	0.000629227	0.0222009
CTNNAL1	0.665234	0.579196	0.751273	0.770953	-0.375286	0.000624141	0.0222009
DIO3OS	0.464721	0.422388	0.507054	0.833023	-0.263572	0.000620255	0.0222009
OXER1	0.623563	0.673369	0.573757	1.17361	0.230959	0.000637952	0.0222009
SLC22A23	0.473196	0.422616	0.523776	0.806865	-0.309601	0.000632998	0.0222009
SIAE	0.766794	0.705627	0.827961	0.852247	-0.230656	0.000638609	0.0222009
MRPL48	0.346912	0.298104	0.39572	0.753322	-0.408662	0.000635509	0.0222009
CDT1	0.0872931	0.0627355	0.111851	0.560886	-0.834221	0.000646629	0.0223414
KLKB1	0.472435	0.410704	0.534166	0.76887	-0.379188	0.000644036	0.0223414
MS4A8B	0.427058	0.368893	0.485224	0.760254	-0.395447	0.000646633	0.0223414
ARHGAP9	0.717817	0.768365	0.667269	1.15151	0.203523	0.000651735	0.0224435
LOC200030	0.33493	0.372292	0.297567	1.25112	0.323216	0.000652256	0.0224435
AKR1C4	0.575309	0.513656	0.636961	0.806417	-0.310401	0.00065592	0.0225235
CLCA1	0.752708	0.800826	0.704591	1.13658	0.184704	0.000659108	0.0225869
BMP1	0.33408	0.385761	0.2824	1.36601	0.449969	0.000670312	0.022871
HLCS	0.307954	0.262592	0.353315	0.743223	-0.428132	0.000671477	0.022871
PYGL	0.294493	0.377963	0.211023	1.7911	0.840843	0.000670474	0.022871
GLT25D2	0.628313	0.531117	0.72551	0.732059	-0.449967	0.00067342	0.0228908
ADORA3	0.756422	0.793935	0.718909	1.10436	0.143212	0.000677938	0.0229056
PANX1	0.504956	0.581933	0.427979	1.35972	0.443313	0.000676821	0.0229056
YIF1A	0.353034	0.321883	0.384186	0.837833	-0.255266	0.000675891	0.0229056
CORIN	0.634727	0.688262	0.581192	1.18422	0.243943	0.000681992	0.0229964
MFAP2	0.612615	0.648748	0.576482	1.12536	0.170384	0.000687785	0.0231453
MYL4	0.815683	0.839576	0.791789	1.06035	0.0845464	0.000690936	0.023205
CYR61	0.602203	0.662104	0.542302	1.22091	0.287961	0.000695335	0.0233062
GPR21	0.758288	0.809448	0.707128	1.1447	0.194969	0.000698113	0.0233528
NUP153	0.648858	0.70546	0.592255	1.19114	0.252346	0.000704202	0.0235097
TMEM177	0.499719	0.444217	0.555222	0.800071	-0.3218	0.000705869	0.0235187
FBLN2	0.726123	0.780542	0.671703	1.16203	0.216651	0.000708493	0.0235595
CYP1B1	0.625879	0.677943	0.573815	1.18147	0.240577	0.000711077	0.0235988
DGKI	0.456649	0.517419	0.395879	1.30701	0.386274	0.000716385	0.02372
RPP21	0.237886	0.209963	0.265809	0.789903	-0.340253	0.00071755	0.02372
SLC2A11	0.79887	0.825436	0.772304	1.0688	0.0959874	0.000723701	0.0238764
C9orf70	0.487421	0.402214	0.572629	0.702398	-0.509639	0.000726716	0.0239113
ID3	0.675616	0.732514	0.618718	1.18392	0.243575	0.0007276	0.0239113
CLEC4A	0.817329	0.851088	0.78357	1.08617	0.119246	0.000732389	0.0240071
B3GNTL1	0.291644	0.335384	0.247905	1.35287	0.436026	0.00073343	0.0240071
LGMN	0.757893	0.800703	0.715084	1.11973	0.163154	0.000734795	0.0240071
RAB42	0.379195	0.430515	0.327876	1.31304	0.392916	0.000737906	0.0240315
CTSE	0.571735	0.501551	0.641919	0.78133	-0.355995	0.000738397	0.0240315
MN1	0.733159	0.757254	0.709065	1.06796	0.0948586	0.000740027	0.024038
SLC6A1	0.68718	0.744266	0.630093	1.1812	0.240253	0.000743302	0.0240979
VTI1B	0.321935	0.266166	0.377704	0.704693	-0.504934	0.00074599	0.0241385
DPP6	0.551906	0.588795	0.515016	1.14325	0.193147	0.00075471	0.0243496
ZBTB2	0.82195	0.867092	0.776808	1.11622	0.158626	0.000755408	0.0243496
SRD5A3	0.628758	0.558157	0.69936	0.798097	-0.325365	0.000759277	0.0243809
REEP3	0.122628	0.109523	0.135734	0.806893	-0.309551	0.000759041	0.0243809
SEMA3B	0.399178	0.352191	0.446165	0.789373	-0.34122	0.000763169	0.0244592
CD1D	0.345308	0.430234	0.260382	1.65232	0.724495	0.000772774	0.0246263
MARK2	0.380912	0.349062	0.412761	0.845677	-0.241822	0.00077214	0.0246263
BEST1	0.752921	0.795656	0.710186	1.12035	0.163949	0.000770655	0.0246263
POLN	0.776001	0.812262	0.739739	1.09804	0.134928	0.000778833	0.0247725
ITGA11	0.468619	0.555819	0.38142	1.45724	0.543234	0.000785092	0.0248758
RP1L1	0.580609	0.664658	0.496559	1.33853	0.420647	0.000786516	0.0248758
NFAT5	0.671822	0.749804	0.593839	1.26264	0.336442	0.000785882	0.0248758
SLC10A4	0.673432	0.724232	0.622632	1.16318	0.218072	0.000790971	0.0249698
TMC8	0.603115	0.638916	0.567315	1.12621	0.171476	0.000802485	0.0252858
PADI2	0.786226	0.854234	0.718219	1.18938	0.250207	0.000808774	0.0254363
PCDHGA11	0.487883	0.567452	0.408314	1.38975	0.474822	0.00081706	0.0255536
FAM124B	0.766324	0.805505	0.727143	1.10777	0.147654	0.000815473	0.0255536
CD79A	0.755694	0.80005	0.711338	1.12471	0.169554	0.000816487	0.0255536
CHSY1	0.413257	0.474016	0.352497	1.34474	0.427327	0.000820668	0.0256189
RIMS3	0.728783	0.759328	0.698237	1.08749	0.121005	0.000830639	0.0256953
C16orf74	0.675815	0.739036	0.612594	1.2064	0.270714	0.000830754	0.0256953
GIMAP1	0.627834	0.688269	0.5674	1.21302	0.278606	0.00082986	0.0256953
PLA2G4D	0.158561	0.142976	0.174147	0.821004	-0.284539	0.000828712	0.0256953
CRLS1	0.470934	0.401747	0.54012	0.743812	-0.426991	0.000824742	0.0256953
GLI2	0.534827	0.575704	0.49395	1.16551	0.220962	0.000836407	0.0258227
NR2F1	0.559995	0.608752	0.511238	1.19074	0.251858	0.000842912	0.0259759
TMEM194B	0.513861	0.453363	0.574359	0.789338	-0.341286	0.000870202	0.0266703
SCG5	0.602498	0.509301	0.695695	0.732074	-0.449938	0.000869264	0.0266703
ANKRD35	0.43787	0.473622	0.402118	1.17782	0.236117	0.000867655	0.0266703
NDOR1	0.513573	0.476367	0.55078	0.864895	-0.209403	0.000879196	0.0267843
COL6A3	0.703944	0.741417	0.666472	1.11245	0.153742	0.000876824	0.0267843
PDE4D	0.720961	0.652342	0.78958	0.826189	-0.275457	0.000881275	0.0267843
SH3GL1	0.410132	0.471532	0.348732	1.35213	0.435239	0.000878572	0.0267843
PURG	0.36587	0.431698	0.300041	1.4388	0.524865	0.00088188	0.0267843
SNAP29	0.203364	0.179807	0.226921	0.792378	-0.335739	0.000886659	0.0268367
C9orf64	0.233531	0.201742	0.265321	0.76037	-0.395227	0.000886793	0.0268367
GLS	0.798666	0.839557	0.757776	1.10792	0.147857	0.000892546	0.0268853
RAD50	0.223967	0.169211	0.278723	0.607094	-0.720009	0.000893193	0.0268853
NAALADL1	0.371184	0.412916	0.329453	1.25334	0.325775	0.000890339	0.0268853
C17orf87	0.609131	0.651888	0.566373	1.15099	0.202872	0.000897835	0.0269767
MED13	0.0333961	0.0367265	0.0300657	1.22154	0.288702	0.000920189	0.027005
SLC43A3	0.228341	0.315251	0.141431	2.22901	1.1564	0.000912723	0.027005
MMP9	0.173545	0.204144	0.142946	1.42813	0.514124	0.000906711	0.027005
C2orf88	0.679802	0.616466	0.743138	0.829545	-0.269608	0.000913189	0.027005
RASSF6	0.654671	0.575091	0.73425	0.783236	-0.352481	0.000918095	0.027005
STK24	0.540946	0.476169	0.605723	0.786118	-0.347182	0.000909301	0.027005
ELL2	0.253337	0.293236	0.213438	1.37387	0.458244	0.000913684	0.027005
ITGB3	0.685195	0.716147	0.654244	1.09462	0.130427	0.000906236	0.027005
CD97	0.383287	0.353202	0.413372	0.854441	-0.226948	0.000915288	0.027005
TCF7L1	0.611841	0.659153	0.56453	1.16762	0.223565	0.000906286	0.027005
C17orf72	0.179085	0.215332	0.142837	1.50754	0.592193	0.000918678	0.027005
WDR17	0.23963	0.333012	0.146247	2.27705	1.18717	0.000920641	0.027005
C10orf72	0.748314	0.791886	0.704742	1.12365	0.168199	0.000921246	0.027005
C1orf150	0.775519	0.840869	0.71017	1.18404	0.243716	0.000919968	0.027005
LOC145837	0.54647	0.471318	0.621622	0.758206	-0.399338	0.000924504	0.0270064
VOPP1	0.222381	0.26758	0.177181	1.51021	0.59475	0.000924207	0.0270064
CCL23	0.51173	0.603734	0.419726	1.4384	0.524464	0.000926259	0.0270108
MKNK2	0.365375	0.329586	0.401163	0.821575	-0.283537	0.000935478	0.0270771
RAB5C	0.713469	0.761521	0.665417	1.14443	0.194625	0.000932649	0.0270771
PDCD2L	0.161626	0.142743	0.180509	0.790776	-0.33866	0.000938036	0.0270771
LAMA5	0.261182	0.243983	0.278381	0.876436	-0.190279	0.000937401	0.0270771
ADAT3	0.391469	0.335825	0.447113	0.751098	-0.412927	0.000934255	0.0270771
AGAP8	0.716476	0.74379	0.689162	1.07927	0.110052	0.000938188	0.0270771
MRPL49	0.0981405	0.0861156	0.110165	0.781694	-0.355324	0.000940718	0.0271036
NCRNA00093	0.82718	0.779308	0.875053	0.890583	-0.167177	0.000945253	0.0271413
IYD	0.443009	0.385581	0.500437	0.770487	-0.376158	0.000944198	0.0271413
ZDHHC1	0.55509	0.50216	0.60802	0.825893	-0.275973	0.000956815	0.0273334
C2orf61	0.613457	0.564904	0.662011	0.853315	-0.22885	0.000954903	0.0273334
AFAP1	0.714051	0.783065	0.645038	1.21398	0.27975	0.000955481	0.0273334
RAB5A	0.492271	0.417197	0.567346	0.735349	-0.4435	0.000962606	0.0274522
FAT4	0.370012	0.44266	0.297364	1.48862	0.573971	0.000965739	0.0274676
RASSF5	0.581357	0.615244	0.547469	1.1238	0.168381	0.000966547	0.0274676
TM4SF5	0.374465	0.333595	0.415335	0.803196	-0.316175	0.000968043	0.0274676
TNN	0.593651	0.640587	0.546714	1.1717	0.228609	0.000972486	0.0275472
ICAM4	0.286879	0.354597	0.219162	1.61797	0.694182	0.000977336	0.0276381
NTN3	0.0365646	0.0494373	0.0236919	2.08667	1.0612	0.000979801	0.0276416
KLHL14	0.779305	0.821862	0.736749	1.11553	0.157723	0.000980747	0.0276416
GPR146	0.663267	0.701213	0.62532	1.12137	0.165258	0.000990416	0.0278675
ACAA1	0.443414	0.394872	0.491956	0.802657	-0.317145	0.000999158	0.0279731
SLC6A19	0.900204	0.866839	0.933569	0.928522	-0.106992	0.000998534	0.0279731
RAB11FIP4	0.408712	0.370256	0.447168	0.828003	-0.272293	0.00099839	0.0279731
CCDC68	0.457156	0.406151	0.508162	0.799254	-0.323273	0.00100245	0.0280188
ACY3	0.31268	0.27291	0.352451	0.774321	-0.368997	0.00100819	0.0281323
WWP1	0.504367	0.427971	0.580764	0.736911	-0.440438	0.00101084	0.0281597
PPP1R13B	0.131879	0.115772	0.147986	0.782316	-0.354176	0.00101621	0.0281691
ALPK2	0.638279	0.693814	0.582743	1.1906	0.251688	0.00101508	0.0281691
TRAF3	0.723452	0.759458	0.687446	1.10475	0.143724	0.00101501	0.0281691
ACAP1	0.560993	0.606682	0.515305	1.17733	0.235513	0.00101844	0.0281846
NR4A2	0.746518	0.785334	0.707702	1.10969	0.150163	0.00102385	0.0282878
SERTAD2	0.75651	0.797169	0.715851	1.1136	0.155227	0.00102565	0.028291
TSGA10	0.254013	0.217304	0.290721	0.747466	-0.419919	0.0010288	0.0283317
C22orf9	0.762514	0.813836	0.711192	1.14433	0.194499	0.00103353	0.0284153
SCARF1	0.704063	0.750878	0.657249	1.14246	0.192138	0.00104024	0.0284603
RBM11	0.160214	0.23983	0.0805981	2.97562	1.57319	0.00103745	0.0284603
TNFAIP8L2	0.832265	0.865629	0.798901	1.08353	0.115733	0.00103966	0.0284603
FYN	0.55987	0.619622	0.500118	1.23895	0.309121	0.00105163	0.0287253
GALNT1	0.840276	0.869912	0.810641	1.07312	0.101806	0.00105925	0.0287849
C6orf223	0.448011	0.404489	0.491533	0.822914	-0.281187	0.00105563	0.0287849
HYAL1	0.456053	0.3817	0.530406	0.719637	-0.474658	0.00106322	0.0287849
GATSL2	0.208895	0.168794	0.248996	0.677898	-0.560859	0.00106408	0.0287849
UBD	0.781225	0.833927	0.728523	1.14468	0.194947	0.00105868	0.0287849
LOC645323	0.350529	0.429592	0.271466	1.58249	0.662193	0.00106306	0.0287849
ACBD5	0.492454	0.431918	0.552989	0.781061	-0.356492	0.00106851	0.0288238
GPR55	0.740719	0.785168	0.69627	1.12768	0.173356	0.00106936	0.0288238
SLC4A2	0.489429	0.435945	0.542912	0.802975	-0.316573	0.00107066	0.0288238
RGS19	0.0549853	0.0665852	0.0433855	1.53474	0.61799	0.0010739	0.0288648
PLAU	0.670102	0.724244	0.615961	1.17579	0.233635	0.00108245	0.0290483
CRB3	0.25502	0.22513	0.284909	0.790184	-0.339739	0.00109551	0.0290953
C2orf29	0.690195	0.631584	0.748807	0.843454	-0.245619	0.00109352	0.0290953
ERG	0.717568	0.768549	0.666587	1.15296	0.205345	0.0010987	0.0290953
DCLK2	0.840536	0.872184	0.808888	1.07825	0.108692	0.00109976	0.0290953
KCTD6	0.541122	0.47043	0.611815	0.768908	-0.379117	0.00109717	0.0290953
RFWD2	0.382151	0.326179	0.438122	0.744495	-0.425667	0.00109711	0.0290953
LIMS3_LOC440895	0.559262	0.607526	0.510997	1.1889	0.249631	0.00109103	0.0290953
ACOX1	0.445593	0.387152	0.504034	0.768106	-0.380622	0.00109774	0.0290953
IL28RA	0.0923544	0.0745718	0.110137	0.677082	-0.562598	0.00109394	0.0290953
ADAP2	0.602425	0.646327	0.558524	1.15721	0.210645	0.0011125	0.0291458
SLC35F2	0.137305	0.177945	0.0966649	1.84084	0.880364	0.00111532	0.0291458
ENOX1	0.618591	0.67152	0.565663	1.18714	0.247486	0.00111238	0.0291458
ITPKC	0.355537	0.322928	0.388147	0.831975	-0.265388	0.00111553	0.0291458
DOCK8	0.843568	0.868044	0.819092	1.05976	0.0837432	0.00111259	0.0291458
BRMS1	0.174744	0.150096	0.199393	0.752766	-0.409727	0.00111212	0.0291458
EFEMP1	0.768153	0.805733	0.730572	1.10288	0.141275	0.00110894	0.0291458
PKD2	0.853898	0.874623	0.833173	1.04975	0.0700459	0.001106	0.0291458
AAMP	0.671976	0.618958	0.724994	0.853742	-0.228128	0.00111803	0.0291659
SDCBP2	0.338779	0.295219	0.382339	0.77214	-0.373066	0.0011199	0.0291695
TAF1A	0.618857	0.546763	0.69095	0.79132	-0.337667	0.00112396	0.0292299
SPON2	0.522946	0.590602	0.45529	1.2972	0.3754	0.00112657	0.0292525
CCNI	0.843045	0.889232	0.796859	1.11592	0.158236	0.00113755	0.0294922
C14orf43	0.104604	0.135462	0.0737452	1.8369	0.877272	0.00114038	0.0295201
KLRG1	0.790301	0.831254	0.749348	1.1093	0.149654	0.00114231	0.0295247
EBF1	0.287013	0.343359	0.230666	1.48855	0.573912	0.00114923	0.0296579
INPP5J	0.332411	0.292833	0.371989	0.787209	-0.345181	0.00115679	0.0298072
PDE11A	0.351008	0.319448	0.382568	0.83501	-0.260134	0.00116475	0.0299665
FOXP1	0.687769	0.624621	0.750916	0.831813	-0.26567	0.00116656	0.0299672
RNF216	0.589937	0.64618	0.533694	1.21077	0.275924	0.00116976	0.0300038
TMEM184A	0.31276	0.280416	0.345105	0.812552	-0.299468	0.00118315	0.0302386
TPM3	0.329226	0.29575	0.362702	0.815409	-0.294404	0.00118431	0.0302386
CCDC24	0.306062	0.269775	0.342348	0.788016	-0.343704	0.00118261	0.0302386
DCK	0.617433	0.680501	0.554364	1.22753	0.295763	0.00119092	0.0303612
FAM5C	0.616756	0.734233	0.499278	1.47059	0.556394	0.00119622	0.0304041
LOC389634	0.393511	0.48358	0.303442	1.59365	0.672333	0.00119615	0.0304041
CXCL5	0.560728	0.637959	0.483496	1.31947	0.399959	0.00119814	0.030407
CIB1	0.316214	0.263289	0.369138	0.713251	-0.487518	0.00120552	0.0305482
GBF1	0.382299	0.32138	0.443218	0.725105	-0.463739	0.00120801	0.0305654
CEACAM3	0.703477	0.756828	0.650126	1.16413	0.219247	0.00121028	0.0305768
SMAD6	0.356954	0.32383	0.390078	0.830168	-0.268525	0.00121413	0.030628
SFTPA2	0.400191	0.362671	0.437711	0.828562	-0.271318	0.00122228	0.0307876
KIAA1949	0.29585	0.381534	0.210166	1.81539	0.86028	0.00122523	0.0308157
P2RX7	0.885072	0.904534	0.865611	1.04497	0.0634558	0.00122884	0.0308604
C20orf195	0.333938	0.383611	0.284266	1.34948	0.432401	0.0012444	0.0311119
RAD51L3	0.796609	0.837749	0.755469	1.10891	0.149145	0.00124276	0.0311119
KLHL6	0.669344	0.708531	0.630157	1.12437	0.169118	0.00124192	0.0311119
FGF1	0.844642	0.880195	0.809089	1.08788	0.121524	0.00125339	0.03129
KCTD4	0.894231	0.926897	0.861565	1.07583	0.10545	0.00126533	0.0313052
C1orf106	0.594962	0.546003	0.643922	0.847933	-0.237978	0.00126888	0.0313052
LASP1	0.0976607	0.113413	0.0819089	1.38462	0.469489	0.00125727	0.0313052
CLEC14A	0.608316	0.630047	0.586585	1.07409	0.103118	0.00126119	0.0313052
C20orf151	0.343997	0.316815	0.37118	0.853534	-0.22848	0.00125859	0.0313052
C1orf35	0.312494	0.275166	0.349822	0.786587	-0.346321	0.0012659	0.0313052
C1orf144	0.65132	0.693849	0.608791	1.13972	0.188674	0.00126661	0.0313052
EMCN	0.812984	0.851157	0.774811	1.09853	0.13558	0.00126736	0.0313052
RPP30	0.156049	0.221643	0.0904556	2.45029	1.29295	0.00127787	0.0314808
HTRA1	0.817067	0.846488	0.787647	1.0747	0.103939	0.0012907	0.0317504
PTN	0.326694	0.39504	0.258348	1.5291	0.612686	0.0012975	0.0318712
SERPINE1	0.755436	0.794683	0.71619	1.1096	0.150037	0.00130811	0.0320382
STK11IP	0.113453	0.0940513	0.132855	0.707923	-0.498336	0.0013074	0.0320382
TACC2	0.488446	0.411609	0.565283	0.728146	-0.457701	0.0013113	0.0320696
LOC100124692	0.30241	0.244183	0.360637	0.677086	-0.562589	0.00132159	0.0322744
SHISA9	0.411983	0.489757	0.334209	1.46542	0.551315	0.00132869	0.0324008
IL31RA	0.342533	0.403352	0.281714	1.43178	0.51781	0.00133823	0.0324976
SACS	0.385272	0.487473	0.283072	1.72208	0.784154	0.00133823	0.0324976
PLXNA4	0.42257	0.495445	0.349696	1.41679	0.502625	0.00133846	0.0324976
SRGN	0.700041	0.739236	0.660846	1.11862	0.16172	0.00136324	0.0330517
IL17RC	0.211586	0.191117	0.232055	0.823585	-0.280011	0.00136878	0.0331197
ISM1	0.328539	0.454314	0.202764	2.24061	1.16389	0.00136998	0.0331197
C21orf129	0.468034	0.432249	0.503818	0.857947	-0.22104	0.00137518	0.0331976
XYLT1	0.826036	0.852109	0.799964	1.06518	0.0911023	0.00137899	0.0332418
LBH	0.644034	0.694174	0.593894	1.16885	0.225092	0.00139386	0.0334068
C11orf75	0.415841	0.354297	0.477386	0.742161	-0.430197	0.00139471	0.0334068
EMX2OS	0.363342	0.449353	0.27733	1.62028	0.696244	0.00139576	0.0334068
TMEM195	0.230825	0.183279	0.278371	0.658398	-0.602968	0.00138999	0.0334068
ARHGAP26	0.456375	0.418275	0.494475	0.845896	-0.241449	0.00138823	0.0334068
NRXN3	0.381247	0.471261	0.291233	1.61816	0.694353	0.00139922	0.0334421
CD58	0.325728	0.361676	0.28978	1.2481	0.319738	0.0014051	0.0335351
CACNA2D4	0.745421	0.826882	0.66396	1.24538	0.316585	0.00141079	0.0336232
ZNF860	0.260546	0.222452	0.298639	0.744887	-0.424907	0.00142	0.0337044
LYSMD1	0.241591	0.212471	0.270711	0.784862	-0.34949	0.00141727	0.0337044
THSD7A	0.460592	0.529718	0.391467	1.35316	0.436334	0.00142021	0.0337044
CDK14	0.621706	0.694543	0.54887	1.2654	0.339599	0.00142349	0.0337348
ECH1	0.192549	0.151852	0.233247	0.651034	-0.619195	0.00142678	0.033765
ZNF385B	0.436948	0.511982	0.361914	1.41465	0.500448	0.00143161	0.0338218
LCP2	0.668577	0.706573	0.63058	1.12051	0.164161	0.00143319	0.0338218
HCLS1	0.661594	0.702238	0.62095	1.13091	0.177483	0.00143948	0.0338277
VIPR2	0.220928	0.276102	0.165755	1.66572	0.736148	0.00143729	0.0338277
IQUB	0.0660879	0.0883485	0.0438272	2.01584	1.01138	0.00143889	0.0338277
CD48	0.697007	0.756833	0.63718	1.18779	0.248275	0.00144678	0.0339519
TRMT61A	0.22718	0.199574	0.254787	0.783298	-0.352367	0.00145349	0.0339673
C2orf15	0.407543	0.350274	0.464812	0.753582	-0.408164	0.00144989	0.0339673
IL4R	0.152545	0.189293	0.115797	1.6347	0.709026	0.00145223	0.0339673
CCT6P1	0.814261	0.777464	0.851058	0.913526	-0.130482	0.0014649	0.0341865
CD93	0.542787	0.575855	0.509719	1.12975	0.176003	0.00147009	0.03426
STXBP6	0.270112	0.222698	0.317526	0.701354	-0.511786	0.00147244	0.0342674
TMC4	0.119577	0.10482	0.134334	0.780299	-0.357901	0.00149084	0.0343696
MYO1G	0.803186	0.836945	0.769427	1.08775	0.121349	0.00149527	0.0343696
P2RY14	0.812122	0.847599	0.776646	1.09136	0.126124	0.00149681	0.0343696
THBS3	0.55393	0.605449	0.502412	1.20508	0.269134	0.00149726	0.0343696
SLC7A5P2	0.0890294	0.0989686	0.0790903	1.25134	0.32347	0.00148177	0.0343696
CDK6	0.581197	0.68695	0.475445	1.44486	0.530927	0.00149084	0.0343696
EIF3J	0.5819	0.509132	0.654669	0.777694	-0.362725	0.00149617	0.0343696
DRD4	0.756333	0.795499	0.717166	1.10923	0.149554	0.00148453	0.0343696
TMCO3	0.593982	0.519213	0.668751	0.776393	-0.365142	0.00148936	0.0343696
HARS2	0.250264	0.2263	0.274229	0.825222	-0.277146	0.00148494	0.0343696
RAB11FIP1	0.556062	0.493868	0.618257	0.798807	-0.324082	0.00151674	0.0347693
BAT5	0.725364	0.666706	0.784022	0.850366	-0.233844	0.00152577	0.0349287
KLHDC9	0.555234	0.486459	0.624009	0.77957	-0.35925	0.00153389	0.0350669
ALPL	0.767465	0.806435	0.728494	1.10699	0.14664	0.00154126	0.0351701
LOC148709	0.363	0.327173	0.398827	0.820339	-0.285707	0.00154468	0.0351701
TMEM62	0.609159	0.560598	0.657719	0.852337	-0.230505	0.00154271	0.0351701
TMEM26	0.323103	0.427788	0.218418	1.95857	0.969802	0.00154809	0.0352001
TMEM90B	0.402317	0.467033	0.337601	1.38339	0.468208	0.00155477	0.0352939
CKS2	0.358202	0.319589	0.396815	0.805385	-0.312249	0.00155641	0.0352939
TXLNB	0.624343	0.680018	0.568668	1.19581	0.257986	0.00156671	0.0354799
DHCR24	0.52815	0.465574	0.590726	0.788138	-0.34348	0.00157139	0.035538
LYPD1	0.273913	0.358053	0.189773	1.88674	0.915898	0.00158982	0.0359064
SPATA2	0.403193	0.364651	0.441735	0.825496	-0.276667	0.00159477	0.03597
PRKG2		0.399255				0.00160384	0.0360778
BCMO1	0.354435	0.303425	0.405446	0.748372	-0.418173	0.00160344	0.0360778
NCRNA00175	0.510303	0.450399	0.570206	0.789888	-0.340279	0.00160847	0.0361337
SEMA4D	0.417926	0.475041	0.360811	1.31659	0.396808	0.00161556	0.0362336
ZDBF2	0.468151	0.548243	0.38806	1.41278	0.498538	0.00161723	0.0362336
APEH	0.451144	0.410683	0.491605	0.835392	-0.259475	0.00162148	0.0362806
CPNE4	0.182113	0.247421	0.116806	2.11823	1.08286	0.00162632	0.0363405
NDUFS1	0.192271	0.165402	0.21914	0.754779	-0.405874	0.00163234	0.0364266
RNPEP	0.262771	0.233472	0.292069	0.799375	-0.323056	0.00163755	0.0364296
PRRG2	0.282611	0.244957	0.320265	0.764857	-0.386739	0.00163896	0.0364296
WIT1	0.505556	0.572868	0.438244	1.30719	0.386468	0.0016372	0.0364296
LOC134466	0.431577	0.488675	0.374478	1.30495	0.383995	0.00164689	0.0365574
CTRC	0.693422	0.630696	0.756148	0.834091	-0.261724	0.00165328	0.0366328
FGF5	0.276189	0.37026	0.182117	2.03309	1.02367	0.00165464	0.0366328
XRCC1	0.212899	0.181236	0.244563	0.741059	-0.432339	0.0016626	0.0367608
OSR1	0.740072	0.756939	0.723204	1.04665	0.0657742	0.00166795	0.0368307
MS4A6A	0.630859	0.673021	0.588696	1.14324	0.19313	0.00168403	0.0371371
LHX9	0.304466	0.381383	0.227549	1.67605	0.745065	0.00169424	0.0372563
FAM164C	0.150835	0.124363	0.177306	0.701401	-0.511688	0.00169608	0.0372563
NOL10	0.682825	0.742477	0.623173	1.19145	0.252714	0.00169431	0.0372563
EDEM3	0.503157	0.387162	0.619152	0.62531	-0.677357	0.00170428	0.0373539
LOC84989	0.280656	0.235592	0.32572	0.723295	-0.467344	0.00170497	0.0373539
DDR1	0.470587	0.428127	0.513047	0.834478	-0.261054	0.00172511	0.037697
CD248	0.435229	0.476802	0.393656	1.21121	0.276454	0.00172449	0.037697
RUNDC3B	0.148835	0.230142	0.0675278	3.40811	1.76897	0.00173801	0.0379296
SLC25A15	0.522799	0.440857	0.604742	0.729	-0.456009	0.00174095	0.0379445
KRT14	0.858554	0.883379	0.833728	1.05955	0.0834566	0.00174523	0.0379887
DSTN	0.473602	0.396839	0.550365	0.721046	-0.471838	0.00175276	0.0380542
DHRS12	0.341359	0.300094	0.382623	0.784305	-0.350513	0.00175265	0.0380542
USH1C	0.65267	0.600321	0.705019	0.851496	-0.231929	0.00175834	0.0381261
FNIP2	0.71673	0.6512	0.782261	0.832459	-0.264549	0.00176209	0.0381581
LOC731779	0.185816	0.154997	0.216636	0.715471	-0.483034	0.00177235	0.038291
HOMER3	0.0705863	0.0805518	0.0606209	1.32878	0.410103	0.00177277	0.038291
C7orf4	0.715245	0.755057	0.675433	1.11789	0.160772	0.00178457	0.0384964
ATP2C2	0.371791	0.317171	0.42641	0.743815	-0.426983	0.00179272	0.0386227
UCN2	0.658596	0.704318	0.612875	1.1492	0.200634	0.00180896	0.0388479
LAMC1	0.610313	0.669117	0.551508	1.21325	0.278875	0.0018101	0.0388479
RALGDS	0.381796	0.351058	0.412535	0.850978	-0.232807	0.00180661	0.0388479
C5orf30			0.54255			0.00181917	0.0389927
CCDC91	0.770136	0.724237	0.816036	0.887507	-0.172169	0.00182348	0.0390309
COL9A1	0.659138	0.607483	0.710793	0.854655	-0.226586	0.00182559	0.0390309
SYCE1L	0.20719	0.306661	0.10772	2.84684	1.50936	0.00183814	0.039079
GMFG	0.363801	0.403643	0.32396	1.24597	0.317266	0.00183945	0.039079
TMEM149	0.708938	0.747451	0.670424	1.11489	0.156905	0.00183286	0.039079
BCAS1	0.381849	0.345258	0.41844	0.825108	-0.277345	0.00183273	0.039079
BCO2	0.815534	0.778939	0.85213	0.914108	-0.129563	0.00183898	0.039079
TREML2	0.578672	0.629287	0.528058	1.1917	0.253021	0.00185246	0.0393057
PHLPP2	0.847544	0.86052	0.834567	1.0311	0.0441795	0.00185856	0.0393359
ABCA10	0.13386	0.167216	0.100504	1.66377	0.734457	0.00185673	0.0393359
BIN2	0.840122	0.877663	0.802581	1.09355	0.129022	0.00186766	0.0394324
ATP5I	0.234807	0.175171	0.294444	0.59492	-0.749232	0.0018678	0.0394324
MED16	0.401285	0.358326	0.444245	0.806595	-0.310083	0.00187925	0.0394759
SLMAP	0.138543	0.120793	0.156293	0.772861	-0.371719	0.00187595	0.0394759
SFRP2	0.581771	0.628226	0.535316	1.17356	0.230893	0.00187775	0.0394759
CXCL10	0.661862	0.712937	0.610788	1.16724	0.223104	0.00187278	0.0394759
CD163	0.458999	0.533086	0.384911	1.38496	0.469844	0.00188936	0.0395806
STAB2	0.860238	0.836551	0.883925	0.946404	-0.0794714	0.00189129	0.0395806
C1orf162	0.649048	0.721825	0.576271	1.25258	0.324902	0.00189083	0.0395806
KCNK1	0.243503	0.215422	0.271584	0.793206	-0.334232	0.0019135	0.0399462
KBTBD12	0.361397	0.313604	0.40919	0.766403	-0.383825	0.00191323	0.0399462
PAQR4	0.331112	0.30496	0.357264	0.853598	-0.228371	0.00191778	0.0399603
LGALS4	0.460479	0.416757	0.5042	0.826571	-0.274789	0.00191893	0.0399603
LRRC43	0.920364	0.928896	0.911832	1.01871	0.0267479	0.00192444	0.0400254
ANKRD45	0.230547	0.282926	0.178167	1.58798	0.667193	0.00192991	0.0400897
CDK11B	0.526318	0.469585	0.583052	0.805391	-0.312238	0.0019347	0.0401396
ARMC8	0.834433	0.868349	0.800517	1.08474	0.117344	0.00194848	0.0403287
SHISA7	0.221044	0.290281	0.151807	1.91218	0.935216	0.00194861	0.0403287
KIF1C	0.238051	0.212771	0.263332	0.807995	-0.307583	0.00196481	0.040614
TOM1L1	0.418047	0.371216	0.464878	0.798525	-0.324591	0.00197039	0.0406795
KIAA0319L	0.422804	0.362054	0.483554	0.748736	-0.417471	0.00199715	0.0411074
STXBP4	0.797826	0.838795	0.756857	1.10826	0.148298	0.00199844	0.0411074
FYB	0.814204	0.843284	0.785125	1.07408	0.103097	0.00199695	0.0411074
CARD8	0.734805	0.776457	0.693154	1.12018	0.16373	0.00200543	0.0412007
C1orf97	0.206911	0.171894	0.241928	0.710519	-0.493056	0.00202057	0.0413149
ABL2	0.576185	0.664686	0.487685	1.36294	0.446723	0.002016	0.0413149
SALL2	0.365656	0.424131	0.307182	1.38072	0.465418	0.00201959	0.0413149
TCF20	0.833067	0.862512	0.803621	1.07328	0.102029	0.00202121	0.0413149
ICAM1	0.279273	0.350597	0.207949	1.68597	0.75358	0.00202327	0.0413149
IKZF4	0.523552	0.558712	0.488392	1.14398	0.194064	0.002031	0.0414226
C10orf95	0.458096	0.417571	0.498622	0.837449	-0.255926	0.00204167	0.041587
NALCN	0.432256	0.489076	0.375436	1.30269	0.381493	0.00204401	0.041587
RAB40C	0.519864	0.482056	0.557672	0.864408	-0.210216	0.00205255	0.0417072
TMEM74	0.293074	0.385169	0.200978	1.91647	0.938452	0.00205487	0.0417072
KMO	0.676594	0.731451	0.621736	1.17646	0.234458	0.00206206	0.0418028
C7orf58	0.668807	0.724838	0.612775	1.18288	0.242301	0.0020657	0.041826
TUBA1C	0.313068	0.380147	0.24599	1.54537	0.627956	0.00207691	0.0419521
CLSTN3	0.722879	0.752773	0.692985	1.08628	0.119391	0.00207691	0.0419521
CYS1	0.42514	0.477728	0.372553	1.28231	0.358745	0.00208995	0.042165
PTPN22	0.755926	0.804519	0.707332	1.1374	0.185739	0.00209503	0.0422167
TTYH3	0.0629724	0.0826264	0.0433184	1.90742	0.931624	0.00210095	0.0422348
PLEKHA2	0.636658	0.688612	0.584704	1.17771	0.235985	0.00210028	0.0422348
TNFRSF19	0.33377	0.408629	0.258911	1.57826	0.658332	0.00211302	0.0423762
BSCL2	0.360618	0.327953	0.393282	0.833887	-0.262075	0.00211207	0.0423762
SERPINB9	0.566391	0.604934	0.527847	1.14604	0.196658	0.00212212	0.0425081
TCF3	0.58538	0.545052	0.625707	0.871097	-0.199095	0.0021296	0.0426073
INPP4A	0.77658	0.810919	0.742241	1.09253	0.127669	0.0021327	0.0426186
DUSP14	0.653513	0.73017	0.576856	1.26578	0.340021	0.0021412	0.0427376
NLRC3	0.577402	0.616795	0.538008	1.14644	0.197164	0.00215062	0.0428748
LOC100233209	0.723522	0.761866	0.685178	1.11192	0.153059	0.00215601	0.0429314
EDIL3	0.441337	0.500871	0.381802	1.31186	0.391616	0.00217301	0.0431634
C1orf210	0.471607	0.434573	0.508641	0.854379	-0.227052	0.00217467	0.0431634
AFG3L2	0.199293	0.177705	0.220881	0.804529	-0.313783	0.00217535	0.0431634
LOC150622	0.236679	0.210386	0.262971	0.800036	-0.321863	0.00218215	0.0432472
SRCAP	0.101116	0.090658	0.111574	0.812538	-0.299493	0.0022073	0.0436473
EPB49	0.663361	0.617063	0.709659	0.869521	-0.201708	0.00221012	0.0436473
LOC402377	0.348195	0.299183	0.397206	0.753218	-0.40886	0.00220829	0.0436473
NUDT14	0.140607	0.121136	0.160078	0.756732	-0.402146	0.00222207	0.0438318
DFNA5	0.411923	0.486853	0.336993	1.4447	0.530767	0.00222486	0.0438354
CHAC1	0.529231	0.477315	0.581146	0.821334	-0.283959	0.00223395	0.0439631
KCNQ5	0.313087	0.400166	0.226009	1.77058	0.824218	0.00225342	0.0442944
SORL1	0.344674	0.288499	0.400848	0.719722	-0.474489	0.00227076	0.0445832
ANKRD44	0.600641	0.656427	0.544854	1.20478	0.268766	0.00228327	0.0447766
KRTCAP3	0.43464	0.392629	0.476652	0.823723	-0.279769	0.00229439	0.0449422
TCEA3	0.287692	0.257177	0.318206	0.808211	-0.307197	0.00229851	0.0449538
BCL6	0.313477	0.353087	0.273867	1.28926	0.366546	0.00230834	0.0449538
C9orf117	0.294225	0.275435	0.313016	0.879941	-0.184522	0.00230417	0.0449538
SLITRK5	0.478628	0.587507	0.369748	1.58894	0.668066	0.00230445	0.0449538
IL16	0.522397	0.567643	0.477151	1.18965	0.250538	0.00230674	0.0449538
CD300E	0.378044	0.472588	0.283499	1.66698	0.737236	0.00231576	0.0450462
CDK5RAP1	0.548021	0.492029	0.604013	0.814601	-0.295835	0.00231874	0.0450521
AMICA1	0.717557	0.754672	0.680443	1.10909	0.149376	0.0023252	0.0451255
PRSS23	0.835627	0.862152	0.809102	1.06557	0.0916212	0.00233148	0.0451953
GPR39	0.465655	0.408844	0.522466	0.782527	-0.353787	0.00234048	0.0451999
LAIR1	0.584875	0.635595	0.534155	1.18991	0.250848	0.0023441	0.0451999
PSPH	0.246489	0.224005	0.268973	0.832815	-0.263932	0.0023406	0.0451999
PMVK	0.0625377	0.0536982	0.0713773	0.752314	-0.410593	0.00234287	0.0451999
DCI	0.209445	0.192269	0.226621	0.848415	-0.237158	0.00234515	0.0451999
GALNT4	0.360645	0.304235	0.417055	0.729485	-0.45505	0.00234984	0.0452123
IGF2AS	0.200715	0.267508	0.133922	1.99749	0.998185	0.00235117	0.0452123
YY1AP1			0.450176			0.00235632	0.0452597
IKZF1	0.280136	0.354383	0.205889	1.72124	0.783447	0.00237942	0.0454956
SERPINF1	0.542504	0.573848	0.511161	1.12264	0.166891	0.00237683	0.0454956
ARRB2	0.714184	0.763948	0.664419	1.1498	0.201381	0.00237624	0.0454956
BLNK	0.572066	0.51668	0.627452	0.823457	-0.280235	0.00237295	0.0454956
MUC13	0.555705	0.485557	0.625852	0.775834	-0.36618	0.00239455	0.045733
ADAM15	0.320056	0.290311	0.3498	0.829935	-0.26893	0.00240369	0.0458183
CCS	0.044198	0.051098	0.037298	1.36999	0.45417	0.00240447	0.0458183
RAP1GAP	0.221057	0.201028	0.241087	0.833839	-0.262159	0.00242158	0.0458669
IQCC	0.121082	0.100732	0.141432	0.712228	-0.489588	0.00242679	0.0458669
FNBP1	0.809163	0.84557	0.772755	1.09423	0.129913	0.00241212	0.0458669
CYP39A1	0.284432	0.241528	0.327335	0.737861	-0.438578	0.00242195	0.0458669
SUSD1	0.403962	0.369179	0.438745	0.841444	-0.249061	0.00241348	0.0458669
SESN2	0.824723	0.771099	0.878346	0.877899	-0.187874	0.00241885	0.0458669
CD300A	0.651233	0.689103	0.613364	1.12348	0.167976	0.00242882	0.0458669
FAIM2	0.454189	0.52228	0.386098	1.35272	0.435859	0.00242559	0.0458669
LPPR5	0.193103	0.271646	0.114561	2.37118	1.24561	0.00243853	0.0459986
ARHGAP25	0.566963	0.596354	0.537572	1.10935	0.149711	0.00244887	0.0461419
ARG2	0.669749	0.729694	0.609804	1.1966	0.258947	0.00247785	0.0465316
FILIP1L	0.816217	0.855266	0.777168	1.10049	0.138148	0.00247633	0.0465316
ADSSL1	0.20551	0.166266	0.244755	0.679318	-0.55784	0.00247533	0.0465316
DPEP2	0.704653	0.740804	0.668501	1.10816	0.148161	0.00248245	0.0465661
TMEM229B	0.731364	0.685985	0.776742	0.883158	-0.179257	0.00248766	0.0466118
FNDC1	0.644513	0.691056	0.597969	1.15567	0.208732	0.00249515	0.0466328
KLHL3	0.622142	0.576428	0.667856	0.863103	-0.212395	0.0024971	0.0466328
ALG1L2	0.592138	0.634375	0.5499	1.15362	0.206166	0.00249449	0.0466328
PPP3CC	0.847039	0.888325	0.805753	1.10248	0.14075	0.00250525	0.0467333
DNAH2	0.683601	0.625796	0.741406	0.844067	-0.244571	0.00251097	0.046788
LAMC2	0.379715	0.347922	0.411507	0.845483	-0.242152	0.00252565	0.0470096
FAM109A	0.352405	0.307841	0.396968	0.77548	-0.366839	0.00253056	0.047026
COL7A1	0.806411	0.85927	0.753552	1.14029	0.189405	0.00253213	0.047026
ZBTB47	0.67777	0.709768	0.645772	1.0991	0.136322	0.00253575	0.0470413
C6orf154	0.298266	0.274082	0.32245	0.849999	-0.234468	0.0025389	0.0470479
SH3GLB2	0.253158	0.207564	0.298752	0.694769	-0.525395	0.00255772	0.0471587
POU6F2	0.149845	0.198363	0.101327	1.95765	0.969121	0.0025552	0.0471587
KLHL25	0.380546	0.33464	0.426451	0.784709	-0.34977	0.00255219	0.0471587
F2	0.252085	0.210877	0.293292	0.719	-0.475937	0.00255478	0.0471587
LYN	0.720665	0.752504	0.688825	1.09245	0.127561	0.00255889	0.0471587
CASP7	0.618909	0.571158	0.66666	0.856746	-0.22306	0.00256275	0.0471781
GPR85	0.176727	0.244974	0.108479	2.25825	1.17521	0.00256558	0.0471787
GNB5	0.541904	0.49583	0.587978	0.84328	-0.245916	0.00258179	0.0474249
CR2	0.0759415	0.117703	0.0341803	3.44358	1.78391	0.00258708	0.0474703
LEPREL1	0.666167	0.603089	0.729244	0.827005	-0.274032	0.00259421	0.0475491
TPM4	0.112515	0.145213	0.0798164	1.81934	0.863416	0.00260105	0.0476228
C21orf96	0.330071	0.288464	0.371679	0.776111	-0.365665	0.0026049	0.0476413
CXADR	0.484201	0.425811	0.54259	0.784775	-0.349649	0.00261466	0.0477161
MGP	0.549045	0.623295	0.474796	1.31276	0.392606	0.00261354	0.0477161
ARID5A	0.468726	0.570038	0.367414	1.55149	0.633651	0.00262653	0.0478809
OCA2	0.263934	0.323307	0.204562	1.58048	0.660365	0.00263214	0.0479312
MAP3K12	0.21693	0.273188	0.160671	1.7003	0.765787	0.00264182	0.0480554
ERBB3	0.32791	0.290323	0.365496	0.794326	-0.332197	0.00265139	0.0480737
SLC44A2	0.472455	0.54745	0.397459	1.37737	0.461919	0.00265117	0.0480737
ENO1	0.222297	0.283103	0.161491	1.75305	0.80987	0.00264974	0.0480737
FAM150B	0.311217	0.388947	0.233487	1.66582	0.73623	0.00267984	0.0482049
SUCLG1	0.198821	0.172745	0.224896	0.768112	-0.380612	0.00267589	0.0482049
METRNL	0.299751	0.360419	0.239083	1.50751	0.592164	0.00268071	0.0482049
LY9	0.599708	0.638046	0.561371	1.13659	0.184707	0.0026808	0.0482049
NDFIP2	0.495845	0.437053	0.554638	0.787997	-0.343738	0.00268442	0.0482049
RASA3	0.241647	0.282766	0.200528	1.41011	0.495806	0.00266691	0.0482049
CSPG4	0.339065	0.376686	0.301443	1.24961	0.321479	0.00266609	0.0482049
INHBE	0.601717	0.636535	0.566898	1.12284	0.167151	0.00267491	0.0482049
TG	0.640959	0.693467	0.588451	1.17846	0.236906	0.0026842	0.0482049
TSPAN8	0.420002	0.366442	0.473562	0.773799	-0.369969	0.00269296	0.0482553
METTL8	0.677158	0.713795	0.640521	1.1144	0.156263	0.00269066	0.0482553
SERPIND1	0.717404	0.657186	0.777621	0.845124	-0.242765	0.00270267	0.0483271
SLFN13	0.263223	0.29869	0.227757	1.31144	0.391156	0.00270271	0.0483271
C17orf73	0.660456	0.571107	0.749805	0.761674	-0.392755	0.00272032	0.0485903
NUAK1	0.654773	0.688907	0.620638	1.11	0.150557	0.00272589	0.0486369
ELOVL5	0.781089	0.833198	0.728979	1.14297	0.192783	0.0027316	0.0486369
S100A8	0.617718	0.692122	0.543314	1.27389	0.349241	0.00273121	0.0486369
KIAA1239	0.420616	0.494265	0.346966	1.42453	0.510488	0.00274478	0.0487684
C11orf87	0.492884	0.560142	0.425626	1.31604	0.396207	0.00274425	0.0487684
BACE2	0.48156	0.398498	0.564623	0.705777	-0.502715	0.00276909	0.0491485
TXNIP	0.488499	0.40034	0.576658	0.694241	-0.526491	0.00277578	0.0492153
DIO1	0.235123	0.203913	0.266333	0.765632	-0.385277	0.00278269	0.0492858
TMEM37	0.550247	0.501266	0.599228	0.836519	-0.257529	0.00280223	0.0494757
GRM3	0.24433	0.319643	0.169016	1.8912	0.919301	0.00280191	0.0494757
SPA17	0.389278	0.352709	0.425847	0.828252	-0.271858	0.00279716	0.0494757
PTAFR	0.546141	0.576111	0.51617	1.11613	0.1585	0.00281035	0.0495671
S1PR4	0.628859	0.663416	0.594302	1.11629	0.158717	0.00281512	0.0495992
COL4A4	0.253169	0.325512	0.180826	1.80014	0.848107	0.00282704	0.0496532
EVPLL	0.379152	0.413057	0.345247	1.19641	0.25871	0.00282524	0.0496532
CREM	0.792544	0.821861	0.763228	1.07682	0.106779	0.00282542	0.0496532
CTNNA3	0.592421	0.524357	0.660486	0.793896	-0.332979	0.00283355	0.0497157
HOXA9	0.743199	0.792237	0.694162	1.14129	0.190659	0.00283672	0.0497194
PNPO	0.205302	0.182173	0.22843	0.797502	-0.326441	0.0028566	0.0500028
PPIL6	0.452202	0.402398	0.502006	0.80158	-0.319082	0.00285883	0.0500028
TBXA2R	0.522189	0.558965	0.485413	1.15152	0.203544	0.00287046	0.0501541
SLC25A37	0.285364	0.33466	0.236068	1.41764	0.503492	0.00287355	0.050156
GHRHR	0.22709	0.205446	0.248734	0.825963	-0.27585	0.00287979	0.0501878
TRPV2	0.384117	0.431874	0.33636	1.28396	0.360602	0.00288134	0.0501878
NQO2	0.931416	0.966045	0.896786	1.07723	0.107326	0.00291222	0.0505165
ZNF366	0.690435	0.744374	0.636496	1.16949	0.225877	0.00290928	0.0505165
AKAP13	0.510983	0.572175	0.449792	1.27209	0.347198	0.00290919	0.0505165
FCRLB	0.249244	0.304839	0.193649	1.57419	0.654605	0.00290966	0.0505165
TSPAN4	0.259939	0.327482	0.192397	1.70212	0.767333	0.0029176	0.0505576
CETP	0.713242	0.740456	0.686028	1.07934	0.110147	0.0029336	0.0507754
PLA2G5	0.714844	0.739962	0.689725	1.07284	0.10143	0.0029362	0.0507754
C19orf38	0.579977	0.628311	0.531644	1.18183	0.241019	0.00295035	0.0509162
CALD1	0.785732	0.818397	0.753068	1.08675	0.12002	0.00295039	0.0509162
CD37	0.742411	0.786576	0.698247	1.1265	0.171849	0.00296197	0.0510385
LAPTM4B	0.314888	0.259686	0.37009	0.701683	-0.511109	0.00296355	0.0510385
C9orf131	0.798901	0.843349	0.754452	1.11783	0.160702	0.00301151	0.0517288
DPT	0.774116	0.806836	0.741396	1.08827	0.122031	0.00301174	0.0517288
OSM	0.683899	0.720376	0.647422	1.11268	0.154043	0.00301285	0.0517288
FAM102A	0.580922	0.517489	0.644355	0.803112	-0.316328	0.0030361	0.0520748
C1orf38	0.775031	0.815685	0.734378	1.11071	0.151488	0.00303952	0.0520804
NFYB	0.803196	0.826327	0.780066	1.0593	0.0831161	0.00304581	0.0521352
PTK2	0.510124	0.444511	0.575737	0.772074	-0.37319	0.00307101	0.0524967
TMC2	0.261076	0.309856	0.212295	1.45955	0.545527	0.00307318	0.0524967
AIFM3	0.922527	0.929671	0.915382	1.01561	0.0223469	0.00307735	0.0525147
KLHDC8B	0.600147	0.634644	0.565651	1.12197	0.166034	0.00309174	0.0527015
PPP1R16B	0.657615	0.684843	0.630386	1.08639	0.119538	0.00309456	0.0527015
BNIP3	0.315325	0.393402	0.237248	1.65819	0.729609	0.00310886	0.0527315
MFGE8	0.696587	0.726185	0.66699	1.08875	0.122672	0.00310734	0.0527315
ZBTB42	0.731129	0.68069	0.781568	0.870928	-0.199375	0.00310237	0.0527315
CCDC80	0.761248	0.793802	0.728694	1.08935	0.123466	0.00310343	0.0527315
PDCD1LG2	0.22616	0.28804	0.16428	1.75334	0.810108	0.00311421	0.0527691
NLRP3	0.530859	0.575115	0.486604	1.1819	0.241103	0.00311829	0.0527851
ZC3H12D	0.539569	0.585315	0.493823	1.18527	0.245218	0.00315262	0.0530344
CRHBP	0.456732	0.532726	0.380738	1.39919	0.484594	0.00315202	0.0530344
IRF5	0.782165	0.817815	0.746514	1.09551	0.131605	0.00314591	0.0530344
ADCY2	0.603108	0.642521	0.563695	1.13984	0.188828	0.00315591	0.0530344
FLJ22536	0.616311	0.658054	0.574569	1.1453	0.195725	0.00316275	0.0530344
LEF1	0.820217	0.852902	0.787533	1.083	0.115038	0.00315128	0.0530344
ANKRD20A3	0.63106	0.589314	0.672805	0.875907	-0.191151	0.00316454	0.0530344
XRCC3	0.376075	0.349981	0.40217	0.87023	-0.200532	0.00315716	0.0530344
NDUFS2	0.0998876	0.0842238	0.115551	0.728887	-0.456233	0.00316358	0.0530344
TMEM71	0.555226	0.661459	0.448992	1.47321	0.558962	0.00314545	0.0530344
REC8	0.662643	0.704034	0.621252	1.13325	0.180468	0.00316862	0.05305
ID1	0.11514	0.145054	0.0852267	1.70197	0.767209	0.00318728	0.0532564
APOL3	0.651268	0.697736	0.604799	1.15367	0.206225	0.00318471	0.0532564
ITGA5	0.531096	0.588013	0.47418	1.24006	0.310413	0.00320096	0.053398
MAB21L1	0.735891	0.780258	0.691524	1.12832	0.174172	0.00320528	0.053398
NQO1	0.391852	0.3564	0.427304	0.834067	-0.261765	0.00320422	0.053398
PDE1A	0.553116	0.60442	0.501813	1.20447	0.268402	0.00321618	0.0534737
MRPS10	0.695249	0.64434	0.746159	0.863543	-0.211661	0.00321524	0.0534737
SLC8A2	0.510547	0.59582	0.425275	1.40102	0.48648	0.00322954	0.0535899
POLD3	0.409821	0.373064	0.446579	0.835381	-0.259494	0.00322806	0.0535899
GPR56	0.407065	0.371139	0.442991	0.837803	-0.255317	0.00324256	0.0537002
CD300LB	0.782627	0.813616	0.751639	1.08246	0.114309	0.00324102	0.0537002
TBC1D24	0.809428	0.788199	0.830657	0.948886	-0.0756932	0.00324767	0.0537318
MAGOHB	0.49977	0.432752	0.566787	0.763518	-0.389267	0.00325254	0.0537596
CPLX2	0.191847	0.235905	0.147788	1.59624	0.674674	0.00326582	0.0538732
TOMM20L	0.537426	0.479164	0.595689	0.804386	-0.31404	0.00326414	0.0538732
GLB1L	0.570959	0.637633	0.504284	1.26443	0.338488	0.00327593	0.053987
SOX2OT	0.810888	0.757409	0.864368	0.876258	-0.190573	0.00328474	0.0540793
CUX1	0.498719	0.435863	0.561576	0.776142	-0.365607	0.00331183	0.054096
TSPAN2	0.275906	0.359918	0.191893	1.87562	0.907368	0.00331532	0.054096
SLC17A1	0.212704	0.242095	0.183314	1.32066	0.401255	0.00331883	0.054096
GUF1	0.583247	0.532094	0.6344	0.838736	-0.253711	0.00331965	0.054096
JPH2	0.422913	0.4686	0.377225	1.24223	0.312931	0.00330804	0.054096
UQCRQ	0.417923	0.369678	0.466169	0.793012	-0.334586	0.00330843	0.054096
C7orf46	0.282273	0.225349	0.339196	0.664362	-0.589958	0.00332112	0.054096
PEG10	0.20112	0.265087	0.137153	1.93278	0.950674	0.00330659	0.054096
TNFAIP8L1	0.617347	0.640484	0.59421	1.07787	0.108189	0.00329414	0.054096
ENAH	0.892306	0.909641	0.874972	1.03962	0.0560618	0.0033015	0.054096
MEF2B	0.763647	0.807446	0.719848	1.12169	0.165675	0.00330517	0.054096
RETSAT	0.120474	0.103867	0.137081	0.757705	-0.400292	0.00332489	0.054105
DPY19L2P4	0.300531	0.378376	0.222686	1.69915	0.764811	0.00332957	0.0541288
CCL3	0.547151	0.602592	0.491711	1.2255	0.293371	0.00335159	0.0544342
SNRPE	0.229477	0.190162	0.268793	0.707465	-0.499268	0.00335508	0.0544383
LOC285830	0.1159	0.126078	0.105722	1.19253	0.254031	0.00336863	0.0544482
CYP2B6	0.47515	0.429828	0.520472	0.825842	-0.276063	0.00336631	0.0544482
ASAM	0.653688	0.692344	0.615032	1.1257	0.170826	0.00336508	0.0544482
RXFP4	0.459266	0.422942	0.495591	0.85341	-0.228689	0.00336572	0.0544482
GJA1	0.113445	0.165851	0.0610394	2.71711	1.44207	0.00337427	0.0544693
ZNF423	0.787405	0.834494	0.740317	1.12721	0.172759	0.00337641	0.0544693
C16orf55	0.140915	0.128581	0.153248	0.839039	-0.25319	0.00338605	0.0545565
TFR2	0.229939	0.309848	0.150029	2.06525	1.04631	0.0033883	0.0545565
MMRN2	0.652239	0.683051	0.621427	1.09916	0.136407	0.00341818	0.0549513
CMTM5	0.476143	0.528754	0.423533	1.24844	0.320123	0.00342062	0.0549513
HPSE2	0.441804	0.484662	0.398945	1.21486	0.280789	0.00342262	0.0549513
PSTPIP1	0.603754	0.640816	0.566693	1.1308	0.177344	0.00345207	0.0553542
VAMP5	0.724346	0.756408	0.692283	1.09263	0.127803	0.00345429	0.0553542
CNPY1	0.570743	0.629357	0.512128	1.2289	0.297373	0.00346186	0.0554227
IZUMO1	0.737382	0.798569	0.676195	1.18097	0.239978	0.0034774	0.0556185
F11R	0.479633	0.428899	0.530367	0.808683	-0.306354	0.00348448	0.0556788
PCBP3	0.631248	0.67607	0.586425	1.15287	0.205226	0.00350757	0.0559947
NANOG	0.274692	0.224482	0.324902	0.690924	-0.5334	0.00355351	0.0565903
ERBB4	0.306084	0.362662	0.249507	1.45352	0.539548	0.00355497	0.0565903
FRZB	0.473168	0.530608	0.415729	1.27633	0.352005	0.00355008	0.0565903
CDC42EP4	0.471507	0.426293	0.516721	0.824997	-0.27754	0.00356225	0.0566525
PXK	0.664577	0.720949	0.608205	1.18537	0.245339	0.00357041	0.0567288
LRIG3	0.30754	0.255212	0.359867	0.709186	-0.495765	0.00357913	0.0568136
SKI	0.549767	0.611283	0.488251	1.25198	0.324217	0.00358361	0.0568141
PRTG	0.20446	0.260347	0.148573	1.75232	0.809264	0.00358591	0.0568141
FAM38B	0.389617	0.4964	0.282835	1.75508	0.81154	0.00362188	0.056884
GRID1	0.62922	0.66384	0.594601	1.11645	0.158914	0.00360722	0.056884
DLG2	0.371188	0.463855	0.278521	1.66542	0.73589	0.00361933	0.056884
PSTK	0.212227	0.191297	0.233157	0.820463	-0.285489	0.00360454	0.056884
VWF	0.869939	0.889377	0.850501	1.04571	0.0644821	0.00362566	0.056884
C9orf24	0.0170393	0.0205942	0.0134845	1.52725	0.610937	0.00361454	0.056884
HCST	0.718751	0.759926	0.677577	1.12154	0.165475	0.00361038	0.056884
TUBB	0.124895	0.147934	0.101855	1.4524	0.538437	0.00362401	0.056884
FAM82A1	0.317876	0.271424	0.364327	0.745002	-0.424684	0.00361393	0.056884
CLRN3	0.668184	0.604023	0.732345	0.824779	-0.277921	0.00362751	0.056884
F5	0.326817	0.30035	0.353285	0.850164	-0.234186	0.00359639	0.056884
C16orf91	0.33788	0.301104	0.374657	0.803679	-0.315309	0.00363309	0.0569183
USP5	0.506503	0.476113	0.536894	0.886791	-0.173334	0.00364998	0.0571298
C9orf68	0.172541	0.157891	0.187191	0.843475	-0.245583	0.00367197	0.0573819
SCUBE3	0.557355	0.596397	0.518312	1.15065	0.20245	0.0036729	0.0573819
USP25	0.845665	0.87104	0.820289	1.06187	0.0866054	0.00368075	0.0574386
ARNTL	0.802691	0.846423	0.758959	1.11524	0.157357	0.00368336	0.0574386
SIPA1	0.27559	0.349879	0.201302	1.73808	0.797494	0.00368779	0.0574544
STK39	0.485032	0.449286	0.520777	0.862722	-0.213032	0.00370897	0.0576527
APBB2	0.708144	0.747217	0.66907	1.1168	0.15937	0.0037108	0.0576527
AIF1	0.804796	0.837878	0.771713	1.08574	0.118676	0.00370926	0.0576527
PLXNA1	0.519185	0.568866	0.469504	1.21163	0.276953	0.00373093	0.057912
C1orf229	0.162035	0.249364	0.0747062	3.33792	1.73895	0.00373754	0.0579612
KCNG3	0.885754	0.905202	0.866307	1.0449	0.0633622	0.00374535	0.0579755
MLPH	0.490727	0.440429	0.541025	0.814064	-0.296786	0.00374387	0.0579755
AKR1C2	0.668898	0.718982	0.618815	1.16187	0.216447	0.0037679	0.0582174
C4orf36	0.461183	0.419705	0.50266	0.834968	-0.260207	0.00376501	0.0582174
ZMAT3	0.687848	0.722537	0.653159	1.10622	0.145637	0.00377775	0.058316
ZNF385A	0.713994	0.737266	0.690722	1.06738	0.094079	0.00378483	0.0583717
CSNK1D	0.0173363	0.0183234	0.0163493	1.12075	0.164461	0.00379388	0.0584577
ELP3	0.883066	0.901521	0.864611	1.04269	0.0603087	0.00380602	0.0585413
RD3	0.518698	0.54798	0.489415	1.11966	0.163067	0.00380974	0.0585413
KLHL23	0.810203	0.76903	0.851376	0.90328	-0.146755	0.00380655	0.0585413
ITM2C	0.117979	0.14406	0.0918969	1.56763	0.648584	0.0038148	0.0585655
SNCG	0.550066	0.590727	0.509404	1.15964	0.21368	0.00382358	0.0586469
P2RY6	0.60782	0.637707	0.577932	1.10343	0.141993	0.00382811	0.0586629
DTYMK	0.522044	0.470215	0.573874	0.81937	-0.287413	0.00383284	0.0586818
FCRLA	0.760809	0.80145	0.720168	1.11286	0.154278	0.00386109	0.0590607
RRAS	0.0920244	0.102858	0.0811904	1.26688	0.341279	0.00389076	0.0592989
PPP1R1B	0.431471	0.390645	0.472297	0.827117	-0.273837	0.00388074	0.0592989
CPNE1	0.472922	0.535728	0.410117	1.30628	0.385468	0.00388433	0.0592989
RAB31	0.570583	0.646104	0.495062	1.3051	0.384158	0.00388974	0.0592989
CENPL	0.625778	0.572339	0.679217	0.842646	-0.247002	0.00389976	0.0593822
HIC1	0.558231	0.61766	0.498803	1.23829	0.308343	0.00390622	0.0594268
MYO18A	0.378118	0.337259	0.418978	0.804955	-0.313021	0.00392201	0.0596131
LNX1	0.315088	0.276792	0.353384	0.783261	-0.352434	0.00393153	0.0597038
IL21R	0.426401	0.464894	0.387909	1.19846	0.261184	0.00394277	0.0598206
C16orf88	0.461829	0.41877	0.504888	0.829431	-0.269806	0.00395396	0.0599363
HECW2	0.446808	0.522486	0.371129	1.40783	0.493471	0.00398113	0.0599394
BPGM	0.702697	0.737616	0.667777	1.10458	0.143503	0.00398133	0.0599394
RRP12	0.326138	0.296861	0.355415	0.83525	-0.259721	0.0039634	0.0599394
RPS6KL1	0.357652	0.330455	0.384849	0.858662	-0.219839	0.00398266	0.0599394
MARK1	0.342157	0.416987	0.267328	1.55983	0.641392	0.00397536	0.0599394
SSR2	0.373404	0.310796	0.436013	0.712814	-0.488402	0.00396725	0.0599394
PKM2	0.0936932	0.117087	0.0702999	1.66553	0.735981	0.00397619	0.0599394
ATRNL1	0.279734	0.364571	0.194896	1.87059	0.903496	0.00397038	0.0599394
PRRX2	0.691838	0.733532	0.650144	1.12826	0.174103	0.00398855	0.0599743
RASL10A	0.124101	0.181898	0.0663039	2.7434	1.45597	0.00399673	0.0599902
KCNMA1	0.56638	0.625519	0.50724	1.23318	0.302384	0.00399515	0.0599902
UBASH3B	0.662454	0.708782	0.616125	1.15039	0.202118	0.00400276	0.0600271
OXT	0.923832	0.952446	0.895218	1.06393	0.0893994	0.00400676	0.0600336
NLGN1	0.202551	0.26655	0.138552	1.92383	0.943984	0.00402778	0.0600453
MFRP	0.419889	0.459785	0.379993	1.20998	0.274987	0.00402264	0.0600453
XPNPEP1	0.144068	0.134808	0.153327	0.879218	-0.185707	0.00403151	0.0600453
THPO	0.790402	0.815988	0.764815	1.06691	0.0934369	0.00402363	0.0600453
LOC100134259	0.660954	0.706559	0.615349	1.14822	0.199404	0.00401356	0.0600453
PRRX1	0.701617	0.737429	0.665804	1.10758	0.147408	0.00403252	0.0600453
FCGR2A	0.85512	0.881304	0.828936	1.06317	0.088378	0.00403144	0.0600453
KRT81	0.830785	0.848801	0.81277	1.04433	0.0625791	0.00405927	0.060147
TSC2	0.30281	0.261759	0.343862	0.761233	-0.39359	0.00405859	0.060147
KLRG2	0.413274	0.375556	0.450992	0.832732	-0.264075	0.00404753	0.060147
MEX3A	0.320445	0.39285	0.24804	1.58382	0.663405	0.00405282	0.060147
DST	0.113358	0.189927	0.0367892	5.16257	2.36809	0.0040608	0.060147
PACS1	0.805159	0.843363	0.766956	1.09962	0.13701	0.00404621	0.060147
DNAI2	0.283144	0.307763	0.258524	1.19046	0.251522	0.00406666	0.0601809
LOC389333	0.320094	0.352453	0.287736	1.22492	0.292686	0.0040872	0.0603786
ANO9	0.161559	0.144251	0.178866	0.806474	-0.310301	0.00408716	0.0603786
B4GALT6	0.0455336	0.0498638	0.0412035	1.21018	0.275227	0.00411097	0.0606764
TUFT1	0.395762	0.35443	0.437094	0.810879	-0.302441	0.00412338	0.0608063
SIGLEC9	0.478824	0.519351	0.438297	1.18493	0.2448	0.00414119	0.0609042
PFKFB3	0.51892	0.590589	0.447251	1.32049	0.40107	0.00414455	0.0609042
PTK7	0.696978	0.733087	0.660869	1.10928	0.149619	0.00413791	0.0609042
CCDC85A	0.106428	0.166151	0.046704	3.55753	1.83088	0.00414811	0.0609042
FGL2	0.841352	0.869989	0.812714	1.07047	0.09825	0.00414583	0.0609042
AFMID	0.376262	0.344857	0.407666	0.845929	-0.241392	0.00417398	0.0612305
ITGA4	0.485928	0.526126	0.445731	1.18037	0.239236	0.00418431	0.0613286
TRPA1	0.263776	0.343398	0.184154	1.86473	0.89897	0.00419723	0.0614107
MFAP5	0.782058	0.830025	0.73409	1.13069	0.177197	0.00419734	0.0614107
DHRS11	0.0977499	0.0829865	0.112513	0.73757	-0.439148	0.00420086	0.0614107
ZNF677	0.289682	0.351812	0.227552	1.54607	0.62861	0.00421965	0.0615783
TACC1	0.592169	0.642125	0.542214	1.18427	0.243993	0.00421602	0.0615783
MMP16	0.241269	0.300104	0.182434	1.64501	0.718093	0.00425822	0.0619799
SUMF2	0.113203	0.0965768	0.12983	0.743872	-0.426873	0.00425614	0.0619799
CHI3L1	0.775586	0.8436	0.707572	1.19225	0.253683	0.00425347	0.0619799
BEND6	0.80241	0.842939	0.761882	1.10639	0.145861	0.00426705	0.0620418
RTKN2	0.75518	0.703718	0.806643	0.872403	-0.196933	0.00426984	0.0620418
SLC25A25	0.294477	0.213381	0.375573	0.568148	-0.815662	0.00428602	0.062223
KIF5C	0.29376	0.355485	0.232035	1.53203	0.615448	0.0042982	0.0623461
BHMT2	0.651414	0.68573	0.617098	1.11122	0.152142	0.00433876	0.0628803
STAB1	0.745656	0.78641	0.704902	1.11563	0.157859	0.00436301	0.0631772
PCDHGA7	0.487554	0.544498	0.43061	1.26448	0.338545	0.00437719	0.0633281
SYN3	0.377585	0.453197	0.301972	1.50079	0.58572	0.00438305	0.0633584
OCIAD2	0.401883	0.376531	0.427235	0.881321	-0.18226	0.00439127	0.0634227
KCNK2	0.304874	0.395117	0.214632	1.8409	0.880411	0.00440349	0.0634903
MS4A4A	0.749409	0.801999	0.696819	1.15094	0.202816	0.00440253	0.0634903
ACTA2	0.809332	0.838288	0.780376	1.07421	0.103277	0.00441468	0.0635971
MUC6	0.669033	0.611868	0.726199	0.842562	-0.247144	0.00441855	0.0635984
ATP8B1	0.571415	0.524438	0.618393	0.848067	-0.23775	0.0044362	0.0637979
CORO2A	0.553572	0.504137	0.603007	0.836038	-0.258359	0.00444697	0.0638982
CYTL1	0.451805	0.493185	0.410424	1.20165	0.265014	0.00446522	0.0639617
FAM176B	0.56956	0.608848	0.530272	1.14818	0.199348	0.00446604	0.0639617
LUZP2	0.197128	0.243716	0.15054	1.61895	0.695054	0.0044666	0.0639617
ORC2L	0.403734	0.363514	0.443954	0.818809	-0.288402	0.00446221	0.0639617
SORCS3	0.262554	0.338695	0.186414	1.8169	0.861476	0.00447461	0.0640219
PAK1	0.674174	0.614186	0.734161	0.836582	-0.257422	0.00449098	0.0641325
GAS8	0.213685	0.188844	0.238527	0.79171	-0.336956	0.00448768	0.0641325
ARHGDIB	0.694689	0.729101	0.660277	1.10424	0.143047	0.00449763	0.0641325
DOK6	0.311286	0.362521	0.260052	1.39403	0.479265	0.00449895	0.0641325
LRRC32	0.62783	0.663549	0.59211	1.12065	0.164338	0.0045014	0.0641325
NDE1	0.230613	0.280921	0.180305	1.55804	0.639728	0.00453094	0.0642271
HLA_DOA	0.394326	0.489408	0.299244	1.63548	0.709717	0.00452295	0.0642271
PCDHA1	0.563623	0.617508	0.509737	1.21142	0.276704	0.00452879	0.0642271
PADI4	0.574001	0.613401	0.534601	1.1474	0.198367	0.00451208	0.0642271
SOX18	0.300307	0.380649	0.219965	1.7305	0.791186	0.00452789	0.0642271
COL1A1	0.80525	0.831685	0.778815	1.06788	0.0947559	0.00451569	0.0642271
TNNT2	0.544294	0.495279	0.593309	0.834773	-0.260543	0.00454357	0.064352
NAV2	0.274116	0.316076	0.232157	1.36147	0.44517	0.00455746	0.0643861
C11orf93	0.703134	0.633872	0.772397	0.820656	-0.285151	0.00455572	0.0643861
RAB19	0.23748	0.214048	0.260911	0.820387	-0.285623	0.00455706	0.0643861
SLC9A4	0.634013	0.56369	0.704335	0.800316	-0.321358	0.0045617	0.064392
S100A9	0.525183	0.581702	0.468664	1.24119	0.311727	0.00459713	0.0648376
FER1L4	0.329457	0.300323	0.358591	0.837509	-0.255823	0.00461503	0.0650357
RAB39	0.369696	0.447603	0.29179	1.53399	0.617291	0.00463669	0.0652861
HDAC1	0.726244	0.689565	0.762922	0.903847	-0.14585	0.00464394	0.0653335
NSUN7	0.672382	0.62951	0.715254	0.880121	-0.184227	0.00465322	0.0654094
SIGLEC10	0.409624	0.452866	0.366381	1.23605	0.305742	0.00465788	0.0654203
OSBPL9	0.756921	0.700516	0.813325	0.861299	-0.215413	0.00466411	0.0654532
SESTD1	0.849975	0.887337	0.812613	1.09196	0.126914	0.00468338	0.0655635
CLMN	0.382858	0.340643	0.425073	0.801375	-0.31945	0.00467639	0.0655635
MAP1A	0.590799	0.640125	0.541473	1.18219	0.241465	0.00468366	0.0655635
CLCNKB	0.721343	0.685603	0.757082	0.905585	-0.143077	0.00469852	0.0657168
VNN2	0.721257	0.784007	0.658507	1.19058	0.251667	0.0047039	0.0657355
FAM171A1	0.872216	0.834841	0.909591	0.91782	-0.123716	0.00470767	0.0657355
CNN1	0.353069	0.402321	0.303817	1.32422	0.405142	0.00473028	0.0659964
ARRDC1	0.333505	0.29575	0.371261	0.796609	-0.328057	0.00473632	0.0659988
UGT2B15	0.310377	0.256238	0.364516	0.702954	-0.508499	0.00473829	0.0659988
PEA15	0.602822	0.63445	0.571193	1.11075	0.15153	0.00475239	0.0661404
CASQ1	0.862095	0.834139	0.89005	0.937182	-0.0935995	0.00476421	0.0662501
CREB3L1	0.338149	0.293907	0.382391	0.768603	-0.379689	0.00477211	0.0663051
DYNC1LI2	0.156636	0.12593	0.187342	0.672195	-0.573049	0.00478471	0.0664171
MPPED1	0.329957	0.29772	0.362194	0.821992	-0.282803	0.00481052	0.0664171
AP1S3	0.462087	0.414135	0.51004	0.811965	-0.30051	0.00481157	0.0664171
EPHA3	0.0742657	0.093523	0.0550085	1.70016	0.765667	0.00480039	0.0664171
TCHH	0.475977	0.515121	0.436832	1.17922	0.237832	0.00479955	0.0664171
UBE2E2	0.618506	0.688063	0.548949	1.25342	0.325869	0.00481348	0.0664171
C6orf120	0.0792751	0.0877851	0.0707651	1.24051	0.310939	0.0048136	0.0664171
EFNA3	0.318234	0.292824	0.343645	0.852113	-0.230883	0.00481569	0.0664171
LMCD1	0.779504	0.807058	0.751951	1.07328	0.102033	0.00480484	0.0664171
PLK1	0.0907408	0.0978285	0.0836531	1.16946	0.225837	0.00483632	0.0666469
KRTAP5_1	0.659808	0.696762	0.622854	1.11866	0.161772	0.00485377	0.0668198
ZFP28	0.246191	0.314492	0.17789	1.7679	0.822036	0.0048568	0.0668198
PDZD3	0.431074	0.384607	0.477542	0.805389	-0.312242	0.00488228	0.0670607
SNRPA	0.440576	0.393889	0.487263	0.808371	-0.306911	0.00487918	0.0670607
C6orf138	0.362625	0.414954	0.310296	1.33728	0.419306	0.00489932	0.0671849
MRPS9	0.743228	0.689603	0.796854	0.865408	-0.208548	0.00489903	0.0671849
RIPK4	0.505756	0.443072	0.56844	0.779452	-0.359469	0.00491679	0.0673696
LOC652276	0.742306	0.702939	0.781673	0.899275	-0.153165	0.0049318	0.0674107
LRP5	0.454643	0.42355	0.485736	0.871977	-0.197637	0.00492769	0.0674107
PRDM2	0.566259	0.631423	0.501095	1.26009	0.333524	0.00493015	0.0674107
TNFRSF8	0.797012	0.841785	0.752239	1.11904	0.16226	0.00494701	0.0675637
FAM163A	0.337887	0.384937	0.290838	1.32354	0.404405	0.0049593	0.0676217
PCDHGA3	0.56698	0.588945	0.545015	1.0806	0.111837	0.00495612	0.0676217
HSPG2	0.652048	0.6871	0.616996	1.11362	0.155259	0.00497932	0.0677848
HIST3H2A	0.128611	0.174888	0.082334	2.12413	1.08687	0.00497758	0.0677848
NR5A2	0.296402	0.22217	0.370634	0.599431	-0.738334	0.00502544	0.0682299
GNG4	0.339228	0.42699	0.251466	1.69801	0.763843	0.00502696	0.0682299
TMEM179B	0.338457	0.293613	0.383301	0.766012	-0.384562	0.00501725	0.0682299
CDS1	0.382057	0.330276	0.433837	0.761291	-0.39348	0.00502824	0.0682299
ADAMTSL1	0.596969	0.641315	0.552622	1.16049	0.21474	0.00503685	0.0682917
PAK2	0.117175	0.166542	0.0678082	2.45608	1.29636	0.00504275	0.0683167
ALDH3B2	0.429618	0.395603	0.463632	0.853269	-0.228928	0.00505564	0.0684361
PLEKHN1	0.292392	0.336914	0.247869	1.35924	0.442801	0.00506371	0.0684473
C2orf58	0.79862	0.836673	0.760568	1.10006	0.137586	0.00506459	0.0684473
TMEM200B	0.54621	0.589682	0.502738	1.17294	0.230131	0.00507054	0.0684727
CLK2	0.243225	0.213642	0.272809	0.783118	-0.352699	0.00508103	0.0685065
SPR	0.0957663	0.0838467	0.107686	0.778624	-0.361002	0.00508119	0.0685065
AGAP1	0.586135	0.514389	0.657882	0.781886	-0.35497	0.00510363	0.0687213
ILDR1	0.190308	0.173382	0.207235	0.836641	-0.25732	0.00511514	0.0687213
SLC35D2	0.712392	0.667447	0.757336	0.88131	-0.182279	0.00511649	0.0687213
ATP6V1B2	0.903944	0.923271	0.884616	1.0437	0.0617033	0.00512391	0.0687213
UBAC2	0.39043	0.453713	0.327146	1.38688	0.471846	0.00512571	0.0687213
SCAMP4	0.364114	0.31724	0.410988	0.771897	-0.373521	0.00511755	0.0687213
ICK	0.682615	0.625952	0.739278	0.846707	-0.240065	0.00510821	0.0687213
KPNA6	0.0363677	0.0398368	0.0328987	1.2109	0.276075	0.00514198	0.0688845
DNAH11	0.451695	0.505861	0.397528	1.27252	0.347684	0.00515064	0.0689456
ESRP1	0.213916	0.193189	0.234643	0.823334	-0.28045	0.00516614	0.0690981
ADAM22	0.381455	0.426547	0.336362	1.26812	0.342688	0.00517367	0.069144
GSR	0.426241	0.385305	0.467176	0.824753	-0.277966	0.00519967	0.0693161
ANP32A	0.15019	0.134922	0.165457	0.815448	-0.294336	0.00520304	0.0693161
TFF3	0.537825	0.483322	0.592329	0.815968	-0.293415	0.00519363	0.0693161
MREG	0.591175	0.540336	0.642014	0.841627	-0.248748	0.00520172	0.0693161
DAGLB	0.910177	0.924369	0.895986	1.03168	0.0449928	0.00521011	0.0693554
C3orf1	0.228778	0.191737	0.26582	0.721302	-0.471325	0.00522241	0.0694643
COPS8	0.80866	0.837695	0.779625	1.07448	0.103645	0.0052276	0.0694784
KIF18B	0.0645097	0.0699935	0.0590258	1.18581	0.245874	0.00525868	0.0697835
RARRES3	0.621934	0.676084	0.567783	1.19074	0.251864	0.00525885	0.0697835
PAPL	0.181446	0.241355	0.121537	1.98585	0.989759	0.0052643	0.0698007
NCF4	0.593658	0.628444	0.558872	1.12449	0.169267	0.00527979	0.069951
COMMD4	0.645634	0.592152	0.699116	0.847001	-0.239564	0.00529628	0.0700655
SLC26A1	0.320824	0.267495	0.374152	0.714936	-0.484114	0.00529676	0.0700655
RPS5	0.331105	0.308408	0.353802	0.871695	-0.198105	0.00530321	0.0700957
FDFT1	0.706765	0.643066	0.770465	0.834647	-0.260763	0.00531972	0.0702588
CDH17	0.740633	0.66563	0.815636	0.816087	-0.293205	0.00534928	0.0705938
ADCY7	0.677615	0.709954	0.645276	1.10023	0.137809	0.0053806	0.0708462
WIPF1	0.824416	0.852364	0.796469	1.07018	0.0978516	0.00538283	0.0708462
ST3GAL4	0.36802	0.417245	0.318794	1.30882	0.38827	0.00537672	0.0708462
MESTIT1	0.570443	0.594904	0.545981	1.0896	0.123805	0.00538526	0.0708462
SLFN11	0.369028	0.45515	0.282907	1.60883	0.686014	0.0053946	0.0709137
ABHD15	0.751089	0.777583	0.724595	1.07313	0.101823	0.00543566	0.071342
CARTPT	0.451667	0.475162	0.428173	1.10974	0.150224	0.00543485	0.071342
RNASE2	0.723466	0.767472	0.679459	1.12953	0.175727	0.00544461	0.0714038
MTHFD1L	0.401086	0.45875	0.343421	1.33582	0.41773	0.0054505	0.0714253
CTDSP1	0.425133	0.378486	0.471779	0.802252	-0.317873	0.00546587	0.071571
SUSD5	0.356143	0.422652	0.289634	1.45926	0.545238	0.00547261	0.0716035
ADCY4	0.720354	0.749892	0.690816	1.08552	0.118381	0.00551633	0.0720634
XCL1	0.841786	0.861187	0.822384	1.04718	0.0665141	0.00551566	0.0720634
C6orf136	0.495012	0.445589	0.544436	0.818442	-0.289049	0.00552402	0.0721079
LIN7A	0.278339	0.3434	0.213277	1.61011	0.687161	0.00553232	0.0721604
PION	0.263094	0.226501	0.299687	0.755791	-0.40394	0.00555208	0.072362
EMR4P	0.429468	0.385647	0.473288	0.814827	-0.295435	0.00560422	0.0728159
HSPB2	0.58962	0.649661	0.529579	1.22675	0.294839	0.00560302	0.0728159
C8orf4	0.36083	0.297401	0.424259	0.700989	-0.512535	0.00559794	0.0728159
UMPS	0.0761864	0.0654236	0.0869491	0.752435	-0.410362	0.00559596	0.0728159
NRTN	0.915502	0.883924	0.94708	0.933315	-0.0995634	0.00562001	0.0729647
CCRL1	0.417876	0.379546	0.456207	0.831961	-0.265412	0.00565704	0.0729822
EHF	0.411443	0.365291	0.457595	0.798283	-0.325027	0.00566473	0.0729822
APOBEC3C	0.119253	0.151433	0.0870737	1.73913	0.798367	0.00565837	0.0729822
TRIO	0.879475	0.896263	0.862687	1.03892	0.0550851	0.00563996	0.0729822
HBG1	0.381167	0.338713	0.42362	0.799568	-0.322707	0.00564064	0.0729822
CDC16	0.142876	0.115076	0.170676	0.674236	-0.568674	0.0056632	0.0729822
AMPD2	0.665721	0.698968	0.632475	1.10513	0.144217	0.00565768	0.0729822
CA9	0.413568	0.375714	0.451421	0.832293	-0.264837	0.00563242	0.0729822
B4GALNT1	0.09346	0.131571	0.0553486	2.37714	1.24923	0.00564792	0.0729822
UGT2B7	0.533398	0.46688	0.599916	0.778242	-0.361709	0.00563289	0.0729822
C13orf38	0.102702	0.162861	0.0425427	3.82818	1.93666	0.00567674	0.073081
TMEM139	0.51349	0.459238	0.567743	0.808884	-0.305996	0.00570568	0.0733413
HEG1	0.531478	0.555933	0.507022	1.09647	0.132864	0.00570505	0.0733413
ALDOB	0.537139	0.487682	0.586597	0.831375	-0.266429	0.00573343	0.0736418
KIF12	0.314734	0.280691	0.348776	0.80479	-0.313316	0.00574876	0.0737824
E2F8	0.103333	0.120128	0.0865373	1.38817	0.47318	0.00575885	0.0737992
EYA3	0.073041	0.0801031	0.0659788	1.21407	0.279854	0.00575514	0.0737992
SPRED1	0.700996	0.742456	0.659536	1.12572	0.170853	0.00576607	0.0738355
ADH1C	0.312604	0.269498	0.355711	0.757632	-0.400431	0.00578378	0.0738413
RHD	0.881857	0.892506	0.871208	1.02445	0.0348448	0.00577531	0.0738413
HSD11B1	0.853424	0.876812	0.830036	1.05635	0.0790932	0.00578408	0.0738413
FOLR3	0.708209	0.753503	0.662914	1.13665	0.184793	0.00578145	0.0738413
MATN1	0.904347	0.922796	0.885899	1.04165	0.0588699	0.00580228	0.0739055
DMBT1	0.485152	0.43492	0.535384	0.812352	-0.299823	0.00579837	0.0739055
CTTNBP2	0.254757	0.325574	0.18394	1.77	0.823752	0.00580108	0.0739055
CCR7	0.567923	0.604946	0.530901	1.13947	0.188364	0.00581064	0.073956
RSU1	0.895337	0.920149	0.870524	1.05701	0.0799836	0.00582336	0.0740619
SFMBT2	0.195538	0.255922	0.135153	1.89356	0.921105	0.00585088	0.0743557
SNRPD1	0.421613	0.368339	0.474886	0.775637	-0.366547	0.00586501	0.074479
CGB5	0.279128	0.252021	0.306235	0.822966	-0.281095	0.00587334	0.0745137
LPXN	0.631702	0.68864	0.574765	1.19812	0.260777	0.0058766	0.0745137
PRKCB	0.421825	0.468579	0.375071	1.24931	0.321131	0.00590481	0.0747588
CASP2	0.383099	0.442846	0.323353	1.36954	0.453693	0.00590454	0.0747588
BACH2	0.609357	0.673769	0.544946	1.2364	0.30614	0.00593843	0.0750714
SH2D3C	0.542898	0.580397	0.505399	1.14839	0.199618	0.00593432	0.0750714
FAAH	0.423694	0.37071	0.476677	0.777696	-0.362723	0.00595506	0.0752251
CCL19	0.622502	0.653022	0.591982	1.10311	0.141577	0.00596082	0.0752413
SEC16B			0.587681			0.00596846	0.0752813
PRMT8	0.562055	0.619967	0.504144	1.22974	0.298355	0.00598294	0.0753298
TYROBP	0.508424	0.547011	0.469836	1.16426	0.219414	0.00598242	0.0753298
DENND3	0.103787	0.128142	0.0794321	1.61323	0.689953	0.00598574	0.0753298
PPP1R9A	0.387385	0.346172	0.428599	0.807682	-0.308141	0.00600663	0.0753673
GEMIN7	0.28372	0.2257	0.341739	0.660447	-0.598486	0.00600037	0.0753673
GPR161	0.623558	0.659701	0.587416	1.12306	0.16743	0.00600428	0.0753673
C20orf197	0.435712	0.478862	0.392562	1.21984	0.286691	0.00600614	0.0753673
PKD1	0.635992	0.684413	0.587572	1.16481	0.2201	0.00602931	0.0755955
DAB2	0.842429	0.864738	0.820121	1.0544	0.076427	0.0060411	0.0756869
C2orf40	0.667141	0.707006	0.627275	1.12711	0.172624	0.00605095	0.0757539
CARD10	0.316827	0.275411	0.358242	0.768785	-0.379347	0.00606187	0.0758342
SIRPB2	0.545789	0.603914	0.487663	1.23838	0.308458	0.00608472	0.0760349
STK17A	0.818063	0.857678	0.778447	1.10178	0.139839	0.00608695	0.0760349
SCARB2	0.620463	0.666307	0.574618	1.15956	0.213584	0.00609181	0.0760392
TMEM184B	0.233646	0.197554	0.269739	0.732391	-0.449314	0.00610404	0.0761292
LDLRAD1	0.379991	0.336671	0.42331	0.795329	-0.330377	0.00610807	0.0761292
ESRP2	0.363945	0.33126	0.396629	0.835189	-0.259825	0.00612869	0.076288
AHSA2	0.171356	0.144653	0.198059	0.730353	-0.453334	0.00614009	0.076288
ST7OT4	0.146504	0.127997	0.165011	0.775683	-0.36646	0.00614289	0.076288
CYB5A	0.794173	0.749929	0.838417	0.894458	-0.160914	0.006135	0.076288
CSRP1	0.686626	0.722773	0.650478	1.11114	0.152041	0.00614348	0.076288
HCN1	0.325993	0.366431	0.285555	1.28323	0.359776	0.00618831	0.076788
AFTPH	0.730742	0.679465	0.78202	0.868859	-0.202807	0.00620174	0.0768413
C8orf40	0.283502	0.249139	0.317865	0.783789	-0.351462	0.00620064	0.0768413
CTTN	0.25986	0.237842	0.281879	0.843773	-0.245073	0.00622401	0.0770604
MFNG	0.625925	0.659558	0.592292	1.11357	0.155191	0.00624552	0.0772699
TRIM56	0.0749678	0.0674626	0.0824729	0.817998	-0.289831	0.0062556	0.077281
DENND2D	0.571975	0.632455	0.511496	1.23648	0.306242	0.00625493	0.077281
GFI1	0.716168	0.770427	0.66191	1.16395	0.219024	0.00626995	0.0774015
MVP	0.461092	0.428523	0.49366	0.868054	-0.204144	0.00628214	0.0774951
FGFR3	0.739338	0.717608	0.761067	0.942896	-0.0848288	0.00629311	0.0775199
BCKDHA	0.298899	0.277809	0.319989	0.868185	-0.203926	0.00629337	0.0775199
FBXO32	0.883845	0.907779	0.859911	1.05567	0.0781545	0.00630116	0.0775592
FCAR	0.681877	0.742341	0.621412	1.1946	0.256533	0.00630816	0.0775885
GABRB2	0.119683	0.180625	0.058742	3.07489	1.62053	0.00633304	0.0777808
PIK3R5	0.394525	0.425651	0.363399	1.1713	0.228114	0.00633206	0.0777808
LINGO4	0.704527	0.746253	0.662801	1.12591	0.17109	0.00634845	0.0779132
KANK3	0.586669	0.646962	0.526375	1.22909	0.297591	0.00636154	0.0779601
FBN1	0.630323	0.664062	0.596585	1.11311	0.154591	0.00635891	0.0779601
PGM5P2	0.440232	0.469199	0.411264	1.14087	0.190135	0.00637125	0.0780223
KRT1	0.679526	0.741287	0.617765	1.19995	0.262974	0.00637828	0.0780516
ANKS4B	0.341023	0.284387	0.397658	0.715155	-0.483671	0.00640266	0.0782929
PCDHGC3	0.403065	0.449625	0.356505	1.2612	0.334798	0.00641368	0.0783139
GPD2	0.170811	0.145363	0.196258	0.740673	-0.433091	0.00640915	0.0783139
CPVL	0.711612	0.656084	0.767139	0.855235	-0.225607	0.00643083	0.0784095
LCP1	0.642508	0.699709	0.585307	1.19546	0.257562	0.00642902	0.0784095
COG5	0.361294	0.311396	0.411192	0.7573	-0.401063	0.00648807	0.0790502
LOC400759	0.576722	0.612958	0.540486	1.13409	0.181531	0.00649624	0.0790924
MYOF	0.476982	0.532371	0.421592	1.26276	0.336584	0.00650811	0.0791224
ARHGAP22	0.559787	0.60456	0.515015	1.17387	0.231271	0.00650643	0.0791224
MUC17	0.588368	0.520704	0.656033	0.793716	-0.333304	0.0065146	0.079135
C2orf70	0.22359	0.207421	0.239758	0.865126	-0.209018	0.00651855	0.079135
LRRC66	0.725522	0.680557	0.770486	0.883282	-0.179054	0.00653535	0.0792247
KANK4	0.160564	0.220036	0.101093	2.17658	1.12206	0.00653092	0.0792247
TXNL4A	0.314964	0.280102	0.349826	0.80069	-0.320684	0.00658137	0.0797251
CAPN8	0.4756	0.426289	0.52491	0.812119	-0.300237	0.00659422	0.0797659
C5orf32	0.673735	0.611269	0.736201	0.830301	-0.268293	0.00659271	0.0797659
MERTK	0.543186	0.594594	0.491779	1.20907	0.273896	0.00664444	0.0803156
ANTXR2	0.755006	0.702562	0.80745	0.870101	-0.200746	0.00665395	0.0803728
MAMDC2	0.652218	0.698099	0.606337	1.15134	0.20331	0.00665886	0.0803745
SNCAIP	0.439964	0.526076	0.353852	1.48671	0.572127	0.00666885	0.0803797
PCDHA6	0.428983	0.451081	0.406886	1.10862	0.148763	0.00666638	0.0803797
DIRC3	0.775141	0.817993	0.732289	1.11704	0.159675	0.00670757	0.0807307
LIPN	0.770012	0.826624	0.7134	1.15871	0.212521	0.00670408	0.0807307
EPN3	0.428172	0.391531	0.464813	0.84234	-0.247525	0.00671956	0.0807631
PCDH10	0.552233	0.620791	0.483675	1.28349	0.360072	0.00672786	0.0807631
PLA2G1B	0.290236	0.252563	0.327909	0.770222	-0.376653	0.00672946	0.0807631
VENTX	0.427806	0.485557	0.370054	1.31212	0.391903	0.0067278	0.0807631
CHN2	0.794472	0.752347	0.836596	0.899296	-0.153133	0.00674087	0.0808248
FAM38A	0.217973	0.248196	0.18775	1.32195	0.402666	0.0067442	0.0808248
TNFAIP6	0.666169	0.741387	0.590952	1.25456	0.327184	0.00677642	0.0811452
LPCAT4	0.489623	0.4224	0.556846	0.758558	-0.398669	0.00678058	0.0811452
GLYR1	0.313378	0.277976	0.348781	0.796992	-0.327362	0.00678971	0.0811966
SP1	0.188044	0.227831	0.148257	1.53672	0.619859	0.00680527	0.0813249
TRIM69	0.740117	0.773449	0.706786	1.09432	0.130031	0.00681501	0.0813257
CNTFR	0.151607	0.215021	0.0881936	2.43805	1.28573	0.0068132	0.0813257
SEMA3E	0.197082	0.264989	0.129176	2.05138	1.0366	0.00682511	0.0813408
CARKD	0.504628	0.45531	0.553947	0.821938	-0.282899	0.00682961	0.0813408
ONECUT1	0.500395	0.597065	0.403726	1.47888	0.564509	0.00683077	0.0813408
STARD10	0.330328	0.298695	0.361962	0.825211	-0.277165	0.00684104	0.0814055
GGT6	0.506628	0.459563	0.553693	0.829996	-0.268823	0.00686078	0.0814866
PFDN2	0.24883	0.223899	0.273761	0.817864	-0.290068	0.00686339	0.0814866
C2orf52	0.258427	0.3149	0.201954	1.55926	0.640863	0.00687207	0.0814866
CLCNKA	0.228956	0.208823	0.249089	0.838347	-0.254381	0.00687074	0.0814866
TBKBP1	0.639158	0.669616	0.6087	1.10008	0.137602	0.00686099	0.0814866
VWDE	0.489825	0.579303	0.400348	1.447	0.533063	0.00688863	0.0816254
PSD2	0.326525	0.37405	0.278999	1.34069	0.422972	0.00691063	0.0818285
YIPF2	0.416215	0.385184	0.447246	0.861234	-0.215523	0.00691885	0.0818682
ICAM3	0.596361	0.634784	0.557938	1.13773	0.186162	0.00696812	0.0820456
LOC387646	0.402623	0.357835	0.447411	0.799792	-0.322303	0.00697599	0.0820456
PAR1	0.786479	0.833421	0.739537	1.12695	0.172423	0.00698131	0.0820456
PCDHA4	0.536502	0.578211	0.494794	1.16859	0.224769	0.0069684	0.0820456
GPR65	0.794394	0.821437	0.767351	1.07048	0.0982639	0.00695123	0.0820456
GPR37L1	0.542535	0.493255	0.591814	0.833463	-0.262809	0.00695526	0.0820456
DAPK2	0.345452	0.31546	0.375444	0.840231	-0.251142	0.00694141	0.0820456
BPI	0.275005	0.325318	0.224691	1.44785	0.53391	0.00697732	0.0820456
GLRA1	0.206029	0.267434	0.144625	1.84916	0.886872	0.00696423	0.0820456
SNTB2	0.74833	0.7741	0.722559	1.07133	0.0994031	0.0069826	0.0820456
CLSTN2	0.245228	0.310847	0.179608	1.73069	0.791347	0.00699209	0.0820997
BTN3A3	0.6614	0.70171	0.62109	1.1298	0.176071	0.00700285	0.0821136
CCNY	0.666984	0.692181	0.641788	1.07852	0.109053	0.00700303	0.0821136
FLJ42875	0.675477	0.628332	0.722622	0.869516	-0.201716	0.00700989	0.0821368
CFDP1	0.161769	0.135794	0.187744	0.723293	-0.467348	0.00702884	0.0823015
ADAMTS10	0.666268	0.717397	0.615138	1.16624	0.221862	0.00703723	0.0823424
LAMA3	0.336456	0.309726	0.363186	0.852802	-0.229717	0.00705691	0.082458
TYMP	0.7569	0.792762	0.721039	1.09947	0.136811	0.00705268	0.082458
LAMA1	0.365828	0.417235	0.314421	1.32699	0.408161	0.00708812	0.0827652
ITGB7	0.343765	0.391455	0.296074	1.32215	0.40289	0.0071011	0.0828593
ZNF565	0.290323	0.271819	0.308828	0.880163	-0.184158	0.00712729	0.0830497
RPS6KA4	0.152322	0.137443	0.167201	0.822024	-0.282747	0.00712353	0.0830497
ITIH1	0.656077	0.707251	0.604904	1.1692	0.225516	0.00713888	0.0831272
VPS37C	0.494341	0.444174	0.544508	0.815735	-0.293828	0.00715625	0.0832718
SORBS1	0.760243	0.788093	0.732394	1.07605	0.105746	0.00719403	0.0835958
STC2	0.258968	0.307003	0.210932	1.45546	0.541471	0.007191	0.0835958
PCDHGB4	0.472666	0.512242	0.433091	1.18276	0.242153	0.00720443	0.0836589
PTGDS	0.745247	0.7676	0.722895	1.06184	0.0865686	0.00721917	0.0837722
SLC27A4	0.347086	0.303333	0.390838	0.776108	-0.365671	0.00722928	0.0838317
CALCA	0.052157	0.0598338	0.0444803	1.34517	0.427793	0.00724055	0.0839046
WHSC1	0.577046	0.538493	0.6156	0.874745	-0.193065	0.0072719	0.0842099
ANO7	0.648148	0.613796	0.6825	0.899334	-0.15307	0.007332	0.0845309
ZNRF2	0.504283	0.443154	0.565412	0.783771	-0.351496	0.00731181	0.0845309
HNRNPF	0.509604	0.461894	0.557314	0.828785	-0.27093	0.00733967	0.0845309
MYO1B	0.585358	0.629771	0.540945	1.16421	0.219347	0.00733177	0.0845309
CLEC4E	0.386397	0.453421	0.319374	1.41972	0.505604	0.00733141	0.0845309
C15orf56	0.37932	0.357766	0.400874	0.892466	-0.164131	0.00732359	0.0845309
SSBP3	0.415853	0.363898	0.467808	0.777879	-0.362382	0.00733981	0.0845309
KALRN	0.534735	0.478635	0.590834	0.810102	-0.303825	0.00733913	0.0845309
PPAPDC3	0.619182	0.651023	0.587341	1.10842	0.14851	0.00734583	0.0845424
CMAS	0.271363	0.235604	0.307123	0.767134	-0.382449	0.00735264	0.0845629
OLR1	0.498385	0.543852	0.452917	1.20078	0.263968	0.00736723	0.0846728
ATP2B4	0.248379	0.303609	0.19315	1.57188	0.652496	0.0073818	0.0847824
ITGA2	0.151913	0.181421	0.122405	1.48214	0.567679	0.00740056	0.0849399
FAM19A2	0.413253	0.470347	0.356158	1.32061	0.401208	0.00743263	0.085018
SERPINA4	0.403246	0.366152	0.440341	0.831518	-0.266181	0.00741571	0.085018
SUMO1P1	0.93963	0.961808	0.917451	1.04835	0.0681176	0.00741958	0.085018
DAG1	0.396866	0.364549	0.429183	0.849402	-0.235481	0.00742699	0.085018
DNAJA4	0.397862	0.358785	0.436939	0.821133	-0.284313	0.007432	0.085018
FAM113B	0.233939	0.294767	0.173112	1.70276	0.767871	0.00744228	0.0850706
DCLK1	0.324282	0.40362	0.244944	1.6478	0.720545	0.0074497	0.0850976
HES2	0.211289	0.247859	0.17472	1.41861	0.504474	0.0074823	0.085412
TMIGD2	0.561024	0.603731	0.518316	1.16479	0.220074	0.00749767	0.0855293
PIK3R3	0.671676	0.710132	0.63322	1.12146	0.16538	0.00751101	0.0856235
PHTF2	0.731757	0.765212	0.698302	1.09582	0.132009	0.00751874	0.0856536
TP53TG3B	0.76081	0.803741	0.717879	1.1196	0.162989	0.00752556	0.0856733
MARCH4	0.349489	0.415433	0.283545	1.46514	0.55104	0.00757104	0.0859584
TDRKH	0.092621	0.0759974	0.109245	0.695661	-0.523543	0.00756372	0.0859584
TBK1	0.0329894	0.0348477	0.0311311	1.11939	0.162709	0.00756952	0.0859584
C19orf45	0.407587	0.356684	0.458491	0.777953	-0.362245	0.00756009	0.0859584
KIAA1539	0.0736841	0.0815792	0.065789	1.24001	0.310355	0.00759577	0.086181
CAPN9	0.52325	0.464491	0.582009	0.798083	-0.32539	0.00761149	0.0862457
GOLT1A	0.211334	0.195833	0.226835	0.863331	-0.212014	0.00761172	0.0862457
KIAA1211	0.572356	0.490217	0.654495	0.749	-0.416963	0.00762939	0.0863296
B3GALNT2	0.349585	0.281696	0.417475	0.674762	-0.56755	0.00762559	0.0863296
NPY1R	0.152264	0.206655	0.0978738	2.11144	1.07823	0.00764421	0.0864392
SLC19A3	0.545807	0.481229	0.610384	0.788403	-0.342995	0.00765467	0.0864993
LOC651250	0.897112	0.904663	0.889561	1.01698	0.0242876	0.00766943	0.086608
RYR2	0.291557	0.342783	0.240331	1.4263	0.512274	0.00768844	0.0866482
GYPC	0.382599	0.435764	0.329434	1.32276	0.403556	0.00768463	0.0866482
CALML4	0.456026	0.422112	0.48994	0.86156	-0.214977	0.00768394	0.0866482
SLC9A9	0.759062	0.794745	0.723379	1.09866	0.13574	0.00770478	0.0867376
RCSD1	0.755872	0.790397	0.721347	1.09572	0.131884	0.00770669	0.0867376
RAP2A	0.794658	0.820259	0.769058	1.06658	0.0929861	0.00771572	0.0867812
FGF14	0.471029	0.539091	0.402968	1.3378	0.419864	0.00774332	0.0869753
MACROD1	0.54495	0.507577	0.582322	0.871642	-0.198192	0.00774005	0.0869753
SORD	0.324233	0.285713	0.362752	0.787626	-0.344418	0.00775507	0.0870493
MICB	0.0611546	0.0694816	0.0528275	1.31525	0.395342	0.0077677	0.0871329
NFXL1	0.0924381	0.0795446	0.105332	0.755182	-0.405104	0.00784646	0.0877915
KIF16B	0.558738	0.509574	0.607903	0.838249	-0.254549	0.00783981	0.0877915
KIAA1598	0.689192	0.634781	0.743604	0.853654	-0.228276	0.00784296	0.0877915
CDO1	0.344733	0.375584	0.313881	1.19658	0.258915	0.00784728	0.0877915
ANKK1	0.857345	0.882697	0.831992	1.06094	0.0853484	0.00785363	0.0878041
TPX2	0.0635686	0.073011	0.0541262	1.3489	0.431787	0.00786454	0.0878094
C1orf173	0.309026	0.369565	0.248488	1.48726	0.572654	0.00785979	0.0878094
BTLA	0.882054	0.899666	0.864441	1.04075	0.0576217	0.00787147	0.0878285
GCM1	0.743252	0.779424	0.707081	1.10231	0.140534	0.00788292	0.0878979
WNK2	0.854469	0.81633	0.892607	0.914546	-0.128872	0.00792475	0.0880082
WDR24	0.255732	0.238932	0.272532	0.876711	-0.189826	0.00791495	0.0880082
FAH	0.505624	0.553097	0.45815	1.20724	0.27171	0.00795857	0.0880082
COL24A1	0.653787	0.681524	0.62605	1.08861	0.122485	0.00795251	0.0880082
LRRC56	0.308142	0.290007	0.326277	0.888837	-0.170008	0.00796041	0.0880082
COL12A1	0.502698	0.542291	0.463105	1.17099	0.227727	0.00795824	0.0880082
CREB5	0.41923	0.479968	0.358493	1.33885	0.420995	0.00793273	0.0880082
GPX2	0.576976	0.50733	0.646622	0.784584	-0.35	0.00796187	0.0880082
LRRC8E	0.451459	0.405327	0.49759	0.814579	-0.295873	0.00791333	0.0880082
PDLIM2	0.381849	0.418253	0.345446	1.21076	0.275915	0.00793639	0.0880082
GALNT13	0.346839	0.405396	0.288281	1.40625	0.491856	0.00790101	0.0880082
PDE3A	0.416019	0.482014	0.350024	1.37709	0.461621	0.00796604	0.0880082
TRIOBP	0.0969367	0.0808325	0.113041	0.715072	-0.48384	0.00794517	0.0880082
HOXD4	0.535564	0.562874	0.508254	1.10747	0.147262	0.007921	0.0880082
NAPSB	0.813599	0.852471	0.774727	1.10035	0.137963	0.00798426	0.0881517
TSC22D1	0.686197	0.616448	0.755946	0.815465	-0.294304	0.00800487	0.0883212
TM4SF4	0.515675	0.464544	0.566806	0.819581	-0.287042	0.00801261	0.0883488
GPBAR1	0.534189	0.473586	0.594793	0.79622	-0.328762	0.0080456	0.0886544
CDK20	0.325833	0.371803	0.279863	1.32852	0.409818	0.00808197	0.0889793
GFPT2	0.680057	0.740742	0.619372	1.19596	0.258165	0.00808566	0.0889793
DDX60	0.0335151	0.0356515	0.0313787	1.13617	0.184178	0.0080965	0.0890403
APBB1IP	0.361938	0.430601	0.293274	1.46825	0.554102	0.0081143	0.0891778
C1orf70	0.542944	0.579651	0.506238	1.14502	0.195367	0.00818829	0.0896928
RCAN3	0.149835	0.133584	0.166086	0.804305	-0.314185	0.00819847	0.0896928
CCDC19	0.0931763	0.110869	0.0754834	1.46879	0.554627	0.00819743	0.0896928
SIX3	0.325301	0.391539	0.259062	1.51137	0.595856	0.0081742	0.0896928
SLC7A6	0.773403	0.807031	0.739775	1.09092	0.125539	0.00819679	0.0896928
OTUB2	0.748583	0.810648	0.686518	1.18081	0.239777	0.00819234	0.0896928
FAM81A	0.620903	0.578625	0.663182	0.872498	-0.196775	0.00819224	0.0896928
DEPDC1B	0.926628	0.936002	0.917254	1.02044	0.029191	0.00822021	0.0898138
LOC148696	0.853747	0.799587	0.907906	0.880694	-0.183288	0.00821747	0.0898138
LETMD1	0.267137	0.235511	0.298763	0.788287	-0.343207	0.00823024	0.0898651
CFD	0.436011	0.480425	0.391598	1.22683	0.294937	0.00823959	0.0898854
SENP2	0.0193811	0.0203706	0.0183915	1.10761	0.147447	0.00824279	0.0898854
ATP2C1	0.0530113	0.0580487	0.0479738	1.21001	0.275016	0.00825852	0.0899987
MOXD1	0.386905	0.453768	0.320041	1.41784	0.503699	0.00826943	0.0900592
SGPL1	0.84378	0.865418	0.822142	1.05264	0.0740098	0.00831063	0.0904494
COBRA1	0.842887	0.820197	0.865577	0.947573	-0.0776917	0.00833043	0.0905209
LAT	0.610093	0.650762	0.569424	1.14284	0.192627	0.00833151	0.0905209
MMRN1	0.700034	0.744427	0.655641	1.13542	0.183225	0.00833335	0.0905209
STX1B	0.186118	0.241798	0.130438	1.85375	0.890443	0.00838543	0.0910279
RPL23P8	0.610131	0.646912	0.573351	1.1283	0.174151	0.00840263	0.0911503
AFF3	0.433774	0.497131	0.370418	1.34208	0.424473	0.00840754	0.0911503
ADAMTS5	0.437041	0.466461	0.407622	1.14435	0.194524	0.00841913	0.0912171
MYO1E	0.108053	0.128007	0.0880985	1.453	0.539038	0.00843027	0.0912552
TOLLIP	0.67402	0.611947	0.736094	0.831344	-0.266483	0.00843349	0.0912552
GIMAP6	0.593326	0.640843	0.54581	1.17411	0.231572	0.00844413	0.0912839
FBXL7	0.380055	0.433936	0.326174	1.33038	0.41184	0.00844699	0.0912839
TRPV6	0.677069	0.631563	0.722574	0.874047	-0.194217	0.00845628	0.0913256
MIER1	0.0445671	0.050229	0.0389051	1.29106	0.368559	0.00848847	0.0916145
HSD11B2	0.526735	0.477811	0.575658	0.830027	-0.268771	0.00851674	0.0917688
DPP10	0.413925	0.493677	0.334173	1.47731	0.56297	0.00851913	0.0917688
FOXA2	0.225064	0.13937	0.310758	0.448483	-1.15687	0.00851815	0.0917688
C19orf26	0.349674	0.399121	0.300227	1.3294	0.410773	0.008539	0.091924
FOXP4	0.363184	0.326926	0.399443	0.818454	-0.289027	0.0085488	0.0919707
PTPLAD1	0.420397	0.385511	0.455284	0.846748	-0.239996	0.00855957	0.0920277
IFRD2	0.0959514	0.083722	0.108181	0.773907	-0.369768	0.00857143	0.0920964
ADAMTS4	0.761143	0.790833	0.731452	1.08118	0.112611	0.00859209	0.0922594
SLC1A3	0.929075	0.947503	0.910647	1.04047	0.0572389	0.00862499	0.0925536
TULP3	0.85059	0.87249	0.828689	1.05286	0.0743072	0.00863909	0.0926459
GPR83	0.242919	0.294475	0.191363	1.53882	0.621829	0.00864992	0.0927029
LAMA4	0.624891	0.676993	0.572789	1.18192	0.241137	0.00868042	0.0929706
SSPN	0.809786	0.840787	0.778784	1.07962	0.110517	0.00868813	0.0929939
EMP3	0.164153	0.214619	0.113688	1.8878	0.916704	0.00870243	0.0930878
MYEF2	0.238662	0.290353	0.186972	1.55292	0.634982	0.00872598	0.0932804
VWA5A	0.390933	0.343689	0.438177	0.78436	-0.350412	0.00873723	0.0933413
ABHD2	0.780413	0.740426	0.8204	0.902518	-0.147973	0.00874676	0.0933839
TMCC1	0.202682	0.223141	0.182223	1.22455	0.292251	0.00877926	0.0936714
ARHGEF11	0.157744	0.141845	0.173642	0.816882	-0.291801	0.00878554	0.0936791
KLF7	0.54106	0.597435	0.484685	1.23263	0.301736	0.00879317	0.093701
OSBP	0.546137	0.497146	0.595128	0.83536	-0.25953	0.0088097	0.0937933
ARHGAP15	0.649516	0.683123	0.615909	1.10913	0.149427	0.00881298	0.0937933
SPOCK3	0.0570905	0.0876661	0.0265149	3.30629	1.72521	0.00882584	0.0938708
APOL4	0.400642	0.436173	0.36511	1.19463	0.256567	0.00884316	0.0939796
MARCH11	0.643629	0.706199	0.581058	1.21537	0.281393	0.00885283	0.0939796
NUS1	0.797355	0.84281	0.7519	1.12091	0.164667	0.00885009	0.0939796
OLA1	0.0857648	0.0759475	0.0955822	0.794577	-0.33174	0.0088694	0.0940962
CREB3L2	0.840663	0.870206	0.811121	1.07284	0.10144	0.00888221	0.0941727
TUBB2A	0.0934556	0.111605	0.0753061	1.48202	0.567565	0.00890529	0.094261
GINS2	0.445284	0.403181	0.487387	0.82723	-0.273639	0.00892339	0.094261
FAM83F	0.353896	0.321137	0.386655	0.830552	-0.267857	0.00892332	0.094261
RNF125	0.065952	0.0742068	0.0576972	1.28614	0.36305	0.00892415	0.094261
GSTA1	0.417928	0.353632	0.482223	0.733337	-0.447451	0.00891835	0.094261
CXCL6	0.223182	0.266636	0.179728	1.48356	0.569061	0.00890908	0.094261
NOMO3	0.868903	0.845174	0.892633	0.946833	-0.0788188	0.00893075	0.0942715
TREM2	0.594138	0.64686	0.541416	1.19476	0.256716	0.00893736	0.0942821
BZW2	0.538078	0.493167	0.582989	0.845929	-0.241392	0.00894588	0.0943129
TMEM120A	0.549377	0.494991	0.603762	0.819845	-0.286577	0.0089632	0.0944363
TBC1D2	0.663325	0.703212	0.623437	1.12796	0.173717	0.00900956	0.094805
PCYT2	0.680566	0.613286	0.747845	0.820071	-0.28618	0.00901509	0.094805
BHLHA15	0.800815	0.715664	0.885966	0.807778	-0.307969	0.00901335	0.094805
C1orf92	0.250305	0.219033	0.281578	0.777877	-0.362386	0.00902578	0.0948581
TMEM171	0.206286	0.190123	0.222448	0.854685	-0.226536	0.00909469	0.0955226
EIF2AK2	0.772501	0.726488	0.818515	0.887569	-0.172069	0.0091039	0.0955597
FCGR3B	0.692096	0.743239	0.640954	1.15958	0.213605	0.00912494	0.0957208
TREML1	0.609674	0.657372	0.561975	1.16975	0.226204	0.00913227	0.0957381
ANKRD40	0.0655131	0.0721009	0.0589253	1.2236	0.291131	0.00915343	0.0959001
TEX264	0.463763	0.41382	0.513707	0.805556	-0.311944	0.00916604	0.0959328
SYTL2	0.855474	0.871796	0.839153	1.0389	0.0550568	0.00917226	0.0959328
RUNX2	0.586719	0.660229	0.513209	1.28647	0.36342	0.00917365	0.0959328
YPEL1	0.561765	0.629913	0.493618	1.27612	0.35176	0.00918978	0.0960418
ATP6V0E2	0.411352	0.370917	0.451786	0.821003	-0.284541	0.00923497	0.0964542
SPATA20	0.101579	0.0898774	0.113281	0.793404	-0.333873	0.00924628	0.0965123
CNGB1	0.379625	0.349769	0.40948	0.854178	-0.227391	0.00929231	0.0968946
CNKSR1	0.444203	0.415409	0.472996	0.87825	-0.187296	0.00929441	0.0968946
HERC5	0.529325	0.580347	0.478302	1.21335	0.278994	0.00932757	0.0969743
EZH2	0.0458449	0.0372971	0.0543927	0.6857	-0.54435	0.00931023	0.0969743
NCR1	0.276038	0.248084	0.303993	0.816084	-0.293211	0.00932574	0.0969743
PAK6	0.247795	0.218978	0.276612	0.791643	-0.337079	0.00933088	0.0969743
KLHDC8A	0.470671	0.515705	0.425636	1.21161	0.276926	0.00932988	0.0969743
STON2	0.425137	0.392644	0.457631	0.857992	-0.220964	0.00933776	0.0969859
CCDC12	0.181386	0.160872	0.2019	0.796789	-0.32773	0.00936106	0.097108
MRAS	0.833259	0.865056	0.801463	1.07935	0.110158	0.00936061	0.097108
CTGF	0.595369	0.647148	0.54359	1.19051	0.251577	0.00941032	0.0975377
MYO1F	0.277076	0.321835	0.232318	1.38532	0.470219	0.009417	0.0975377
KIAA1522	0.338377	0.301193	0.375561	0.801981	-0.318359	0.00941987	0.0975377
APBA1	0.804341	0.824893	0.783789	1.05244	0.073742	0.00943046	0.0975822
USP44	0.538757	0.63916	0.438355	1.45809	0.544078	0.00944157	0.0975822
AKNA	0.423656	0.474064	0.373249	1.2701	0.344943	0.00943733	0.0975822
SRMS	0.231197	0.207163	0.255231	0.811666	-0.301042	0.00946605	0.0975954
KCTD14	0.271848	0.24402	0.299677	0.814276	-0.296411	0.00945714	0.0975954
C11orf21	0.694724	0.727629	0.661818	1.09944	0.136767	0.00946164	0.0975954
TNFSF8	0.710984	0.765572	0.656396	1.16633	0.221971	0.00945682	0.0975954
C10orf28	0.900893	0.884999	0.916787	0.965327	-0.0509097	0.00947519	0.0976299
CD300C	0.619233	0.654047	0.584418	1.11914	0.162394	0.0094842	0.0976629
SERINC4	0.562751	0.498421	0.627081	0.794827	-0.331287	0.0095034	0.0976813
PLXND1	0.595778	0.647049	0.544507	1.18832	0.248924	0.00949534	0.0976813
GTF3A	0.26991	0.236586	0.303234	0.780211	-0.358063	0.00949822	0.0976813
FBXO36	0.713965	0.741311	0.68662	1.07965	0.110567	0.00953685	0.0979652
VIL1	0.429666	0.385101	0.474231	0.812054	-0.300352	0.00956079	0.0980914
SLC35B4	0.846906	0.868389	0.825422	1.05205	0.0732093	0.00956025	0.0980914
PTPRS	0.297037	0.375221	0.218853	1.71449	0.777777	0.00957263	0.098153
WTIP	0.345574	0.390635	0.300512	1.2999	0.378398	0.00958359	0.0982055
BLK	0.83557	0.854382	0.816757	1.04607	0.0649747	0.00959603	0.0982732
NUDT8	0.318842	0.28306	0.354624	0.798197	-0.325184	0.00960442	0.0982993
LOC100271831	0.68778	0.661912	0.713647	0.927505	-0.108573	0.00961685	0.0983666
HESX1	0.676517	0.728047	0.624988	1.1649	0.220202	0.00963306	0.0984725
DHDDS	0.425888	0.465726	0.386051	1.20639	0.270693	0.00965171	0.0986033
USP54	0.378036	0.32244	0.433631	0.743582	-0.427435	0.00965771	0.0986047
CES2	0.647579	0.568155	0.727003	0.781503	-0.355677	0.00967208	0.0986916
CDH11	0.641577	0.681449	0.601705	1.13253	0.17955	0.0097657	0.0995865
LEFTY1	0.876627	0.836586	0.916668	0.912638	-0.131885	0.00978527	0.0996519
ST8SIA5	0.285744	0.342133	0.229355	1.49171	0.57697	0.00978988	0.0996519
ABCB1	0.242575	0.291837	0.193312	1.50966	0.594227	0.0097816	0.0996519
CNTF	0.876757	0.892887	0.860628	1.03748	0.0530882	0.00980999	0.0997962
TMEM170B	0.0673701	0.0736635	0.0610768	1.20608	0.270326	0.00981965	0.0998341
UBE2QL1	0.361041	0.428069	0.294014	1.45595	0.541961	0.00983031	0.0998821
ARPM1	0.0834126	0.11029	0.0565349	1.95083	0.96409	0.0098392	0.0999121

## Sheet: Methylation Up in SNF Subtype1
Hugo_Symbol	meanBase	meanSubtype1	meanSubtype2	foldChange	log2FC	pvalue	padj
DST	0.113358	0.189927	0.0367892	5.16257	2.36809	0.0040608	0.060147
C13orf38	0.102702	0.162861	0.0425427	3.82818	1.93666	0.00567674	0.073081
CCDC85A	0.106428	0.166151	0.046704	3.55753	1.83088	0.00414811	0.0609042
CR2	0.0759415	0.117703	0.0341803	3.44358	1.78391	0.00258708	0.0474703
RUNDC3B	0.148835	0.230142	0.0675278	3.40811	1.76897	0.00173801	0.0379296
C1orf229	0.162035	0.249364	0.0747062	3.33792	1.73895	0.00373754	0.0579612
SPOCK3	0.0570905	0.0876661	0.0265149	3.30629	1.72521	0.00882584	0.0938708
GABRB2	0.119683	0.180625	0.058742	3.07489	1.62053	0.00633304	0.0777808
VIM	0.214702	0.321896	0.107508	2.99417	1.58215	3.43477e-05	0.00565591
RBM11	0.160214	0.23983	0.0805981	2.97562	1.57319	0.00103745	0.0284603
SYCE1L	0.20719	0.306661	0.10772	2.84684	1.50936	0.00183814	0.039079
NTNG1	0.247207	0.365816	0.128598	2.84465	1.50825	2.52563e-07	0.000531203
RASL10A	0.124101	0.181898	0.0663039	2.7434	1.45597	0.00399673	0.0599902
GJA1	0.113445	0.165851	0.0610394	2.71711	1.44207	0.00337427	0.0544693
SNCA	0.370491	0.528288	0.212693	2.4838	1.31255	0.00030088	0.0151362
PRKD1	0.237595	0.33814	0.13705	2.46728	1.30292	0.000102027	0.00884903
PAK2	0.117175	0.166542	0.0678082	2.45608	1.29636	0.00504275	0.0683167
RPP30	0.156049	0.221643	0.0904556	2.45029	1.29295	0.00127787	0.0314808
CNTFR	0.151607	0.215021	0.0881936	2.43805	1.28573	0.0068132	0.0813257
B4GALNT1	0.09346	0.131571	0.0553486	2.37714	1.24923	0.00564792	0.0729822
LPPR5	0.193103	0.271646	0.114561	2.37118	1.24561	0.00243853	0.0459986
WDR17	0.23963	0.333012	0.146247	2.27705	1.18717	0.000920641	0.027005
GPC6	0.234444	0.32532	0.143568	2.26596	1.18013	0.000622445	0.0222009
GPR85	0.176727	0.244974	0.108479	2.25825	1.17521	0.00256558	0.0471787
ISM1	0.328539	0.454314	0.202764	2.24061	1.16389	0.00136998	0.0331197
SLC43A3	0.228341	0.315251	0.141431	2.22901	1.1564	0.000912723	0.027005
C13orf18	0.247058	0.339596	0.15452	2.19774	1.13602	0.000141563	0.0104903
EMP1	0.245824	0.33758	0.154068	2.19111	1.13166	1.82101e-05	0.00409908
IL1RAP	0.231932	0.318096	0.145768	2.18221	1.12579	0.0005177	0.0202345
KANK4	0.160564	0.220036	0.101093	2.17658	1.12206	0.00653092	0.0792247
CAV1	0.27962	0.380825	0.178415	2.13449	1.09389	3.90279e-07	0.000729649
HIST3H2A	0.128611	0.174888	0.082334	2.12413	1.08687	0.00497758	0.0677848
CPNE4	0.182113	0.247421	0.116806	2.11823	1.08286	0.00162632	0.0363405
NPY1R	0.152264	0.206655	0.0978738	2.11144	1.07823	0.00764421	0.0864392
PTX3	0.341284	0.462458	0.220109	2.10104	1.07111	0.000581119	0.0212563
CDH2	0.25452	0.344629	0.164411	2.09614	1.06774	5.41024e-05	0.00711193
NTN3	0.0365646	0.0494373	0.0236919	2.08667	1.0612	0.000979801	0.0276416
VEGFC	0.332642	0.449127	0.216158	2.07777	1.05504	0.000235335	0.0133775
SLC35F3	0.169713	0.228989	0.110438	2.07347	1.05204	0.000373673	0.016966
TFR2	0.229939	0.309848	0.150029	2.06525	1.04631	0.0033883	0.0545565
ESPNL	0.268781	0.361881	0.17568	2.05989	1.04257	6.76045e-05	0.00763431
SEMA3E	0.197082	0.264989	0.129176	2.05138	1.0366	0.00682511	0.0813408
ARPC1B	0.264206	0.355002	0.173411	2.04717	1.03363	2.93636e-05	0.00520075
FGF5	0.276189	0.37026	0.182117	2.03309	1.02367	0.00165464	0.0366328
IQUB	0.0660879	0.0883485	0.0438272	2.01584	1.01138	0.00143889	0.0338277
LRP12	0.277937	0.370872	0.185002	2.00469	1.00338	8.20841e-05	0.00819151

## Sheet: Methylation Up in SNF Subtype2
Hugo_Symbol	meanBase	meanSubtype1	meanSubtype2	foldChange	log2FC	pvalue	padj
FOXA2	0.225064	0.13937	0.310758	0.448483	-1.15687	0.00851815	0.0917688

## Sheet: protein
Hugo_Symbol	meanBase	meanSubtype1	meanSubtype2	foldChange	log2FC	pvalue	padj
CTNNB1	0.209674	0.856652	-0.437305	2.29396	1.19784	9.74569e-09	1.06228e-06
ERBB2	0.0392225	0.79528	-0.716835	2.51212	1.3289	6.07074e-09	1.06228e-06
WWTR1	-0.256355	-0.859296	0.346585	0.453334	-1.14135	4.1142e-08	2.98965e-06
MTOR	0.146608	0.80684	-0.513625	2.32046	1.21441	7.00402e-08	3.81719e-06
EEF2K	0.12539	0.74766	-0.49688	2.24454	1.16642	2.17658e-07	7.90824e-06
COG3	0.136233	0.765092	-0.492625	2.25772	1.17486	2.02654e-07	7.90824e-06
CDH1	0.116023	0.97142	-0.739375	2.7108	1.43872	2.67135e-07	8.31933e-06
YWHAB	-0.172473	-0.668492	0.323545	0.501999	-0.994244	5.53958e-07	1.50954e-05
ERBB3	0.234625	0.92074	-0.45149	2.37223	1.24624	6.36922e-07	1.54277e-05
BAK1	0.277469	-0.111352	0.66629	0.562543	-0.829965	9.38817e-07	2.04662e-05
MRE11A	-0.222915	-0.772376	0.326545	0.476435	-1.06965	1.07989e-06	2.14014e-05
RICTOR_Rictor_pT1135	-0.379526	-0.837356	0.078305	0.522013	-0.937842	1.59041e-06	2.88924e-05
RAD51	-0.308286	-0.593252	-0.02332	0.63697	-0.650702	2.74764e-06	4.60759e-05
FN1	-0.005532	-0.529564	0.5185	0.488266	-1.03426	6.97854e-06	9.82343e-05
RAB25	0.221209	0.885268	-0.44285	2.32812	1.21916	7.20986e-06	9.82343e-05
CTNNA1	0.146139	0.480068	-0.18779	1.66786	0.737996	6.55785e-06	9.82343e-05
COL6A1	-0.0213235	-0.494112	0.451465	0.513986	-0.960198	7.82321e-06	0.000100321
STMN1	-0.161683	-0.7344	0.411035	0.466106	-1.10127	1.04377e-05	0.000126412
HSPA1A	0.142768	-0.415124	0.70066	0.472638	-1.08119	1.12768e-05	0.000129387
RAF1_C_Raf_pS338	-0.114026	-0.748948	0.520895	0.440559	-1.18259	1.37382e-05	0.000149746
STK11	-0.220081	-0.754448	0.314285	0.483388	-1.04875	1.85327e-05	0.000192328
RPS6KA1	0.220991	0.784848	-0.342865	2.12771	1.0893	1.94093e-05	0.000192328
PRKCA	0.0030135	0.562212	-0.556185	2.1184	1.08297	2.75959e-05	0.000231932
TSC1	0.191183	0.764072	-0.381705	2.14578	1.1015	2.76616e-05	0.000231932
JAK2	-0.173553	0.307528	-0.654635	1.96216	0.972445	2.56036e-05	0.000231932
EIF4EBP1_4E_BP1_pT70	-0.274383	-0.784096	0.23533	0.49519	-1.01395	2.61414e-05	0.000231932
PDK1_PDK1_pS241	-0.016679	0.567252	-0.60061	2.16786	1.11627	3.9268e-05	0.000305729
TSC2_Tuberin_pT1462	0.010913	-0.483084	0.50491	0.50302	-0.991313	3.91961e-05	0.000305729
PRKAA1	-0.0282575	0.55032	-0.606835	2.15715	1.10913	4.91673e-05	0.000357282
RBM15	0.143992	0.693268	-0.405285	2.09855	1.06939	4.79383e-05	0.000357282
BRCA2	0.12049	-0.34406	0.58504	0.518376	-0.947928	7.28105e-05	0.000512022
BAP1	0.208118	0.69734	-0.281105	1.97844	0.984367	8.61082e-05	0.000586612
CHEK1_Chk1_pS296_CHEK1_CHK1_pS296	-0.122863	-0.666932	0.421205	0.478896	-1.06222	9.1579e-05	0.000604976
SRC	0.178193	0.767856	-0.41147	2.17933	1.12388	0.00013245	0.000824971
ADAR	-0.064376	0.401068	-0.52982	1.93089	0.949264	0.000130579	0.000824971
SMAD4	-0.149878	-0.618216	0.31846	0.516349	-0.953583	0.000160689	0.000973064
CLDN7	0.230542	0.84838	-0.387295	2.23568	1.16071	0.000176618	0.00101323
IGFBP2	-0.124863	0.369504	-0.61923	1.98873	0.99185	0.000172627	0.00101323
PRKCA_PKC_alpha_pS657	0.08364	0.579	-0.41172	1.99072	0.99329	0.000182821	0.00102192
BRAF	0.097552	0.553444	-0.35834	1.91178	0.93492	0.000211586	0.00113847
SHC1_Shc_pY317	0.217477	0.683684	-0.24873	1.93241	0.950404	0.000214116	0.00113847
BID	-0.077477	-0.529644	0.37469	0.525118	-0.929287	0.000243657	0.0012647
ERCC1	0.122288	0.637116	-0.39254	2.02966	1.02124	0.000255885	0.00129728
ETS1	-0.203483	-0.619676	0.21271	0.545737	-0.873723	0.000276167	0.00136828
MAP2K1_MEK1_pS217_S221	-0.13205	-0.619156	0.355055	0.506531	-0.981276	0.000315129	0.00152662
RPS6	0.0733295	0.551884	-0.405225	1.95711	0.968724	0.000327149	0.0015504
XRCC5	0.0899175	0.60934	-0.429505	2.03885	1.02775	0.000369784	0.00171517
NRAS	-0.23272	-0.55632	0.09088	0.607091	-0.720016	0.000381843	0.0017342
ACVRL1	-0.050709	-0.555528	0.45411	0.497602	-1.00694	0.000408915	0.00178287
EGFR_EGFR_pY1173	0.0212945	-0.539556	0.582145	0.47132	-1.08522	0.00040636	0.00178287
SERPINE1	0.154924	-0.427728	0.737575	0.461829	-1.11457	0.000433299	0.00181652
FOXO3_FOXO3a_pS318_S321	-0.236795	-0.639136	0.165545	0.554115	-0.851744	0.000427061	0.00181652
BIRC2	0.0770625	0.59656	-0.442435	2.03899	1.02786	0.000539875	0.00222062
TP53BP1	0.071186	0.481072	-0.3387	1.81977	0.863758	0.000566674	0.00228768
ESR1	-0.049297	-0.483864	0.38527	0.535007	-0.90237	0.00062557	0.00247953
PECAM1	-0.228678	-0.709412	0.252055	0.509822	-0.971933	0.00078898	0.00307139
ERBB2_HER2_pY1248	0.0189445	0.397564	-0.359675	1.75724	0.81331	0.000844076	0.00322822
MS4A1	0.0841485	-0.304928	0.473225	0.562381	-0.830379	0.000885411	0.00332792
CDKN1A	0.182908	-0.166764	0.53258	0.588462	-0.764978	0.000943842	0.00348742
YAP1	-0.015606	-0.411272	0.38006	0.558244	-0.841033	0.00100648	0.00365688
CDH2	-0.0699975	-0.4925	0.352505	0.542004	-0.883625	0.00118873	0.00424823
PDK1	-0.100208	0.291564	-0.49198	1.78354	0.834747	0.00132443	0.00465688
PDCD4	-0.054265	0.3904	-0.49893	1.88933	0.917875	0.00160908	0.00556794
CAV1	-0.2063	-0.651776	0.239175	0.528834	-0.919112	0.00183484	0.0061576
PRKCB_PKC_pan_BetaII_pS660	0.196574	0.614544	-0.221395	1.83594	0.876518	0.00183598	0.0061576
FOXO3	0.147461	-0.172112	0.467035	0.610073	-0.712945	0.00211597	0.00698911
INPP4B	0.485546	0.888556	0.082535	1.80602	0.852815	0.00266915	0.00868469
RAB11A	0.09547	-0.27318	0.46412	0.575606	-0.796847	0.00271352	0.00869922
PTEN	0.123403	0.496056	-0.24925	1.74531	0.80348	0.00280416	0.00885951
BRD4	0.363521	0.752056	-0.025015	1.77707	0.829501	0.00308164	0.00959712
GUSP4	0.228499	0.677304	-0.220305	1.89761	0.924183	0.00369232	0.011337
AKT1AKT2AKT3_Akt_pT308	-0.146799	-0.431248	0.13765	0.63739	-0.649752	0.00400611	0.0121296
MSH2	0.116743	0.446332	-0.212845	1.65918	0.730468	0.00421907	0.0125994
CCND1	-0.237988	-0.508332	0.032355	0.649061	-0.623574	0.00464659	0.0136886
PTPN11_SHP_2_pY542	0.0042905	0.294016	-0.285435	1.57945	0.659423	0.00517052	0.015029
EIF4G1	0.167351	0.552476	-0.217775	1.77025	0.823954	0.00668456	0.0191741
CHEK1_Chk1_pS345	0.172412	0.42838	-0.083555	1.51194	0.596396	0.0067929	0.0192318
XRCC1	-0.0465495	-0.399464	0.306365	0.586225	-0.770473	0.00705254	0.0197109
ACACA	-0.124896	0.279388	-0.52918	1.80857	0.854848	0.00731915	0.0201971
TSC2	0.0972765	0.456468	-0.261915	1.71838	0.781052	0.00792385	0.0215925
DIABLO	-0.158652	0.149576	-0.46688	1.61646	0.692834	0.00806361	0.021702
YBX1	0.036979	0.360428	-0.28647	1.6469	0.719751	0.00919473	0.0236012
PREX1	-0.263684	-0.664664	0.137295	0.554952	-0.849566	0.00889182	0.0236012
BCL2A1	-0.0614995	-0.549344	0.426345	0.506153	-0.982356	0.00920231	0.0236012
BAD_Bad_pS112	0.112171	0.483652	-0.25931	1.74296	0.801541	0.00912628	0.0236012
STAT5A	0.118018	0.500076	-0.26404	1.76412	0.818945	0.00941566	0.0238676
EGFR_EGFR_pY1068	0.126236	0.443712	-0.19124	1.63495	0.709248	0.00984353	0.0246654
CASP7	0.109798	-0.2024	0.421995	0.615614	-0.699902	0.0108798	0.0269524
CHEK1	0.339241	0.509076	0.169405	1.33967	0.421879	0.0111983	0.0274296
ABL1	0.0386895	-0.428816	0.506195	0.516793	-0.952342	0.0114217	0.027666
MYH11	0.179352	-0.19538	0.554085	0.571603	-0.806914	0.0149347	0.0357776
SQSTM1	-0.112161	0.175404	-0.399725	1.57513	0.65547	0.0152886	0.0362274
KDR	0.298718	0.637232	-0.039795	1.67703	0.745906	0.0156387	0.0366586
TUBA1B	0.055259	0.332528	-0.22201	1.55454	0.636486	0.0188037	0.0436086
YBX1_YB_1_pS102	0.083553	-0.258244	0.42535	0.593967	-0.751544	0.0195216	0.044797
ARAF_A_Raf_pS299	0.334417	0.603444	0.06539	1.53805	0.621106	0.0230217	0.0522784
EPPK1	0.306176	0.657772	-0.04542	1.70319	0.768241	0.0233554	0.0524895
IGFR1_IGF1R_pY1135_Y1136	-0.155201	-0.458972	0.14857	0.622068	-0.684856	0.0236301	0.0525649
RPS6KB1	0.187024	0.386988	-0.01294	1.39993	0.485353	0.0245647	0.0538567
PRKAA1_AMPK_pT172	0.036482	0.427204	-0.35424	1.78144	0.833047	0.0247049	0.0538567
NOTCH1	-0.257468	-0.519256	0.00432	0.656351	-0.607461	0.025997	0.0561124
SYK	0.286916	0.626792	-0.05296	1.67975	0.748248	0.026697	0.0570583
ARAF	-0.046073	0.189864	-0.28201	1.47187	0.557654	0.0271821	0.0573927
MET_c_Met_pY1235	-0.131193	-0.46348	0.201095	0.600754	-0.735154	0.02738	0.0573927
CDKN1B_p27_pT198	-0.245905	-0.562016	0.070205	0.612662	-0.706836	0.0276559	0.0574189
SMAD3	-0.088113	-0.193216	0.01699	0.826306	-0.275253	0.0308813	0.0635106
GAB2	0.096928	0.370856	-0.177	1.54786	0.630271	0.0369436	0.0744318
NRG1	-0.0977	-0.3218	0.1264	0.690512	-0.534261	0.0372159	0.0744318
ANXA1	0.128919	-0.103308	0.361145	0.682849	-0.550362	0.0371073	0.0744318
CHEK2	-0.0013705	0.208944	-0.211685	1.42063	0.50653	0.0388724	0.077038
BCL2	-0.117893	-0.50252	0.266735	0.56521	-0.823142	0.0395488	0.0776724
CCNE1	-0.0200625	0.20082	-0.240945	1.44176	0.527836	0.0413413	0.080468
EEF2	-0.002379	0.271672	-0.27643	1.5481	0.630501	0.0422428	0.0814949
AKT1S1_PRAS40_pT246	-0.168113	0.067364	-0.40359	1.47095	0.556752	0.0440195	0.0841776
PARP1	0.093154	0.443488	-0.25718	1.70067	0.766102	0.0450314	0.0853639
CDKN1B	-0.189949	-0.520684	0.140785	0.601877	-0.732459	0.046228	0.0868767

## Sheet: protein Up in SNF Subtype1
Hugo_Symbol	meanBase	meanSubtype1	meanSubtype2	foldChange	log2FC	pvalue	padj
CDH1	0.116023	0.97142	-0.739375	2.7108	1.43872	2.67135e-07	8.31933e-06
ERBB2	0.0392225	0.79528	-0.716835	2.51212	1.3289	6.07074e-09	1.06228e-06
ERBB3	0.234625	0.92074	-0.45149	2.37223	1.24624	6.36922e-07	1.54277e-05
RAB25	0.221209	0.885268	-0.44285	2.32812	1.21916	7.20986e-06	9.82343e-05
MTOR	0.146608	0.80684	-0.513625	2.32046	1.21441	7.00402e-08	3.81719e-06
CTNNB1	0.209674	0.856652	-0.437305	2.29396	1.19784	9.74569e-09	1.06228e-06
COG3	0.136233	0.765092	-0.492625	2.25772	1.17486	2.02654e-07	7.90824e-06
EEF2K	0.12539	0.74766	-0.49688	2.24454	1.16642	2.17658e-07	7.90824e-06
CLDN7	0.230542	0.84838	-0.387295	2.23568	1.16071	0.000176618	0.00101323
SRC	0.178193	0.767856	-0.41147	2.17933	1.12388	0.00013245	0.000824971
PDK1_PDK1_pS241	-0.016679	0.567252	-0.60061	2.16786	1.11627	3.9268e-05	0.000305729
PRKAA1	-0.0282575	0.55032	-0.606835	2.15715	1.10913	4.91673e-05	0.000357282
TSC1	0.191183	0.764072	-0.381705	2.14578	1.1015	2.76616e-05	0.000231932
RPS6KA1	0.220991	0.784848	-0.342865	2.12771	1.0893	1.94093e-05	0.000192328
PRKCA	0.0030135	0.562212	-0.556185	2.1184	1.08297	2.75959e-05	0.000231932
RBM15	0.143992	0.693268	-0.405285	2.09855	1.06939	4.79383e-05	0.000357282
BIRC2	0.0770625	0.59656	-0.442435	2.03899	1.02786	0.000539875	0.00222062
XRCC5	0.0899175	0.60934	-0.429505	2.03885	1.02775	0.000369784	0.00171517
ERCC1	0.122288	0.637116	-0.39254	2.02966	1.02124	0.000255885	0.00129728
PRKCA_PKC_alpha_pS657	0.08364	0.579	-0.41172	1.99072	0.99329	0.000182821	0.00102192
IGFBP2	-0.124863	0.369504	-0.61923	1.98873	0.99185	0.000172627	0.00101323
BAP1	0.208118	0.69734	-0.281105	1.97844	0.984367	8.61082e-05	0.000586612
JAK2	-0.173553	0.307528	-0.654635	1.96216	0.972445	2.56036e-05	0.000231932
RPS6	0.0733295	0.551884	-0.405225	1.95711	0.968724	0.000327149	0.0015504
SHC1_Shc_pY317	0.217477	0.683684	-0.24873	1.93241	0.950404	0.000214116	0.00113847
ADAR	-0.064376	0.401068	-0.52982	1.93089	0.949264	0.000130579	0.000824971
BRAF	0.097552	0.553444	-0.35834	1.91178	0.93492	0.000211586	0.00113847
GUSP4	0.228499	0.677304	-0.220305	1.89761	0.924183	0.00369232	0.011337
PDCD4	-0.054265	0.3904	-0.49893	1.88933	0.917875	0.00160908	0.00556794
PRKCB_PKC_pan_BetaII_pS660	0.196574	0.614544	-0.221395	1.83594	0.876518	0.00183598	0.0061576
TP53BP1	0.071186	0.481072	-0.3387	1.81977	0.863758	0.000566674	0.00228768
ACACA	-0.124896	0.279388	-0.52918	1.80857	0.854848	0.00731915	0.0201971
INPP4B	0.485546	0.888556	0.082535	1.80602	0.852815	0.00266915	0.00868469
PDK1	-0.100208	0.291564	-0.49198	1.78354	0.834747	0.00132443	0.00465688
PRKAA1_AMPK_pT172	0.036482	0.427204	-0.35424	1.78144	0.833047	0.0247049	0.0538567
BRD4	0.363521	0.752056	-0.025015	1.77707	0.829501	0.00308164	0.00959712
EIF4G1	0.167351	0.552476	-0.217775	1.77025	0.823954	0.00668456	0.0191741
STAT5A	0.118018	0.500076	-0.26404	1.76412	0.818945	0.00941566	0.0238676
ERBB2_HER2_pY1248	0.0189445	0.397564	-0.359675	1.75724	0.81331	0.000844076	0.00322822
PTEN	0.123403	0.496056	-0.24925	1.74531	0.80348	0.00280416	0.00885951
BAD_Bad_pS112	0.112171	0.483652	-0.25931	1.74296	0.801541	0.00912628	0.0236012
TSC2	0.0972765	0.456468	-0.261915	1.71838	0.781052	0.00792385	0.0215925
EPPK1	0.306176	0.657772	-0.04542	1.70319	0.768241	0.0233554	0.0524895
PARP1	0.093154	0.443488	-0.25718	1.70067	0.766102	0.0450314	0.0853639
SYK	0.286916	0.626792	-0.05296	1.67975	0.748248	0.026697	0.0570583
KDR	0.298718	0.637232	-0.039795	1.67703	0.745906	0.0156387	0.0366586
CTNNA1	0.146139	0.480068	-0.18779	1.66786	0.737996	6.55785e-06	9.82343e-05
MSH2	0.116743	0.446332	-0.212845	1.65918	0.730468	0.00421907	0.0125994
YBX1	0.036979	0.360428	-0.28647	1.6469	0.719751	0.00919473	0.0236012
EGFR_EGFR_pY1068	0.126236	0.443712	-0.19124	1.63495	0.709248	0.00984353	0.0246654
DIABLO	-0.158652	0.149576	-0.46688	1.61646	0.692834	0.00806361	0.021702
PTPN11_SHP_2_pY542	0.0042905	0.294016	-0.285435	1.57945	0.659423	0.00517052	0.015029
SQSTM1	-0.112161	0.175404	-0.399725	1.57513	0.65547	0.0152886	0.0362274
TUBA1B	0.055259	0.332528	-0.22201	1.55454	0.636486	0.0188037	0.0436086
EEF2	-0.002379	0.271672	-0.27643	1.5481	0.630501	0.0422428	0.0814949
GAB2	0.096928	0.370856	-0.177	1.54786	0.630271	0.0369436	0.0744318
ARAF_A_Raf_pS299	0.334417	0.603444	0.06539	1.53805	0.621106	0.0230217	0.0522784
CHEK1_Chk1_pS345	0.172412	0.42838	-0.083555	1.51194	0.596396	0.0067929	0.0192318
ARAF	-0.046073	0.189864	-0.28201	1.47187	0.557654	0.0271821	0.0573927
AKT1S1_PRAS40_pT246	-0.168113	0.067364	-0.40359	1.47095	0.556752	0.0440195	0.0841776
CCNE1	-0.0200625	0.20082	-0.240945	1.44176	0.527836	0.0413413	0.080468
CHEK2	-0.0013705	0.208944	-0.211685	1.42063	0.50653	0.0388724	0.077038

## Sheet: protein Up in SNF Subtype2
Hugo_Symbol	meanBase	meanSubtype1	meanSubtype2	foldChange	log2FC	pvalue	padj
RAF1_C_Raf_pS338	-0.114026	-0.748948	0.520895	0.440559	-1.18259	1.37382e-05	0.000149746
WWTR1	-0.256355	-0.859296	0.346585	0.453334	-1.14135	4.1142e-08	2.98965e-06
SERPINE1	0.154924	-0.427728	0.737575	0.461829	-1.11457	0.000433299	0.00181652
STMN1	-0.161683	-0.7344	0.411035	0.466106	-1.10127	1.04377e-05	0.000126412
EGFR_EGFR_pY1173	0.0212945	-0.539556	0.582145	0.47132	-1.08522	0.00040636	0.00178287
HSPA1A	0.142768	-0.415124	0.70066	0.472638	-1.08119	1.12768e-05	0.000129387
MRE11A	-0.222915	-0.772376	0.326545	0.476435	-1.06965	1.07989e-06	2.14014e-05
CHEK1_Chk1_pS296_CHEK1_CHK1_pS296	-0.122863	-0.666932	0.421205	0.478896	-1.06222	9.1579e-05	0.000604976
STK11	-0.220081	-0.754448	0.314285	0.483388	-1.04875	1.85327e-05	0.000192328
FN1	-0.005532	-0.529564	0.5185	0.488266	-1.03426	6.97854e-06	9.82343e-05
EIF4EBP1_4E_BP1_pT70	-0.274383	-0.784096	0.23533	0.49519	-1.01395	2.61414e-05	0.000231932
ACVRL1	-0.050709	-0.555528	0.45411	0.497602	-1.00694	0.000408915	0.00178287
YWHAB	-0.172473	-0.668492	0.323545	0.501999	-0.994244	5.53958e-07	1.50954e-05
TSC2_Tuberin_pT1462	0.010913	-0.483084	0.50491	0.50302	-0.991313	3.91961e-05	0.000305729
BCL2A1	-0.0614995	-0.549344	0.426345	0.506153	-0.982356	0.00920231	0.0236012
MAP2K1_MEK1_pS217_S221	-0.13205	-0.619156	0.355055	0.506531	-0.981276	0.000315129	0.00152662
PECAM1	-0.228678	-0.709412	0.252055	0.509822	-0.971933	0.00078898	0.00307139
COL6A1	-0.0213235	-0.494112	0.451465	0.513986	-0.960198	7.82321e-06	0.000100321
SMAD4	-0.149878	-0.618216	0.31846	0.516349	-0.953583	0.000160689	0.000973064
ABL1	0.0386895	-0.428816	0.506195	0.516793	-0.952342	0.0114217	0.027666
BRCA2	0.12049	-0.34406	0.58504	0.518376	-0.947928	7.28105e-05	0.000512022
RICTOR_Rictor_pT1135	-0.379526	-0.837356	0.078305	0.522013	-0.937842	1.59041e-06	2.88924e-05
BID	-0.077477	-0.529644	0.37469	0.525118	-0.929287	0.000243657	0.0012647
CAV1	-0.2063	-0.651776	0.239175	0.528834	-0.919112	0.00183484	0.0061576
ESR1	-0.049297	-0.483864	0.38527	0.535007	-0.90237	0.00062557	0.00247953
CDH2	-0.0699975	-0.4925	0.352505	0.542004	-0.883625	0.00118873	0.00424823
ETS1	-0.203483	-0.619676	0.21271	0.545737	-0.873723	0.000276167	0.00136828
FOXO3_FOXO3a_pS318_S321	-0.236795	-0.639136	0.165545	0.554115	-0.851744	0.000427061	0.00181652
PREX1	-0.263684	-0.664664	0.137295	0.554952	-0.849566	0.00889182	0.0236012
YAP1	-0.015606	-0.411272	0.38006	0.558244	-0.841033	0.00100648	0.00365688
MS4A1	0.0841485	-0.304928	0.473225	0.562381	-0.830379	0.000885411	0.00332792
BAK1	0.277469	-0.111352	0.66629	0.562543	-0.829965	9.38817e-07	2.04662e-05
BCL2	-0.117893	-0.50252	0.266735	0.56521	-0.823142	0.0395488	0.0776724
MYH11	0.179352	-0.19538	0.554085	0.571603	-0.806914	0.0149347	0.0357776
RAB11A	0.09547	-0.27318	0.46412	0.575606	-0.796847	0.00271352	0.00869922
XRCC1	-0.0465495	-0.399464	0.306365	0.586225	-0.770473	0.00705254	0.0197109
CDKN1A	0.182908	-0.166764	0.53258	0.588462	-0.764978	0.000943842	0.00348742
YBX1_YB_1_pS102	0.083553	-0.258244	0.42535	0.593967	-0.751544	0.0195216	0.044797
MET_c_Met_pY1235	-0.131193	-0.46348	0.201095	0.600754	-0.735154	0.02738	0.0573927
CDKN1B	-0.189949	-0.520684	0.140785	0.601877	-0.732459	0.046228	0.0868767
NRAS	-0.23272	-0.55632	0.09088	0.607091	-0.720016	0.000381843	0.0017342
FOXO3	0.147461	-0.172112	0.467035	0.610073	-0.712945	0.00211597	0.00698911
CDKN1B_p27_pT198	-0.245905	-0.562016	0.070205	0.612662	-0.706836	0.0276559	0.0574189
CASP7	0.109798	-0.2024	0.421995	0.615614	-0.699902	0.0108798	0.0269524
IGFR1_IGF1R_pY1135_Y1136	-0.155201	-0.458972	0.14857	0.622068	-0.684856	0.0236301	0.0525649
RAD51	-0.308286	-0.593252	-0.02332	0.63697	-0.650702	2.74764e-06	4.60759e-05
AKT1AKT2AKT3_Akt_pT308	-0.146799	-0.431248	0.13765	0.63739	-0.649752	0.00400611	0.0121296
CCND1	-0.237988	-0.508332	0.032355	0.649061	-0.623574	0.00464659	0.0136886
NOTCH1	-0.257468	-0.519256	0.00432	0.656351	-0.607461	0.025997	0.0561124
ANXA1	0.128919	-0.103308	0.361145	0.682849	-0.550362	0.0371073	0.0744318
NRG1	-0.0977	-0.3218	0.1264	0.690512	-0.534261	0.0372159	0.0744318
