# Supplementary material for: Machine Learning and Network Analyses Reveal Disease Subtypes of Pancreatic Cancer and their Molecular Characteristics
Source: Sci Rep. 2020 Jan 27;10:1212. doi: 10.1038/s41598-020-58290-2 (PMC6985164; doi:10.1038/s41598-020-58290-2)
Supplement: Supplementary file 4 — Supplementary File 3. [file 41598_2020_58290_MOESM4_ESM.xlsx]

## Sheet: Biomarker Gene sets
mRNA	protein	Methylation	microRNA
Clusters	Clusters	Clusters	Clusters
MMD	CDH1	CAV1	hsa_miR_335_3p_MIMAT0004703
ARHGEF11	WWTR1	ODZ4	hsa_miR_98_5p_MIMAT0000096
POLR3E	CTNNB1	WDFY1	hsa_miR_210_3p_MIMAT0000267
GATM	RICTOR_Rictor_pT1135	CNNM2	hsa_miR_335_5p_MIMAT0000765
NLGN2	MRE11A	SLC29A3	hsa_let_7f_5p_MIMAT0000067
CLYBL	EEF2K	AGFG2	hsa_let_7a_5p_MIMAT0000062
DNAH2	COG3	CDH2	hsa_let_7c_5p_MIMAT0000064
HACL1	ETS1	SPATC1	hsa_miR_27b_5p_MIMAT0004588
PCBD2	RAB25	NAGK	hsa_miR_29b_2_5p_MIMAT0004515
SLTM	COL6A1	PIP4K2A	hsa_miR_30e_5p_MIMAT0000692
MTFMT	TSC1	TREM1	hsa_miR_153_3p_MIMAT0000439
CCDC7	YWHAB	PTBP1	hsa_miR_532_5p_MIMAT0002888
LINC00092	MTOR	ACO2	hsa_miR_375_MIMAT0000728
ZBTB7B	TSC2_Tuberin_pT1462	SEPT11	hsa_miR_3913_5p_MIMAT0018187
KLC4		MAML3	hsa_miR_378c_MIMAT0016847
HHIPL1		KIAA1147	hsa_let_7g_5p_MIMAT0000414
CRYGN		GOT1	hsa_miR_653_5p_MIMAT0003328
PLA2G5		HYAL4	hsa_miR_30d_3p_MIMAT0004551
DLG3		NTNG1	hsa_miR_21_5p_MIMAT0000076
ITGA5		FGA	hsa_miR_194_3p_MIMAT0004671
PTPRN2		DHRS7B
MEIS3		SPI1
WT1_AS		EMP1
ARSI		FGF11
MMP14		TRAP1
IFT88		SLC10A2
COG7		GNAI2
SAMD4A		NAT15
NSMCE4A		FLJ42709
PTPN18		WWP2
PHOSPHO2		C10orf107
TRMT2B		PNLIPRP1
PTRF		DISP1
PDCD4		FMNL1
SLC25A25		PLA2G10
PIWIL1		APBA2
DLGAP2		IL10
RFX5		OSTF1
XYLT2		NEBL
TCF7L1		INSR
ADAMTS7		PEX26
P4HA3		ARPC1B
RAC3		EPB41L4B
GAA		LRP12
ACSS1		ESPNL
FAM101B		LHPP
PLEKHA6		DOK3
RILPL1		ENTPD8
C2ORF72		C9orf125
NCKAP5L
